# Supplementary material for: Evaluation of the Thermal Response of the Horns in Dairy Cattle
Source: Animals (Basel). 2023 Jan 31;13(3):500. doi: 10.3390/ani13030500 (PMC9913495; doi:10.3390/ani13030500)
Supplement: Supplementary file 1 [file animals-13-00500-s001.zip]

Archive with 3 entries (3 files):
- animals-2144787 supplementary materials.pdf
- Thermo Horns_Data Ruminating.xlsx
- Thermo Horns_environment and behaviour data.csv
