# Supplementary material for: Evaluation of the Thermal Response of the Horns in Dairy Cattle
Source: Animals (Basel). 2023 Jan 31;13(3):500. doi: 10.3390/ani13030500 (PMC9913495; doi:10.3390/ani13030500)
Supplement: Supplementary file 1 [file animals-13-00500-s001.zip › Thermo Horns_Data Ruminating.xlsx]

## Sheet: Blad1
Time	Cownr	HornR	HornL	Horn	Diff	cHornR	cHornL	cHorn	Location	Temperature	Humidity	THI	THIcode	Windspeed	Parity	Farm		Extra1	ExtraHum	Extra2
0	A11	36.7	37	36.85	0.15	0	0	0	0	26.2	0.58	74.162	1	0.4	3	0		11.9	58	32
1	A11	36.4	35.7	36.05	-0.35	-0.3	-1.3	-0.8	0	26.2	0.58	74.162	1	0.4	3	0		11.9	58	32
2	A11	36.2	35.6	35.9	-0.3	-0.5	-1.4	-0.95	0	26.2	0.58	74.162	1	0.4	3	0		11.9	58	32
3	A11	36.5	35.5	36	-0.5	-0.2	-1.5	-0.85	0	26.2	0.58	74.162	1	0.4	3	0		11.9	58	32
4	A11	36.3	36.3	36.3	0	-0.4	-0.7	-0.55	0	26.2	0.58	74.162	1	0.4	3	0		11.9	58	32
5	A11	37.6	37.5	37.55	-0.05	0.9	0.5	0.7	0	26.2	0.58	74.162	1	0.4	3	0		11.9	58	32
6	A11	37.3	37.2	37.25	-0.05	0.6	0.2	0.4	0	26.2	0.58	74.162	1	0.4	3	0		11.9	58	32
7	A11	38.8	38.4	38.6	-0.2	2.1	1.4	1.75	0	26.2	0.58	74.162	1	0.4	3	0		11.9	58	32
8	A11	38.2	38.5	38.35	0.15	1.5	1.5	1.5	0	26.2	0.58	74.162	1	0.4	3	0		11.9	58	32
9	A11	39.1	39.3	39.2	0.1	2.4	2.3	2.35	0	26.2	0.58	74.162	1	0.4	3	0		11.9	58	32
10	A11	37.6	36.7	37.15	-0.45	0.9	-0.3	0.3	0	26.2	0.58	74.162	1	0.4	3	0		11.9	58	32
12	A11	35.7	35.4	35.55	-0.15	-1	-1.6	-1.3	0	26.2	0.58	74.162	1	0.4	3	0		11.9	58	32
14	A11	37.9	36.4	37.15	-0.75	1.2	-0.6	0.3	0	26.2	0.58	74.162	1	0.4	3	0		11.9	58	32
16	A11	37.8	37.1	37.45	-0.35	1.1	0.1	0.6	0	26.2	0.58	74.162	1	0.4	3	0		11.9	58	32
18	A11	37.9	38	37.95	0.05	1.2	1	1.1	0	26.2	0.58	74.162	1	0.4	3	0		11.9	58	32
20	A11	36.6	36.7	36.65	0.05	-0.1	-0.3	-0.2	0	28.6	0.5	76.33	1	0.6	3	0		14.3	50	32
25	A11	38.7	39	38.85	0.15	2	2	2	0	28.6	0.5	76.33	1	0.6	3	0		14.3	50	32
30	A11	35.2	36	35.6	0.4	-1.5	-1	-1.25	0	28.6	0.5	76.33	1	0.6	3	0		14.3	50	32
35	A11	34.2	34.6	34.4	0.2	-2.5	-2.4	-2.45	0	28.6	0.5	76.33	1	0.6	3	0		14.3	50	32
40	A11	36	36	36	0	-0.7	-1	-0.85	0	26.5	0.61	74.942	1	0	3	0		12.2	61	32
45	A11	36.4	36	36.2	-0.2	-0.3	-1	-0.65	0	26.5	0.61	74.942	1	0	3	0		12.2	61	32
0	A3	33.7	34.1	33.9	0.2	0	0	0	1	24.6	0.49	71.027	1	1.4	3	0		10.3	49	32
1	A3	33.8	32.5	33.15	-0.65	0.1	-1.6	-0.75	1	24.6	0.49	71.027	1	1.4	3	0		10.3	49	32
2	A3	33.6	33.8	33.7	0.1	-0.1	-0.3	-0.2	1	24.6	0.49	71.027	1	1.4	3	0		10.3	49	32
3	A3	33.6	33	33.3	-0.3	-0.1	-1.1	-0.6	1	24.6	0.49	71.027	1	1.4	3	0		10.3	49	32
4	A3	34.1	32.7	33.4	-0.7	0.4	-1.4	-0.5	1	24.6	0.49	71.027	1	1.4	3	0		10.3	49	32
5	A3	35.5	35	35.25	-0.25	1.8	0.9	1.35	1	24.6	0.49	71.027	1	1.4	3	0		10.3	49	32
6	A3	34.7	35.9	35.3	0.6	1	1.8	1.4	1	24.6	0.49	71.027	1	1.4	3	0		10.3	49	32
7	A3	35.7	35.8	35.75	0.05	2	1.7	1.85	1	24.6	0.49	71.027	1	1.4	3	0		10.3	49	32
8	A3	34.2	34.4	34.3	0.1	0.5	0.3	0.4	1	24.6	0.49	71.027	1	1.4	3	0		10.3	49	32
9	A3	34.2	35.4	34.8	0.6	0.5	1.3	0.9	1	24.6	0.49	71.027	1	1.4	3	0		10.3	49	32
10	A3	34.1	35.9	35	0.9	0.4	1.8	1.1	1	24.6	0.49	71.027	1	1.4	3	0		10.3	49	32
12	A3	34.8	34.5	34.65	-0.15	1.1	0.4	0.75	1	24.6	0.49	71.027	1	1.4	3	0		10.3	49	32
14	A3	34.3	35.7	35	0.7	0.6	1.6	1.1	1	24.6	0.49	71.027	1	1.4	3	0		10.3	49	32
16	A3	34.5	34.4	34.45	-0.05	0.8	0.3	0.55	1	24.6	0.49	71.027	1	1.4	3	0		10.3	49	32
18	A3	35.3	34.8	35.05	-0.25	1.6	0.7	1.15	1	24.6	0.49	71.027	1	1.4	3	0		10.3	49	32
20	A3	36.1	34.4	35.25	-0.85	2.4	0.3	1.35	1	25.4	0.53	72.503	1	3.3	3	0		11.1	53	32
25	A3	35.4	35.5	35.45	0.05	1.7	1.4	1.55	1	25.4	0.53	72.503	1	3.3	3	0		11.1	53	32
0	A8	33.2	32.8	33	-0.2	0	0	0	1	23.5	0.55	70.16	1	0.5	3	0		9.2	55	32
1	A8	32.2	32.2	32.2	0	-1	-0.6	-0.8	1	23.5	0.55	70.16	1	0.5	3	0		9.2	55	32
2	A8	32.9	32.5	32.7	-0.2	-0.3	-0.3	-0.3	1	23.5	0.55	70.16	1	0.5	3	0		9.2	55	32
3	A8	32.4	32.5	32.45	0.05	-0.8	-0.3	-0.55	1	23.5	0.55	70.16	1	0.5	3	0		9.2	55	32
4	A8	32.9	32.2	32.55	-0.35	-0.3	-0.6	-0.45	1	23.5	0.55	70.16	1	0.5	3	0		9.2	55	32
5	A8	32.7	32.4	32.55	-0.15	-0.5	-0.4	-0.45	1	23.5	0.55	70.16	1	0.5	3	0		9.2	55	32
6	A8	32.2	32	32.1	-0.1	-1	-0.8	-0.9	1	23.5	0.55	70.16	1	0.5	3	0		9.2	55	32
7	A8	31.6	32.1	31.85	0.25	-1.6	-0.7	-1.15	1	23.5	0.55	70.16	1	0.5	3	0		9.2	55	32
8	A8	30.3	30.9	30.6	0.3	-2.9	-1.9	-2.4	1	23.5	0.55	70.16	1	0.5	3	0		9.2	55	32
9	A8	31.5	31.8	31.65	0.15	-1.7	-1	-1.35	1	23.5	0.55	70.16	1	0.5	3	0		9.2	55	32
10	A8	31.6	32.6	32.1	0.5	-1.6	-0.2	-0.9	1	23.5	0.55	70.16	1	0.5	3	0		9.2	55	32
12	A8	31.7	32.4	32.05	0.35	-1.5	-0.4	-0.95	1	23.5	0.55	70.16	1	0.5	3	0		9.2	55	32
14	A8	30.7	32.1	31.4	0.7	-2.5	-0.7	-1.6	1	23.5	0.55	70.16	1	0.5	3	0		9.2	55	32
16	A8	30.8	31.8	31.3	0.5	-2.4	-1	-1.7	1	23.5	0.55	70.16	1	0.5	3	0		9.2	55	32
18	A8	31.8	32.6	32.2	0.4	-1.4	-0.2	-0.8	1	23.5	0.55	70.16	1	0.5	3	0		9.2	55	32
20	A8	30.9	32.7	31.8	0.9	-2.3	-0.1	-1.2	1	22.7	0.6	69.5	1	0.5	3	0		8.4	60	32
25	A8	32	32.1	32.05	0.05	-1.2	-0.7	-0.95	1	22.7	0.6	69.5	1	0.5	3	0		8.4	60	32
30	A8	32	32.8	32.4	0.4	-1.2	0	-0.6	1	22.7	0.6	69.5	1	0.5	3	0		8.4	60	32
35	A8	32	32.1	32.05	0.05	-1.2	-0.7	-0.95	1	22.7	0.6	69.5	1	0.5	3	0		8.4	60	32
40	A8	34	32.9	33.45	-0.55	0.8	0.1	0.45	1	24	0.5	70.35	1	4.2	3	0		9.7	50	32
45	A8	32.1	32.7	32.4	0.3	-1.1	-0.1	-0.6	1	24	0.5	70.35	1	4.2	3	0		9.7	50	32
50	A8	32.7	32.8	32.75	0.05	-0.5	0	-0.25	1	24	0.5	70.35	1	4.2	3	0		9.7	50	32
55	A8	32.8	32.9	32.85	0.05	-0.4	0.1	-0.15	1	24	0.5	70.35	1	4.2	3	0		9.7	50	32
0	B11	35.3	34.6	34.95	-0.35	0	0	0	1	22.1	0.53	68.114	0	0.4	1	1		7.8	53	32
1	B11	34.2	33.5	33.85	-0.35	-1.1	-1.1	-1.1	1	22.1	0.53	68.114	0	0.4	1	1		7.8	53	32
2	B11	35.3	34.5	34.9	-0.4	0	-0.1	-0.05	1	22.1	0.53	68.114	0	0.4	1	1		7.8	53	32
3	B11	36.3	33.5	34.9	-1.4	1	-1.1	-0.05	1	22.1	0.53	68.114	0	0.4	1	1		7.8	53	32
4	B11	35.1	33.7	34.4	-0.7	-0.2	-0.9	-0.55	1	22.1	0.53	68.114	0	0.4	1	1		7.8	53	32
5	B11	35.1	33.2	34.15	-0.95	-0.2	-1.4	-0.8	1	22.1	0.53	68.114	0	0.4	1	1		7.8	53	32
6	B11	34.2	33.8	34	-0.2	-1.1	-0.8	-0.95	1	22.1	0.53	68.114	0	0.4	1	1		7.8	53	32
7	B11	33.2	32.6	32.9	-0.3	-2.1	-2	-2.05	1	22.1	0.53	68.114	0	0.4	1	1		7.8	53	32
8	B11	34.2	32.8	33.5	-0.7	-1.1	-1.8	-1.45	1	22.1	0.53	68.114	0	0.4	1	1		7.8	53	32
9	B11	33	31.7	32.35	-0.65	-2.3	-2.9	-2.6	1	22.1	0.53	68.114	0	0.4	1	1		7.8	53	32
10	B11	33.5	32.7	33.1	-0.4	-1.8	-1.9	-1.85	1	22.1	0.53	68.114	0	0.4	1	1		7.8	53	32
12	B11	35.5	33.7	34.6	-0.9	0.2	-0.9	-0.35	1	22.1	0.53	68.114	0	0.4	1	1		7.8	53	32
14	B11	35	34.3	34.65	-0.35	-0.3	-0.3	-0.3	1	22.1	0.53	68.114	0	0.4	1	1		7.8	53	32
16	B11	33.8	33.6	33.7	-0.1	-1.5	-1	-1.25	1	22.1	0.53	68.114	0	0.4	1	1		7.8	53	32
18	B11	33.4	32.6	33	-0.4	-1.9	-2	-1.95	1	22.1	0.53	68.114	0	0.4	1	1		7.8	53	32
20	B11	33.2	32.6	32.9	-0.3	-2.1	-2	-2.05	1	20.9	0.52	66.452	0	1.9	1	1		6.6	52	32
25	B11	33.5	33	33.25	-0.25	-1.8	-1.6	-1.7	1	20.9	0.52	66.452	0	1.9	1	1		6.6	52	32
30	B11	32.7	32.5	32.6	-0.1	-2.6	-2.1	-2.35	1	20.9	0.52	66.452	0	1.9	1	1		6.6	52	32
35	B11	35.1	34.5	34.8	-0.3	-0.2	-0.1	-0.15	1	20.9	0.52	66.452	0	1.9	1	1		6.6	52	32
0	B35	30.4	30	30.2	-0.2	0	0	0	1	20.5	0.55	66.11	0	1	2	1		6.2	55	32
1	B35	30.2	30.5	30.35	0.15	-0.2	0.5	0.15	1	20.5	0.55	66.11	0	1	2	1		6.2	55	32
2	B35	30.5	30.2	30.35	-0.15	0.1	0.2	0.15	1	20.5	0.55	66.11	0	1	2	1		6.2	55	32
3	B35	30.2	29.9	30.05	-0.15	-0.2	-0.1	-0.15	1	20.5	0.55	66.11	0	1	2	1		6.2	55	32
4	B35	29.9	30	29.95	0.05	-0.5	0	-0.25	1	20.5	0.55	66.11	0	1	2	1		6.2	55	32
5	B35	30.3	30.6	30.45	0.15	-0.1	0.6	0.25	1	20.5	0.55	66.11	0	1	2	1		6.2	55	32
6	B35	31.3	31.3	31.3	0	0.9	1.3	1.1	1	20.5	0.55	66.11	0	1	2	1		6.2	55	32
7	B35	30.8	31.8	31.3	0.5	0.4	1.8	1.1	1	20.5	0.55	66.11	0	1	2	1		6.2	55	32
8	B35	31.1	31.4	31.25	0.15	0.7	1.4	1.05	1	20.5	0.55	66.11	0	1	2	1		6.2	55	32
9	B35	33.3	31.4	32.35	-0.95	2.9	1.4	2.15	1	20.5	0.55	66.11	0	1	2	1		6.2	55	32
10	B35	33	30.3	31.65	-1.35	2.6	0.3	1.45	1	20.5	0.55	66.11	0	1	2	1		6.2	55	32
12	B35	32.1	30.5	31.3	-0.8	1.7	0.5	1.1	1	20.5	0.55	66.11	0	1	2	1		6.2	55	32
14	B35	31.5	30.1	30.8	-0.7	1.1	0.1	0.6	1	20.5	0.55	66.11	0	1	2	1		6.2	55	32
16	B35	32.6	30.2	31.4	-1.2	2.2	0.2	1.2	1	20.5	0.55	66.11	0	1	2	1		6.2	55	32
18	B35	28.8	29.3	29.05	0.25	-1.6	-0.7	-1.15	1	20.5	0.55	66.11	0	1	2	1		6.2	55	32
20	B35	32.6	32.9	32.75	0.15	2.2	2.9	2.55	1	22.1	0.58	68.504	0	0.5	2	1		7.8	58	32
25	B35	35.3	35.1	35.2	-0.1	4.9	5.1	5	1	22.1	0.58	68.504	0	0.5	2	1		7.8	58	32
0	A7	33.8	35.2	34.5	0.7	0	0	0	1	19	0.51	63.897	0	4.2	4	0		4.7	51	32
1	A7	33.7	34.4	34.05	0.35	-0.1	-0.8	-0.45	1	19	0.51	63.897	0	4.2	4	0		4.7	51	32
2	A7	32.5	32.7	32.6	0.1	-1.3	-2.5	-1.9	1	19	0.51	63.897	0	4.2	4	0		4.7	51	32
3	A7	35.2	36.8	36	0.8	1.4	1.6	1.5	1	19	0.51	63.897	0	4.2	4	0		4.7	51	32
4	A7	36.5	37.1	36.8	0.3	2.7	1.9	2.3	1	19	0.51	63.897	0	4.2	4	0		4.7	51	32
5	A7	33.4	35.1	34.25	0.85	-0.4	-0.1	-0.25	1	19	0.51	63.897	0	4.2	4	0		4.7	51	32
6	A7	38.9	40	39.05	0.95	5.1	4	4.55	1	19	0.51	63.897	0	4.2	4	0		4.7	51	32
7	A7	39.3	39.4	39.35	0.05	5.5	4.2	4.85	1	19	0.51	63.897	0	4.2	4	0		4.7	51	32
8	A7	33.5	33.5	33.5	0	-0.3	-1.7	-1	1	19	0.51	63.897	0	4.2	4	0		4.7	51	32
9	A7	40.6	38.5	39.55	-1.05	6.8	3.3	5.05	1	19	0.51	63.897	0	4.2	4	0		4.7	51	32
10	A7	36	34.3	35.15	-0.85	2.2	-0.9	0.65	1	19	0.51	63.897	0	4.2	4	0		4.7	51	32
12	A7	38.8	38.7	38.1	0.6	3.7	3.5	3.6	1	19	0.51	63.897	0	4.2	4	0		4.7	51	32
14	A7	37.5	36.5	37	-0.5	3.7	1.3	2.5	1	19	0.51	63.897	0	4.2	4	0		4.7	51	32
16	A7	38.3	36.8	36.5	0.3	2.4	1.6	2	1	19	0.51	63.897	0	4.2	4	0		4.7	51	32
18	A7	31.1	33.6	32.35	1.25	-2.7	-1.6	-2.15	1	19	0.51	63.897	0	4.2	4	0		4.7	51	32
20	A7	32.3	33.8	33.05	0.75	-1.5	-1.4	-1.45	1	17.8	0.51	62.325	0	7.5	4	0		3.5	51	32
25	A7	37	35.7	36.35	-0.65	3.2	0.5	1.85	1	17.8	0.51	62.325	0	7.5	4	0		3.5	51	32
30	A7	30.9	32.2	31.55	0.65	-2.9	-3	-2.95	1	17.8	0.51	62.325	0	7.5	4	0		3.5	51	32
0	A14	32.4	32	32.2	-0.2	0	0	0	1	20	0.51	65.207	0	2.9	1	0		5.7	51	32
1	A14	31.7	31.3	31.5	-0.2	-0.7	-0.7	-0.7	1	20	0.51	65.207	0	2.9	1	0		5.7	51	32
2	A14	30.9	31.2	31.05	0.15	-1.5	-0.8	-1.15	1	20	0.51	65.207	0	2.9	1	0		5.7	51	32
3	A14	30.9	31	30.95	0.05	-1.5	-1	-1.25	1	20	0.51	65.207	0	2.9	1	0		5.7	51	32
4	A14	30.7	30.3	30.5	-0.2	-1.7	-1.7	-1.7	1	20	0.51	65.207	0	2.9	1	0		5.7	51	32
5	A14	30.8	30.5	30.65	-0.15	-1.6	-1.5	-1.55	1	20	0.51	65.207	0	2.9	1	0		5.7	51	32
6	A14	30.6	29.8	30.2	-0.4	-1.8	-2.2	-2	1	20	0.51	65.207	0	2.9	1	0		5.7	51	32
7	A14	31.1	30.4	30.75	-0.35	-1.3	-1.6	-1.45	1	20	0.51	65.207	0	2.9	1	0		5.7	51	32
8	A14	31.5	31.3	31.4	-0.1	-0.9	-0.7	-0.8	1	20	0.51	65.207	0	2.9	1	0		5.7	51	32
9	A14	31.1	30.8	30.95	-0.15	-1.3	-1.2	-1.25	1	20	0.51	65.207	0	2.9	1	0		5.7	51	32
10	A14	29.9	29.9	29.9	0	-2.5	-2.1	-2.3	1	20	0.51	65.207	0	2.9	1	0		5.7	51	32
12	A14	32	31.5	31.75	-0.25	-0.4	-0.5	-0.45	1	20	0.51	65.207	0	2.9	1	0		5.7	51	32
14	A14	31.9	30.9	31.4	-0.5	-0.5	-1.1	-0.8	1	20	0.51	65.207	0	2.9	1	0		5.7	51	32
16	A14	32	32.1	32.05	0.05	-0.4	0.1	-0.15	1	20	0.51	65.207	0	2.9	1	0		5.7	51	32
18	A14	32.2	32.4	32.3	0.1	-0.2	0.4	0.1	1	20	0.51	65.207	0	2.9	1	0		5.7	51	32
20	A14	32.1	31.7	31.9	-0.2	-0.3	-0.3	-0.3	1	18.9	0.51	63.766	0	5.1	1	0		4.6	51	32
25	A14	31.7	31.5	31.6	-0.1	-0.7	-0.5	-0.6	1	18.9	0.51	63.766	0	5.1	1	0		4.6	51	32
30	A14	32.6	33.7	33.15	0.55	0.2	1.7	0.95	1	18.9	0.51	63.766	0	5.1	1	0		4.6	51	32
35	A14	31.4	31.3	31.35	-0.05	-1	-0.7	-0.85	1	18.9	0.51	63.766	0	5.1	1	0		4.6	51	32
40	A14	31.1	31.1	31.1	0	-1.3	-0.9	-1.1	1	18	0.53	62.661	0	5.6	1	0		3.7	53	32
0	A12	28.9	26.9	27.9	-1	0	0	0	1	17.8	0.74	63.13	0	2.5	2	0		3.5	74	32
1	A12	30.9	27.9	29.4	-1.5	2	1	1.5	1	17.8	0.74	63.13	0	2.5	2	0		3.5	74	32
2	A12	30.6	27	28.8	-1.8	1.7	0.1	0.9	1	17.8	0.74	63.13	0	2.5	2	0		3.5	74	32
3	A12	31.2	26.6	28.9	-2.3	2.3	-0.3	1	1	17.8	0.74	63.13	0	2.5	2	0		3.5	74	32
4	A12	32.6	28.8	30.7	-1.9	3.7	1.9	2.8	1	17.8	0.74	63.13	0	2.5	2	0		3.5	74	32
5	A12	32.9	29.9	31.4	-1.5	4	3	3.5	1	17.8	0.74	63.13	0	2.5	2	0		3.5	74	32
6	A12	32.5	30	31.25	-1.25	3.6	3.1	3.35	1	17.8	0.74	63.13	0	2.5	2	0		3.5	74	32
7	A12	33	30.2	31.6	-1.4	4.1	3.3	3.7	1	17.8	0.74	63.13	0	2.5	2	0		3.5	74	32
8	A12	31.5	28.8	30.15	-1.35	2.6	1.9	2.25	1	17.8	0.74	63.13	0	2.5	2	0		3.5	74	32
9	A12	31.9	30	30.95	-0.95	3	3.1	3.05	1	17.8	0.74	63.13	0	2.5	2	0		3.5	74	32
10	A12	34.7	31.9	33.3	-1.4	5.8	5	5.4	1	17.8	0.74	63.13	0	2.5	2	0		3.5	74	32
12	A12	33.4	30.3	31.85	-1.55	4.5	3.4	3.95	1	17.8	0.74	63.13	0	2.5	2	0		3.5	74	32
14	A12	33.7	31.4	32.55	-1.15	4.8	4.5	4.65	1	17.8	0.74	63.13	0	2.5	2	0		3.5	74	32
16	A12	33.7	31.8	32.75	-0.95	4.8	4.9	4.85	1	17.8	0.74	63.13	0	2.5	2	0		3.5	74	32
18	A12	33	31	32	-1	4.1	4.1	4.1	1	17.8	0.74	63.13	0	2.5	2	0		3.5	74	32
20	A12	32.5	30.7	31.6	-0.9	3.6	3.8	3.7	1	17.9	0.76	63.356	0	2.8	2	0		3.6	76	32
0	A2	29.5	30.2	29.85	0.35	0	0	0	1	18.5	0.7	64.04	0	1.4	1	0		4.2	70	32
1	A2	28.5	31.1	29.8	1.3	-1	0.9	-0.05	1	18.5	0.7	64.04	0	1.4	1	0		4.2	70	32
2	A2	29.6	30.9	30.25	0.65	0.1	0.7	0.4	1	18.5	0.7	64.04	0	1.4	1	0		4.2	70	32
3	A2	29.6	31.7	30.65	1.05	0.1	1.5	0.8	1	18.5	0.7	64.04	0	1.4	1	0		4.2	70	32
4	A2	30	31.7	30.85	0.85	0.5	1.5	1	1	18.5	0.7	64.04	0	1.4	1	0		4.2	70	32
5	A2	28.5	30.8	29.65	1.15	-1	0.6	-0.2	1	18.5	0.7	64.04	0	1.4	1	0		4.2	70	32
6	A2	30.3	31.5	30.9	0.6	0.8	1.3	1.05	1	18.5	0.7	64.04	0	1.4	1	0		4.2	70	32
7	A2	29.4	31.5	30.45	1.05	-0.1	1.3	0.6	1	18.5	0.7	64.04	0	1.4	1	0		4.2	70	32
8	A2	30.6	32	31.3	0.7	1.1	1.8	1.45	1	18.5	0.7	64.04	0	1.4	1	0		4.2	70	32
9	A2	30.4	32.6	31.5	1.1	0.9	2.4	1.65	1	18.5	0.7	64.04	0	1.4	1	0		4.2	70	32
10	A2	30.3	31.8	31.05	0.75	0.8	1.6	1.2	1	18.5	0.7	64.04	0	1.4	1	0		4.2	70	32
12	A2	28.6	30.8	29.7	1.1	-0.9	0.6	-0.15	1	18.5	0.7	64.04	0	1.4	1	0		4.2	70	32
14	A2	28.9	31	29.95	1.05	-0.6	0.8	0.1	1	18.5	0.7	64.04	0	1.4	1	0		4.2	70	32
16	A2	30.3	30.8	30.55	0.25	0.8	0.6	0.7	1	18.5	0.7	64.04	0	1.4	1	0		4.2	70	32
18	A2	29.6	31	30.3	0.7	0.1	0.8	0.45	1	18.5	0.7	64.04	0	1.4	1	0		4.2	70	32
20	A2	29.7	30.8	30.25	0.55	0.2	0.6	0.4	1	18.9	0.7	64.64	0	3.3	1	0		4.6	70	32
0	A9	34.7	34.6	34.65	-0.05	0	0	0	1	22.4	0.48	68.108	0	0.6	2	0		8.1	48	32
1	A9	36	35.5	35.75	-0.25	1.3	0.9	1.1	1	22.4	0.48	68.108	0	0.6	2	0		8.1	48	32
2	A9	37.5	36.4	36.95	-0.55	2.8	1.8	2.3	1	22.4	0.48	68.108	0	0.6	2	0		8.1	48	32
3	A9	38.2	36.7	37.45	-0.75	3.5	2.1	2.8	1	22.4	0.48	68.108	0	0.6	2	0		8.1	48	32
4	A9	36.3	34.7	35.5	-0.8	1.6	0.1	0.85	1	22.4	0.48	68.108	0	0.6	2	0		8.1	48	32
5	A9	36.7	35.2	35.95	-0.75	2	0.6	1.3	1	22.4	0.48	68.108	0	0.6	2	0		8.1	48	32
6	A9	37.2	35.7	36.45	-0.75	2.5	1.1	1.8	1	22.4	0.48	68.108	0	0.6	2	0		8.1	48	32
7	A9	37.2	35.6	36.4	-0.8	2.5	1	1.75	1	22.4	0.48	68.108	0	0.6	2	0		8.1	48	32
8	A9	38.1	37.2	37.65	-0.45	3.4	2.6	3	1	22.4	0.48	68.108	0	0.6	2	0		8.1	48	32
9	A9	38.7	37.7	38.2	-0.5	4	3.1	3.55	1	22.4	0.48	68.108	0	0.6	2	0		8.1	48	32
10	A9	35.1	36.7	35.9	0.8	0.4	2.1	1.25	1	22.4	0.48	68.108	0	0.6	2	0		8.1	48	32
12	A9	34.8	36.4	35.6	0.8	0.1	1.8	0.95	1	22.4	0.48	68.108	0	0.6	2	0		8.1	48	32
14	A9	36.5	35.5	36	-0.5	1.8	0.9	1.35	1	22.4	0.48	68.108	0	0.6	2	0		8.1	48	32
16	A9	36.6	36.4	36.5	-0.1	1.9	1.8	1.85	1	22.4	0.48	68.108	0	0.6	2	0		8.1	48	32
18	A9	33.4	32.5	32.95	-0.45	-1.3	-2.1	-1.7	1	22.4	0.48	68.108	0	0.6	2	0		8.1	48	32
20	A9	36.1	35.8	35.95	-0.15	1.4	1.2	1.3	1	20.1	0.53	65.454	0	5.7	2	0		5.8	53	32
25	A9	36.3	35.9	36.1	-0.2	1.6	1.3	1.45	1	20.1	0.53	65.454	0	5.7	2	0		5.8	53	32
30	A9	32.7	31	31.85	-0.85	-2	-3.6	-2.8	1	20.1	0.53	65.454	0	5.7	2	0		5.8	53	32
0	A10	33.3	32.1	32.7	-0.6	0	0	0	1	21.5	0.45	66.74	0	3.1	3	0		7.2	45	32
1	A10	32.8	33.1	32.95	0.15	-0.5	1	0.25	1	21.5	0.45	66.74	0	3.1	3	0		7.2	45	32
2	A10	33	32.3	32.65	-0.35	-0.3	0.2	-0.05	1	21.5	0.45	66.74	0	3.1	3	0		7.2	45	32
3	A10	32.4	31.5	31.95	-0.45	-0.9	-0.6	-0.75	1	21.5	0.45	66.74	0	3.1	3	0		7.2	45	32
4	A10	32.9	32.3	32.6	-0.3	-0.4	0.2	-0.1	1	21.5	0.45	66.74	0	3.1	3	0		7.2	45	32
5	A10	32.8	32	32.4	-0.4	-0.5	-0.1	-0.3	1	21.5	0.45	66.74	0	3.1	3	0		7.2	45	32
6	A10	33.5	32.9	33.2	-0.3	0.2	0.8	0.5	1	21.5	0.45	66.74	0	3.1	3	0		7.2	45	32
7	A10	32.7	32	32.35	-0.35	-0.6	-0.1	-0.35	1	21.5	0.45	66.74	0	3.1	3	0		7.2	45	32
8	A10	32.4	33.6	33	0.6	-0.9	1.5	0.3	1	21.5	0.45	66.74	0	3.1	3	0		7.2	45	32
9	A10	31.7	32	31.85	0.15	-1.6	-0.1	-0.85	1	21.5	0.45	66.74	0	3.1	3	0		7.2	45	32
10	A10	32.7	31.6	32.15	-0.55	-0.6	-0.5	-0.55	1	21.5	0.45	66.74	0	3.1	3	0		7.2	45	32
12	A10	33.1	32.7	32.9	-0.2	-0.2	0.6	0.2	1	21.5	0.45	66.74	0	3.1	3	0		7.2	45	32
14	A10	34.8	33.1	33.95	-0.85	1.5	1	1.25	1	21.5	0.45	66.74	0	3.1	3	0		7.2	45	32
16	A10	33.4	32.6	33	-0.4	0.1	0.5	0.3	1	21.5	0.45	66.74	0	3.1	3	0		7.2	45	32
18	A10	32.9	33.1	33	0.1	-0.4	1	0.3	1	21.5	0.45	66.74	0	3.1	3	0		7.2	45	32
20	A10	33	32.7	32.85	-0.15	-0.3	0.6	0.15	1	22.3	0.43	67.58	0	0.6	3	0		8	43	32
0	B23	36	35.6	35.8	-0.2	0	0	0	1	23	0.37	67.919	0	0.8	4	1		8.7	37	32
1	B23	34.8	35.1	34.95	0.15	-1.2	-0.5	-0.85	1	23	0.37	67.919	0	0.8	4	1		8.7	37	32
2	B23	34.1	34.5	34.3	0.2	-1.9	-1.1	-1.5	1	23	0.37	67.919	0	0.8	4	1		8.7	37	32
3	B23	34.1	34.2	34.15	0.05	-1.9	-1.4	-1.65	1	23	0.37	67.919	0	0.8	4	1		8.7	37	32
4	B23	33.7	33.9	33.8	0.1	-2.3	-1.7	-2	1	23	0.37	67.919	0	0.8	4	1		8.7	37	32
5	B23	34.4	34.1	34.25	-0.15	-1.6	-1.5	-1.55	1	23	0.37	67.919	0	0.8	4	1		8.7	37	32
6	B23	34.8	33.3	34.05	-0.75	-1.2	-2.3	-1.75	1	23	0.37	67.919	0	0.8	4	1		8.7	37	32
7	B23	35.5	34.9	35.2	-0.3	-0.5	-0.7	-0.6	1	23	0.37	67.919	0	0.8	4	1		8.7	37	32
8	B23	35.7	35.7	35.7	0	-0.3	0.1	-0.1	1	23	0.37	67.919	0	0.8	4	1		8.7	37	32
9	B23	34.7	35.2	34.95	0.25	-1.3	-0.4	-0.85	1	23	0.37	67.919	0	0.8	4	1		8.7	37	32
10	B23	34.7	36.3	35.5	0.8	-1.3	0.7	-0.3	1	23	0.37	67.919	0	0.8	4	1		8.7	37	32
12	B23	35.8	35.6	35.7	-0.1	-0.2	0	-0.1	1	23	0.37	67.919	0	0.8	4	1		8.7	37	32
14	B23	34.4	34.2	34.3	-0.1	-1.6	-1.4	-1.5	1	23	0.37	67.919	0	0.8	4	1		8.7	37	32
16	B23	35.1	34.5	34.8	-0.3	-0.9	-1.1	-1	1	23	0.37	67.919	0	0.8	4	1		8.7	37	32
18	B23	34.5	35.1	34.8	0.3	-1.5	-0.5	-1	1	23	0.37	67.919	0	0.8	4	1		8.7	37	32
20	B23	33.8	34.4	34.1	0.3	-2.2	-1.2	-1.7	1	24.6	0.48	70.924	0	2.9	4	1		10.3	48	32
25	B23	33.4	34.4	33.9	0.5	-2.6	-1.2	-1.9	1	24.6	0.48	70.924	0	2.9	4	1		10.3	48	32
0	A13	33.3	32.4	32.85	-0.45	0	0	0	1	18.7	0.71	64.384	0	1.4	1	0		4.4	71	32
1	A13	33.1	32.3	32.7	-0.4	-0.2	-0.1	-0.15	1	18.7	0.71	64.384	0	1.4	1	0		4.4	71	32
2	A13	33.2	32.5	32.85	-0.35	-0.1	0.1	3.55271e-15	1	18.7	0.71	64.384	0	1.4	1	0		4.4	71	32
3	A13	33.1	33	33.05	-0.05	-0.2	0.6	0.2	1	18.7	0.71	64.384	0	1.4	1	0		4.4	71	32
4	A13	32.8	32.3	32.55	-0.25	-0.5	-0.1	-0.3	1	18.7	0.71	64.384	0	1.4	1	0		4.4	71	32
5	A13	33.2	32.5	32.85	-0.35	-0.1	0.1	3.55271e-15	1	18.7	0.71	64.384	0	1.4	1	0		4.4	71	32
6	A13	32.4	32.5	32.45	0.05	-0.9	0.1	-0.4	1	18.7	0.71	64.384	0	1.4	1	0		4.4	71	32
7	A13	33.2	33.4	33.3	0.1	-0.1	1	0.45	1	18.7	0.71	64.384	0	1.4	1	0		4.4	71	32
8	A13	33.3	33.1	33.2	-0.1	0	0.7	0.35	1	18.7	0.71	64.384	0	1.4	1	0		4.4	71	32
9	A13	33.1	32.3	32.7	-0.4	-0.2	-0.1	-0.15	1	18.7	0.71	64.384	0	1.4	1	0		4.4	71	32
10	A13	33.6	33.6	33.6	0	0.3	1.2	0.75	1	18.7	0.71	64.384	0	1.4	1	0		4.4	71	32
12	A13	33.3	33.5	33.4	0.1	0	1.1	0.55	1	18.7	0.71	64.384	0	1.4	1	0		4.4	71	32
14	A13	34	34	34	0	0.7	1.6	1.15	1	18.7	0.71	64.384	0	1.4	1	0		4.4	71	32
16	A13	34.3	34	34.15	-0.15	1	1.6	1.3	1	18.7	0.71	64.384	0	1.4	1	0		4.4	71	32
18	A13	33.8	33.9	33.85	0.05	0.5	1.5	1	1	18.7	0.71	64.384	0	1.4	1	0		4.4	71	32
20	A13	33.6	33.8	33.7	0.1	0.3	1.4	0.85	1	19.5	0.66	65.332	0	2.3	1	0		5.2	66	32
25	A13	33.8	34.4	34.1	0.3	0.5	2	1.25	1	19.5	0.66	65.332	0	2.3	1	0		5.2	66	32
0	A5	29.8	27.4	28.6	-1.2	0	0	0	1	18.7	0.71	64.384	0	3	4	0		4.4	71	32
1	A5	30.1	28	29.05	-1.05	0.3	0.6	0.45	1	18.7	0.71	64.384	0	3	4	0		4.4	71	32
2	A5	29.9	26.2	28.05	-1.85	0.1	-1.2	-0.55	1	18.7	0.71	64.384	0	3	4	0		4.4	71	32
3	A5	30.3	27.6	28.95	-1.35	0.5	0.2	0.35	1	18.7	0.71	64.384	0	3	4	0		4.4	71	32
4	A5	30.1	27.5	28.8	-1.3	0.3	0.1	0.2	1	18.7	0.71	64.384	0	3	4	0		4.4	71	32
5	A5	30.3	26.7	28.5	-1.8	0.5	-0.7	-0.1	1	18.7	0.71	64.384	0	3	4	0		4.4	71	32
6	A5	30.1	27.7	28.9	-1.2	0.3	0.3	0.3	1	18.7	0.71	64.384	0	3	4	0		4.4	71	32
7	A5	30.3	28.9	29.6	-0.7	0.5	1.5	1	1	18.7	0.71	64.384	0	3	4	0		4.4	71	32
8	A5	29.8	29.3	29.55	-0.25	0	1.9	0.95	1	18.7	0.71	64.384	0	3	4	0		4.4	71	32
9	A5	30.2	27.1	28.65	-1.55	0.4	-0.3	0.05	1	18.7	0.71	64.384	0	3	4	0		4.4	71	32
10	A5	29.4	27	28.2	-1.2	-0.4	-0.4	-0.4	1	18.7	0.71	64.384	0	3	4	0		4.4	71	32
12	A5	29.3	28.4	28.85	-0.45	-0.5	1	0.25	1	18.7	0.71	64.384	0	3	4	0		4.4	71	32
14	A5	28.8	27.7	28.25	-0.55	-1	0.3	-0.35	1	18.7	0.71	64.384	0	3	4	0		4.4	71	32
16	A5	29.6	27.8	28.7	-0.9	-0.2	0.4	0.1	1	18.7	0.71	64.384	0	3	4	0		4.4	71	32
18	A5	28.1	27.6	27.85	-0.25	-1.7	0.2	-0.75	1	18.7	0.71	64.384	0	3	4	0		4.4	71	32
20	A5	29	27.8	28.4	-0.6	-0.8	0.4	-0.2	1	18.7	0.71	64.384	0	1.4	4	0		4.4	71	32
25	A5	29.9	28.5	29.2	-0.7	0.1	1.1	0.6	1	18.7	0.71	64.384	0	1.4	4	0		4.4	71	32
30	A5	30.9	28.6	29.75	-1.15	1.1	1.2	1.15	1	18.7	0.71	64.384	0	1.4	4	0		4.4	71	32
35	A5	30.2	28.1	29.15	-1.05	0.4	0.7	0.55	1	18.7	0.71	64.384	0	1.4	4	0		4.4	71	32
40	A5	30	29.3	29.65	-0.35	0.2	1.9	1.05	1	19.5	0.66	65.332	0	2.3	4	0		5.2	66	32
45	A5	29.4	29.7	29.55	0.15	-0.4	2.3	0.95	1	19.5	0.66	65.332	0	2.3	4	0		5.2	66	32
50	A5	30.5	28.7	29.6	-0.9	0.7	1.3	1	1	19.5	0.66	65.332	0	2.3	4	0		5.2	66	32
55	A5	29.7	28.7	29.2	-0.5	-0.1	1.3	0.6	1	19.5	0.66	65.332	0	2.3	4	0		5.2	66	32
0	B32	33.3	33.4	33.35	0.05	0	0	0	1	22.6	0.44	68.032	0	1.3	2	1		8.3	44	32
1	B32	34.2	34.9	34.55	0.35	0.9	1.5	1.2	1	22.6	0.44	68.032	0	1.3	2	1		8.3	44	32
2	B32	33.9	36.5	35.2	1.3	0.6	3.1	1.85	1	22.6	0.44	68.032	0	1.3	2	1		8.3	44	32
3	B32	35.8	37.2	36.05	1.15	1.6	3.8	2.7	1	22.6	0.44	68.032	0	1.3	2	1		8.3	44	32
4	B32	37	37.7	37.35	0.35	3.7	4.3	4	1	22.6	0.44	68.032	0	1.3	2	1		8.3	44	32
5	B32	33.5	36.1	35.4	0.7	1.4	2.7	2.05	1	22.6	0.44	68.032	0	1.3	2	1		8.3	44	32
6	B32	34.2	36.6	35.4	1.2	0.9	3.2	2.05	1	22.6	0.44	68.032	0	1.3	2	1		8.3	44	32
7	B32	34.6	36.7	35.65	1.05	1.3	3.3	2.3	1	22.6	0.44	68.032	0	1.3	2	1		8.3	44	32
8	B32	32.4	33.6	33	0.6	-0.9	0.2	-0.35	1	22.6	0.44	68.032	0	1.3	2	1		8.3	44	32
9	B32	33.6	34.7	34.15	0.55	0.3	1.3	0.8	1	22.6	0.44	68.032	0	1.3	2	1		8.3	44	32
10	B32	34.1	34.8	34.45	0.35	0.8	1.4	1.1	1	22.6	0.44	68.032	0	1.3	2	1		8.3	44	32
12	B32	32.9	34.8	33.85	0.95	-0.4	1.4	0.5	1	22.6	0.44	68.032	0	1.3	2	1		8.3	44	32
14	B32	33.9	35.4	34.65	0.75	0.6	2	1.3	1	22.6	0.44	68.032	0	1.3	2	1		8.3	44	32
16	B32	32.7	33.9	33.3	0.6	-0.6	0.5	-0.05	1	22.6	0.44	68.032	0	1.3	2	1		8.3	44	32
18	B32	32.1	34.9	33.65	1.25	-0.9	1.5	0.3	1	22.6	0.44	68.032	0	1.3	2	1		8.3	44	32
20	B32	32.8	35	33.9	1.1	-0.5	1.6	0.55	1	22.6	0.44	68.032	0	1.3	2	1		8.3	44	32
0	B33	33.4	33.2	33.3	-0.1	0	0	0	1	17.4	0.76	62.576	0	1.2	3	1		3.1	76	32
1	B33	36.2	35.4	35.8	-0.4	2.8	2.2	2.5	1	17.4	0.76	62.576	0	1.2	3	1		3.1	76	32
2	B33	34.7	34.3	34.5	-0.2	1.3	1.1	1.2	1	17.4	0.76	62.576	0	1.2	3	1		3.1	76	32
3	B33	34.3	33.5	33.9	-0.4	0.9	0.3	0.6	1	17.4	0.76	62.576	0	1.2	3	1		3.1	76	32
4	B33	34.5	34.5	34.5	0	1.1	1.3	1.2	1	17.4	0.76	62.576	0	1.2	3	1		3.1	76	32
5	B33	34.5	34.4	34.45	-0.05	1.1	1.2	1.15	1	17.4	0.76	62.576	0	1.2	3	1		3.1	76	32
6	B33	33.1	33.5	33.3	0.2	-0.3	0.3	0	1	17.4	0.76	62.576	0	1.2	3	1		3.1	76	32
7	B33	33.3	34.4	33.85	0.55	-0.1	1.2	0.55	1	17.4	0.76	62.576	0	1.2	3	1		3.1	76	32
8	B33	33.5	34.4	33.95	0.45	0.1	1.2	0.65	1	17.4	0.76	62.576	0	1.2	3	1		3.1	76	32
9	B33	34	34	34	0	0.6	0.8	0.7	1	17.4	0.76	62.576	0	1.2	3	1		3.1	76	32
10	B33	34.3	34.2	34.25	-0.05	0.9	1	0.95	1	17.4	0.76	62.576	0	1.2	3	1		3.1	76	32
12	B33	34.3	33.7	34	-0.3	0.9	0.5	0.7	1	17.4	0.76	62.576	0	1.2	3	1		3.1	76	32
14	B33	35.2	34.9	35.05	-0.15	1.8	1.7	1.75	1	17.4	0.76	62.576	0	1.2	3	1		3.1	76	32
16	B33	34.2	34.1	34.15	-0.05	0.8	0.9	0.85	1	17.4	0.76	62.576	0	1.2	3	1		3.1	76	32
18	B33	33.4	33.4	33.4	0	0	0.2	0.1	1	17.4	0.76	62.576	0	1.2	3	1		3.1	76	32
20	B33	32.7	31.8	32.25	-0.45	-0.7	-1.4	-1.05	1	16.1	0.73	60.494	0	2.8	3	1		1.8	73	32
25	B33	32.2	32.3	32.25	0.05	-1.2	-0.9	-1.05	1	16.1	0.73	60.494	0	2.8	3	1		1.8	73	32
30	B33	33.2	32.8	33	-0.2	-0.2	-0.4	-0.3	1	16.1	0.73	60.494	0	2.8	3	1		1.8	73	32
0	B12	25.6	26.4	26	0.4	0	0	0	1	17.2	0.66	61.974	0	3.1	1	1		2.9	66	32
1	B12	26.6	26.5	26.55	-0.05	1	0.1	0.55	1	17.2	0.66	61.974	0	3.1	1	1		2.9	66	32
2	B12	26.3	26	26.15	-0.15	0.7	-0.4	0.15	1	17.2	0.66	61.974	0	3.1	1	1		2.9	66	32
3	B12	25.8	25.3	25.55	-0.25	0.2	-1.1	-0.45	1	17.2	0.66	61.974	0	3.1	1	1		2.9	66	32
4	B12	26.9	25.7	26.3	-0.6	1.3	-0.7	0.3	1	17.2	0.66	61.974	0	3.1	1	1		2.9	66	32
5	B12	26.7	25.4	26.05	-0.65	1.1	-1	0.05	1	17.2	0.66	61.974	0	3.1	1	1		2.9	66	32
6	B12	27.5	25.7	26.6	-0.9	1.9	-0.7	0.6	1	17.2	0.66	61.974	0	3.1	1	1		2.9	66	32
7	B12	25.3	26.2	25.75	0.45	-0.3	-0.2	-0.25	1	17.2	0.66	61.974	0	3.1	1	1		2.9	66	32
8	B12	27.7	28.6	28.15	0.45	2.1	2.2	2.15	1	17.2	0.66	61.974	0	3.1	1	1		2.9	66	32
9	B12	27.7	27.1	27.4	-0.3	2.1	0.7	1.4	1	17.2	0.66	61.974	0	3.1	1	1		2.9	66	32
10	B12	28.5	28.1	28.3	-0.2	2.9	1.7	2.3	1	17.2	0.66	61.974	0	3.1	1	1		2.9	66	32
12	B12	29.4	27.6	28.5	-0.9	3.8	1.2	2.5	1	17.2	0.66	61.974	0	3.1	1	1		2.9	66	32
14	B12	29.2	29.8	29.5	0.3	3.6	3.4	3.5	1	17.2	0.66	61.974	0	3.1	1	1		2.9	66	32
16	B12	30.5	29.4	29.95	-0.55	4.9	3	3.95	1	17.2	0.66	61.974	0	3.1	1	1		2.9	66	32
18	B12	30.4	29.5	29.95	-0.45	4.8	3.1	3.95	1	17.2	0.66	61.974	0	3.1	1	1		2.9	66	32
20	B12	28.9	28.4	28.65	-0.25	3.3	2	2.65	1	18.2	0.57	63.083	0	1.4	1	1		3.9	57	32
0	B19	33.1	34.9	34	0.9	0	0	0	1	18.9	0.65	64.41	0	2.1	1	1		4.6	65	32
1	B19	33.5	34.8	34.15	0.65	0.4	-0.1	0.15	1	18.9	0.65	64.41	0	2.1	1	1		4.6	65	32
2	B19	33	34.8	33.9	0.9	-0.1	-0.1	-0.1	1	18.9	0.65	64.41	0	2.1	1	1		4.6	65	32
3	B19	32.6	34.6	33.6	1	-0.5	-0.3	-0.4	1	18.9	0.65	64.41	0	2.1	1	1		4.6	65	32
4	B19	34.3	34.7	34.5	0.2	1.2	-0.2	0.5	1	18.9	0.65	64.41	0	2.1	1	1		4.6	65	32
5	B19	32.7	34.8	33.75	1.05	-0.4	-0.1	-0.25	1	18.9	0.65	64.41	0	2.1	1	1		4.6	65	32
6	B19	33.6	34.3	33.95	0.35	0.5	-0.6	-0.05	1	18.9	0.65	64.41	0	2.1	1	1		4.6	65	32
7	B19	33.5	35.5	34.5	1	0.4	0.6	0.5	1	18.9	0.65	64.41	0	2.1	1	1		4.6	65	32
8	B19	32.9	34.8	33.85	0.95	-0.2	-0.1	-0.15	1	18.9	0.65	64.41	0	2.1	1	1		4.6	65	32
9	B19	32.8	34.7	33.75	0.95	-0.3	-0.2	-0.25	1	18.9	0.65	64.41	0	2.1	1	1		4.6	65	32
10	B19	33.4	35.1	34.25	0.85	0.3	0.2	0.25	1	18.9	0.65	64.41	0	2.1	1	1		4.6	65	32
12	B19	34.3	35.4	34.85	0.55	1.2	0.5	0.85	1	18.9	0.65	64.41	0	2.1	1	1		4.6	65	32
14	B19	34.4	35	34.7	0.3	1.3	0.1	0.7	1	18.9	0.65	64.41	0	2.1	1	1		4.6	65	32
16	B19	36	36.5	36.25	0.25	2.9	1.6	2.25	1	18.9	0.65	64.41	0	2.1	1	1		4.6	65	32
18	B19	35	35.8	35.4	0.4	1.9	0.9	1.4	1	18.9	0.65	64.41	0	2.1	1	1		4.6	65	32
20	B19	35.4	36.3	35.85	0.45	2.3	1.4	1.85	1	20.5	0.55	66.11	0	1.1	1	1		6.2	55	32
25	B19	34.5	35.4	34.95	0.45	1.4	0.5	0.95	1	20.5	0.55	66.11	0	1.1	1	1		6.2	55	32
30	B19	34.7	35.6	35.15	0.45	1.6	0.7	1.15	1	20.5	0.55	66.11	0	1.1	1	1		6.2	55	32
0	B18	34.7	35.3	35	0.3	0	0	0	1	18.9	0.65	64.41	0	2.1	1	1		4.6	65	32
1	B18	34.7	34.8	34.75	0.05	0	-0.5	-0.25	1	18.9	0.65	64.41	0	2.1	1	1		4.6	65	32
2	B18	35	35.2	35.1	0.1	0.3	-0.1	0.1	1	18.9	0.65	64.41	0	2.1	1	1		4.6	65	32
3	B18	34.3	34.9	34.6	0.3	-0.4	-0.4	-0.4	1	18.9	0.65	64.41	0	2.1	1	1		4.6	65	32
4	B18	35.5	34.6	35.05	-0.45	0.8	-0.7	0.05	1	18.9	0.65	64.41	0	2.1	1	1		4.6	65	32
5	B18	35.6	35.5	35.55	-0.05	0.9	0.2	0.55	1	18.9	0.65	64.41	0	2.1	1	1		4.6	65	32
6	B18	35.9	36.2	36.05	0.15	1.2	0.9	1.05	1	18.9	0.65	64.41	0	2.1	1	1		4.6	65	32
7	B18	35.5	35.9	35.7	0.2	0.8	0.6	0.7	1	18.9	0.65	64.41	0	2.1	1	1		4.6	65	32
8	B18	36.2	36.1	36.15	-0.05	1.5	0.8	1.15	1	18.9	0.65	64.41	0	2.1	1	1		4.6	65	32
9	B18	36.1	36.1	36.1	0	1.4	0.8	1.1	1	18.9	0.65	64.41	0	2.1	1	1		4.6	65	32
10	B18	36.5	36.7	36.6	0.1	1.8	1.4	1.6	1	18.9	0.65	64.41	0	2.1	1	1		4.6	65	32
12	B18	35.9	36.4	36.15	0.25	1.2	1.1	1.15	1	18.9	0.65	64.41	0	2.1	1	1		4.6	65	32
14	B18	36.5	37.3	36.9	0.4	1.8	2	1.9	1	18.9	0.65	64.41	0	2.1	1	1		4.6	65	32
16	B18	35.7	36	35.85	0.15	1	0.7	0.85	1	18.9	0.65	64.41	0	2.1	1	1		4.6	65	32
18	B18	36.1	35.3	35.7	-0.4	1.4	0	0.7	1	18.9	0.65	64.41	0	2.1	1	1		4.6	65	32
20	B18	35.9	36	35.95	0.05	1.2	0.7	0.95	1	20.5	0.55	66.11	0	1.1	1	1		6.2	55	32
25	B18	37	37.2	37.1	0.1	2.3	1.9	2.1	1	20.5	0.55	66.11	0	1.1	1	1		6.2	55	32
30	B18	36.6	38.2	37.4	0.8	1.9	2.9	2.4	1	20.5	0.55	66.11	0	1.1	1	1		6.2	55	32
0	B26	26.1	25.8	25.95	-0.15	0	0	0	1	12.8	0.74	55.43	0	0.7	4	1		-1.5	74	32
1	B26	25.6	25.4	25.5	-0.1	-0.5	-0.4	-0.45	1	12.8	0.74	55.43	0	0.7	4	1		-1.5	74	32
2	B26	24	23.6	23.8	-0.2	-2.1	-2.2	-2.15	1	12.8	0.74	55.43	0	0.7	4	1		-1.5	74	32
3	B26	25.3	24.8	25.05	-0.25	-0.8	-1	-0.9	1	12.8	0.74	55.43	0	0.7	4	1		-1.5	74	32
4	B26	24.3	24.1	24.2	-0.1	-1.8	-1.7	-1.75	1	12.8	0.74	55.43	0	0.7	4	1		-1.5	74	32
5	B26	24.5	23.7	24.1	-0.4	-1.6	-2.1	-1.85	1	12.8	0.74	55.43	0	0.7	4	1		-1.5	74	32
6	B26	23.4	23.4	23.4	0	-2.7	-2.4	-2.55	1	12.8	0.74	55.43	0	0.7	4	1		-1.5	74	32
7	B26	24	23.2	23.6	-0.4	-2.1	-2.6	-2.35	1	12.8	0.74	55.43	0	0.7	4	1		-1.5	74	32
8	B26	24.2	22.8	23.5	-0.7	-1.9	-3	-2.45	1	12.8	0.74	55.43	0	0.7	4	1		-1.5	74	32
9	B26	24.4	23.8	24.1	-0.3	-1.7	-2	-1.85	1	12.8	0.74	55.43	0	0.7	4	1		-1.5	74	32
10	B26	24.5	23.3	23.9	-0.6	-1.6	-2.5	-2.05	1	12.8	0.74	55.43	0	0.7	4	1		-1.5	74	32
12	B26	24.8	23.3	24.05	-0.75	-1.3	-2.5	-1.9	1	12.8	0.74	55.43	0	0.7	4	1		-1.5	74	32
14	B26	25.1	23.3	24.2	-0.9	-1	-2.5	-1.75	1	12.8	0.74	55.43	0	0.7	4	1		-1.5	74	32
16	B26	26.2	24.6	25.4	-0.8	0.1	-1.2	-0.55	1	12.8	0.74	55.43	0	0.7	4	1		-1.5	74	32
18	B26	27.1	25.2	26.15	-0.95	1	-0.6	0.2	1	12.8	0.74	55.43	0	0.7	4	1		-1.5	74	32
20	B26	26	24.9	25.45	-0.55	-0.1	-0.9	-0.5	1	13.1	0.73	55.904	0	1.6	4	1		-1.2	73	32
25	B26	27.3	26.4	26.15	0.25	1	-0.6	0.2	1	13.1	0.73	55.904	0	1.6	4	1		-1.2	73	32
30	B26	26.7	26.5	26.6	-0.1	0.6	0.7	0.65	1	13.1	0.73	55.904	0	1.6	4	1		-1.2	73	32
0	B15	29.7	31.3	30.5	0.8	0	0	0	1	12.6	0.83	54.969	0	3	1	1		-1.7	83	32
1	B15	30	31.3	30.65	0.65	0.3	0	0.15	1	12.6	0.83	54.969	0	3	1	1		-1.7	83	32
2	B15	29.4	31.6	30.5	1.1	-0.3	0.3	0	1	12.6	0.83	54.969	0	3	1	1		-1.7	83	32
3	B15	29.9	31.1	30.5	0.6	0.2	-0.2	0	1	12.6	0.83	54.969	0	3	1	1		-1.7	83	32
4	B15	29.9	30.8	30.35	0.45	0.2	-0.5	-0.15	1	12.6	0.83	54.969	0	3	1	1		-1.7	83	32
5	B15	29.1	29.9	29.5	0.4	-0.6	-1.4	-1	1	12.6	0.83	54.969	0	3	1	1		-1.7	83	32
6	B15	28.9	30.1	29.5	0.6	-0.8	-1.2	-1	1	12.6	0.83	54.969	0	3	1	1		-1.7	83	32
7	B15	28.8	30.2	29.5	0.7	-0.9	-1.1	-1	1	12.6	0.83	54.969	0	3	1	1		-1.7	83	32
8	B15	28.7	30.2	29.45	0.75	-1	-1.1	-1.05	1	12.6	0.83	54.969	0	3	1	1		-1.7	83	32
9	B15	28.7	30.4	29.55	0.85	-1	-0.9	-0.95	1	12.6	0.83	54.969	0	3	1	1		-1.7	83	32
10	B15	28.3	30.6	29.45	1.15	-1.4	-0.7	-1.05	1	12.6	0.83	54.969	0	3	1	1		-1.7	83	32
12	B15	29.8	30.7	30.25	0.45	0.1	-0.6	-0.25	1	12.6	0.83	54.969	0	3	1	1		-1.7	83	32
14	B15	29	29.5	29.25	0.25	-0.7	-1.8	-1.25	1	12.6	0.83	54.969	0	3	1	1		-1.7	83	32
16	B15	30.7	30.9	30.8	0.1	1	-0.4	0.3	1	12.6	0.83	54.969	0	3	1	1		-1.7	83	32
18	B15	30.7	32	31.35	0.65	1	0.7	0.85	1	12.6	0.83	54.969	0	3	1	1		-1.7	83	32
20	B15	31.5	32.3	31.9	0.4	1.8	1	1.4	1	12.4	0.8	54.7	0	6.1	1	1		-1.9	80	32
25	B15	31.9	32.3	32.1	0.2	2.2	1	1.6	1	12.4	0.8	54.7	0	6.1	1	1		-1.9	80	32
0	B4	26.2	27.8	27	0.8	0	0	0	1	13	0.79	55.673	0	5.4	3	1		-1.3	79	32
1	B4	25.5	27.5	26.5	1	-0.7	-0.3	-0.5	1	13	0.79	55.673	0	5.4	3	1		-1.3	79	32
2	B4	27	27.8	27.4	0.4	0.8	0	0.4	1	13	0.79	55.673	0	5.4	3	1		-1.3	79	32
3	B4	26.4	27.4	26.9	0.5	0.2	-0.4	-0.1	1	13	0.79	55.673	0	5.4	3	1		-1.3	79	32
4	B4	26.9	27.8	27.35	0.45	0.7	0	0.35	1	13	0.79	55.673	0	5.4	3	1		-1.3	79	32
5	B4	27.8	27.9	27.85	0.05	1.6	0.1	0.85	1	13	0.79	55.673	0	5.4	3	1		-1.3	79	32
6	B4	29	28.7	28.85	-0.15	2.8	0.9	1.85	1	13	0.79	55.673	0	5.4	3	1		-1.3	79	32
7	B4	28	28.8	28.4	0.4	1.8	1	1.4	1	13	0.79	55.673	0	5.4	3	1		-1.3	79	32
8	B4	28.2	28.2	28.2	0	2	0.4	1.2	1	13	0.79	55.673	0	5.4	3	1		-1.3	79	32
9	B4	27.9	28.1	28	0.1	1.7	0.3	1	1	13	0.79	55.673	0	5.4	3	1		-1.3	79	32
10	B4	28.6	28.4	28.5	-0.1	2.4	0.6	1.5	1	13	0.79	55.673	0	5.4	3	1		-1.3	79	32
12	B4	29.2	29.4	29.3	0.1	3	1.6	2.3	1	13	0.79	55.673	0	5.4	3	1		-1.3	79	32
14	B4	30.5	30	30.25	-0.25	4.3	2.2	3.25	1	13.9	0.8	57.1	0	3.6	3	1		-0.4	80	32
16	B4	30.4	29.7	30.05	-0.35	4.2	1.9	3.05	1	13.9	0.8	57.1	0	3.6	3	1		-0.4	80	32
18	B4	30.1	29.4	29.75	-0.35	3.9	1.6	2.75	1	13.9	0.8	57.1	0	3.6	3	1		-0.4	80	32
20	B4	29	29.3	29.15	0.15	2.8	1.5	2.15	1	13.9	0.8	57.1	0	3.6	3	1		-0.4	80	32
0	B21	29.3	30.8	30.05	0.75	0	0	0	1	13	0.79	55.673	0	5.4	9	1		-1.3	79	32
1	B21	29.4	30.2	29.8	0.4	0.1	-0.6	-0.25	1	13	0.79	55.673	0	5.4	9	1		-1.3	79	32
2	B21	28	30	29	1	-1.3	-0.8	-1.05	1	13	0.79	55.673	0	5.4	9	1		-1.3	79	32
3	B21	29	30.3	29.65	0.65	-0.3	-0.5	-0.4	1	13	0.79	55.673	0	5.4	9	1		-1.3	79	32
4	B21	28.1	30.1	29.1	1	-1.2	-0.7	-0.95	1	13	0.79	55.673	0	5.4	9	1		-1.3	79	32
5	B21	27.5	29.8	28.65	1.15	-1.8	-1	-1.4	1	13	0.79	55.673	0	5.4	9	1		-1.3	79	32
6	B21	29	30.6	29.8	0.8	-0.3	-0.2	-0.25	1	13	0.79	55.673	0	5.4	9	1		-1.3	79	32
7	B21	25.4	29	27.2	1.8	-3.9	-1.8	-2.85	1	13	0.79	55.673	0	5.4	9	1		-1.3	79	32
8	B21	28.7	28.9	28.8	0.1	-0.6	-1.9	-1.25	1	13	0.79	55.673	0	5.4	9	1		-1.3	79	32
9	B21	27.5	30.3	28.9	1.4	-1.8	-0.5	-1.15	1	13	0.79	55.673	0	5.4	9	1		-1.3	79	32
10	B21	28.4	29.6	29	0.6	-0.9	-1.2	-1.05	1	13	0.79	55.673	0	5.4	9	1		-1.3	79	32
12	B21	27.6	30.1	28.85	1.25	-1.7	-0.7	-1.2	1	13	0.79	55.673	0	5.4	9	1		-1.3	79	32
14	B21	28.9	31.4	30.15	1.25	-0.4	0.6	0.1	1	13	0.79	55.673	0	5.4	9	1		-1.3	79	32
16	B21	28.9	29.7	29.3	0.4	-0.4	-1.1	-0.75	1	13	0.79	55.673	0	5.4	9	1		-1.3	79	32
18	B21	29.4	31.4	30.4	1	0.1	0.6	0.35	1	13	0.79	55.673	0	5.4	9	1		-1.3	79	32
20	B21	29.3	31	30.15	0.85	0	0.2	0.1	1	13.9	0.8	57.1	0	3.6	9	1		-0.4	80	32
25	B21	30.1	30.5	30.3	0.2	0.8	-0.3	0.25	1	13.9	0.8	57.1	0	3.6	9	1		-0.4	80	32
30	B21	29.6	31.3	30.45	0.85	0.3	0.5	0.4	1	13.9	0.8	57.1	0	3.6	9	1		-0.4	80	32
35	B21	28.2	30.1	29.15	0.95	-1.1	-0.7	-0.9	1	13.9	0.8	57.1	0	3.6	9	1		-0.4	80	32
40	B21	30	31.5	30.75	0.75	0.7	0.7	0.7	1	13.9	0.8	57.1	0	3.6	9	1		-0.4	80	32
0	B36	28.4	26.7	27.55	-0.85	0	0	0	1	14.1	0.75	57.43	0	3.1	6	1		-0.2	75	32
1	B36	28.1	26.4	27.25	-0.85	-0.3	-0.3	-0.3	1	14.1	0.75	57.43	0	3.1	6	1		-0.2	75	32
2	B36	28.1	26.3	27.2	-0.9	-0.3	-0.4	-0.35	1	14.1	0.75	57.43	0	3.1	6	1		-0.2	75	32
3	B36	27.5	26.2	26.85	-0.65	-0.9	-0.5	-0.7	1	14.1	0.75	57.43	0	3.1	6	1		-0.2	75	32
4	B36	27.9	26.1	27	-0.9	-0.5	-0.6	-0.55	1	14.1	0.75	57.43	0	3.1	6	1		-0.2	75	32
5	B36	28.4	26.2	27.3	-1.1	0	-0.5	-0.25	1	14.1	0.75	57.43	0	3.1	6	1		-0.2	75	32
6	B36	27.1	27.1	27.1	0	-1.3	0.4	-0.45	1	14.1	0.75	57.43	0	3.1	6	1		-0.2	75	32
7	B36	27.7	26.6	27.15	-0.55	-0.7	-0.1	-0.4	1	14.1	0.75	57.43	0	3.1	6	1		-0.2	75	32
8	B36	28.3	27.5	27.9	-0.4	-0.1	0.8	0.35	1	14.1	0.75	57.43	0	3.1	6	1		-0.2	75	32
9	B36	28.8	27.1	27.95	-0.85	0.4	0.4	0.4	1	14.1	0.75	57.43	0	3.1	6	1		-0.2	75	32
10	B36	28.8	29	28.9	0.1	0.4	2.3	1.35	1	14.1	0.75	57.43	0	3.1	6	1		-0.2	75	32
12	B36	27.9	27.8	27.85	-0.05	-0.5	1.1	0.3	1	14.1	0.75	57.43	0	3.1	6	1		-0.2	75	32
14	B36	28.5	26	27.25	-1.25	0.1	-0.7	-0.3	1	14.1	0.75	57.43	0	3.1	6	1		-0.2	75	32
16	B36	29	27.1	28.05	-0.95	0.6	0.4	0.5	1	14.1	0.75	57.43	0	3.1	6	1		-0.2	75	32
18	B36	28.7	27.1	27.9	-0.8	0.3	0.4	0.35	1	14.1	0.75	57.43	0	3.1	6	1		-0.2	75	32
20	B36	28.5	27.8	28.15	-0.35	0.1	1.1	0.6	1	14.7	0.73	58.352	0	2.7	6	1		0.4	73	32
25	B36	27.6	25.3	26.45	-1.15	-0.8	-1.4	-1.1	1	14.7	0.73	58.352	0	2.7	6	1		0.4	73	32
30	B36	27.5	26.9	27.2	-0.3	-0.9	0.2	-0.35	1	14.7	0.73	58.352	0	2.7	6	1		0.4	73	32
35	B36	27.8	28.3	28.05	0.25	-0.6	1.6	0.5	1	14.7	0.73	58.352	0	2.7	6	1		0.4	73	32
40	B36	27.4	25.9	26.65	-0.75	-1	-0.8	-0.9	1	14.7	0.72	58.348	0	2.8	6	1		0.4	72	32
45	B36	28.4	25.9	27.15	-1.25	0	-0.8	-0.4	1	14.7	0.72	58.348	0	2.8	6	1		0.4	72	32
0	B20	30.1	29.5	29.8	-0.3	0	0	0	1	14.1	0.79	57.422	0	1.6	1	1		-0.2	79	32
1	B20	31.5	30.3	30.9	-0.6	1.4	0.8	1.1	1	14.1	0.79	57.422	0	1.6	1	1		-0.2	79	32
2	B20	30.8	29.3	30.05	-0.75	0.7	-0.2	0.25	1	14.1	0.79	57.422	0	1.6	1	1		-0.2	79	32
3	B20	30	29.1	29.55	-0.45	-0.1	-0.4	-0.25	1	14.1	0.79	57.422	0	1.6	1	1		-0.2	79	32
4	B20	31	29.3	30.15	-0.85	0.9	-0.2	0.35	1	14.1	0.79	57.422	0	1.6	1	1		-0.2	79	32
5	B20	30.1	29.7	29.9	-0.2	0	0.2	0.1	1	14.1	0.79	57.422	0	1.6	1	1		-0.2	79	32
6	B20	30.7	29.6	30.15	-0.55	0.6	0.1	0.35	1	14.1	0.79	57.422	0	1.6	1	1		-0.2	79	32
7	B20	29.3	28.1	28.7	-0.6	-0.8	-1.4	-1.1	1	14.1	0.79	57.422	0	1.6	1	1		-0.2	79	32
8	B20	30.1	28.6	29.35	-0.75	0	-0.9	-0.45	1	14.1	0.79	57.422	0	1.6	1	1		-0.2	79	32
9	B20	29.8	29.4	29.6	-0.2	-0.3	-0.1	-0.2	1	14.1	0.79	57.422	0	1.6	1	1		-0.2	79	32
10	B20	30.8	30.2	30.5	-0.3	0.7	0.7	0.7	1	14.1	0.79	57.422	0	1.6	1	1		-0.2	79	32
12	B20	31.2	30.2	30.7	-0.5	1.1	0.7	0.9	1	14.1	0.79	57.422	0	1.6	1	1		-0.2	79	32
14	B20	30.4	29.8	30.1	-0.3	0.3	0.3	0.3	1	14.1	0.79	57.422	0	1.6	1	1		-0.2	79	32
16	B20	30.3	29.5	29.9	-0.4	0.2	0	0.1	1	14.1	0.79	57.422	0	1.6	1	1		-0.2	79	32
18	B20	32	30.4	31.2	-0.8	1.9	0.9	1.4	1	14.1	0.79	57.422	0	1.6	1	1		-0.2	79	32
20	B20	30.9	30.9	30.9	0	0.8	1.4	1.1	1	14.1	0.79	57.422	0	1.6	1	1		-0.2	79	32
0	B16	31.4	30	30.7	-0.7	0	0	0	1	14.1	0.79	57.422	0	1.6	2	1		-0.2	79	32
1	B16	30.5	29.9	30.2	-0.3	-0.9	-0.1	-0.5	1	14.1	0.79	57.422	0	1.6	2	1		-0.2	79	32
2	B16	30.6	29.1	29.85	-0.75	-0.8	-0.9	-0.85	1	14.1	0.79	57.422	0	1.6	2	1		-0.2	79	32
3	B16	31	29.3	30.15	-0.85	-0.4	-0.7	-0.55	1	14.1	0.79	57.422	0	1.6	2	1		-0.2	79	32
4	B16	31	29.5	30.25	-0.75	-0.4	-0.5	-0.45	1	14.1	0.79	57.422	0	1.6	2	1		-0.2	79	32
5	B16	30.5	30.1	30.3	-0.2	-0.9	0.1	-0.4	1	14.1	0.79	57.422	0	1.6	2	1		-0.2	79	32
6	B16	29.9	29	29.45	-0.45	-1.5	-1	-1.25	1	14.1	0.79	57.422	0	1.6	2	1		-0.2	79	32
7	B16	30.7	28.7	29.7	-1	-0.7	-1.3	-1	1	14.1	0.79	57.422	0	1.6	2	1		-0.2	79	32
8	B16	30.2	29.2	29.7	-0.5	-1.2	-0.8	-1	1	14.1	0.79	57.422	0	1.6	2	1		-0.2	79	32
9	B16	31.8	30.4	31.1	-0.7	0.4	0.4	0.4	1	14.1	0.79	57.422	0	1.6	2	1		-0.2	79	32
10	B16	30.6	30.4	30.5	-0.1	-0.8	0.4	-0.2	1	14.1	0.79	57.422	0	1.6	2	1		-0.2	79	32
12	B16	30.5	28.8	29.65	-0.85	-0.9	-1.2	-1.05	1	14.1	0.79	57.422	0	1.6	2	1		-0.2	79	32
14	B16	30.9	29.1	30	-0.9	-0.5	-0.9	-0.7	1	14.1	0.79	57.422	0	1.6	2	1		-0.2	79	32
16	B16	30.3	28.9	29.6	-0.7	-1.1	-1.1	-1.1	1	14.1	0.79	57.422	0	1.6	2	1		-0.2	79	32
18	B16	29.7	29	29.35	-0.35	-1.7	-1	-1.35	1	14.1	0.79	57.422	0	1.6	2	1		-0.2	79	32
20	B16	30.5	28.8	29.65	-0.85	-0.9	-1.2	-1.05	1	14.1	0.79	57.422	0	1.6	2	1		-0.2	79	32
26	B16	30.6	29.6	30.1	-0.5	-0.8	-0.4	-0.6	1	14.1	0.79	57.422	0	1.6	2	1		-0.2	79	32
30	B16	31.4	29.6	30.5	-0.9	0	-0.4	-0.2	1	14.2	0.73	57.587	0	1	2	1		-0.1	73	32
35	B16								1	14.2	0.73	57.587	0	1	2	1		-0.1	73	32
40	B16	32	30.7	31.35	-0.65	0.6	0.7	0.65	1	14.2	0.73	57.587	0	1	2	1		-0.1	73	32
0	B27	31.3	27.9	30	-2.1	0	0	0	1	15.3	0.7	59.24	0	0.9	4	1		1	70	32
1	B27	31.3	28.9	30.1	-1.2	0	0.2	0.1	1	15.3	0.7	59.24	0	0.9	4	1		1	70	32
2	B27	30.1	27.6	29.05	-1.45	-1.2	-0.7	-0.95	1	15.3	0.7	59.24	0	0.9	4	1		1	70	32
3	B27	31	29.6	30.3	-0.7	-0.3	0.9	0.3	1	15.3	0.7	59.24	0	0.9	4	1		1	70	32
4	B27	29.4	28.2	28.8	-0.6	-1.9	-0.5	-1.2	1	15.3	0.7	59.24	0	0.9	4	1		1	70	32
5	B27	30.4	29.4	29.9	-0.5	-0.9	0.7	-0.1	1	15.3	0.7	59.24	0	0.9	4	1		1	70	32
6	B27	30.9	30.5	30.7	-0.2	-0.4	1.8	0.7	1	15.3	0.7	59.24	0	0.9	4	1		1	70	32
7	B27	32.3	28.1	30.2	-2.1	1	-0.6	0.2	1	15.3	0.7	59.24	0	0.9	4	1		1	70	32
8	B27	32	29	30.5	-1.5	0.7	0.3	0.5	1	15.3	0.7	59.24	0	0.9	4	1		1	70	32
9	B27	31.1	28.4	29.75	-1.35	-0.2	-0.3	-0.25	1	15.3	0.7	59.24	0	0.9	4	1		1	70	32
10	B27	33.2	31	31.4	-0.4	1.9	0.9	1.4	1	15.3	0.7	59.24	0	0.9	4	1		1	70	32
12	B27	30.6	28.8	29.7	-0.9	-0.7	0.1	-0.3	1	15.3	0.7	59.24	0	0.9	4	1		1	70	32
14	B27	29	28.6	28.8	-0.2	-2.3	-0.1	-1.2	1	15.3	0.7	59.24	0	0.9	4	1		1	70	32
16	B27	30.8	29.5	30.15	-0.65	-0.5	0.8	0.15	1	15.3	0.7	59.24	0	0.9	4	1		1	70	32
18	B27	29.1	29.2	29.15	0.05	-2.2	0.5	-0.85	1	15.3	0.7	59.24	0	0.9	4	1		1	70	32
20	B27	32.3	28.6	30.45	-1.85	1	-0.1	0.45	1	15.3	0.7	59.24	0	0.9	4	1		1	70	32
0	B29	30.7	30	30.35	-0.35	0	0	0	1	15.5	0.69	59.528	0	1.6	4	1		1.2	69	32
1	B29	27.9	29.2	28.55	0.65	-2.8	-0.8	-1.8	1	15.5	0.69	59.528	0	1.6	4	1		1.2	69	32
2	B29	30.9	29.8	30.35	-0.55	0.2	-0.2	0	1	15.5	0.69	59.528	0	1.6	4	1		1.2	69	32
3	B29	30.3	30.1	30.2	-0.1	-0.4	0.1	-0.15	1	15.5	0.69	59.528	0	1.6	4	1		1.2	69	32
4	B29	30.3	29.8	30.05	-0.25	-0.4	-0.2	-0.3	1	15.5	0.69	59.528	0	1.6	4	1		1.2	69	32
5	B29	29.3	28.8	29.05	-0.25	-1.4	-1.2	-1.3	1	15.5	0.69	59.528	0	1.6	4	1		1.2	69	32
6	B29	30.5	29.9	30.2	-0.3	-0.2	-0.1	-0.15	1	15.5	0.69	59.528	0	1.6	4	1		1.2	69	32
7	B29	30.7	29.8	30.25	-0.45	0	-0.2	-0.1	1	15.5	0.69	59.528	0	1.6	4	1		1.2	69	32
8	B29	29.6	29.1	29.35	-0.25	-1.1	-0.9	-1	1	15.5	0.69	59.528	0	1.6	4	1		1.2	69	32
9	B29	31.4	30.9	31.15	-0.25	0.7	0.9	0.8	1	15.5	0.69	59.528	0	1.6	4	1		1.2	69	32
10	B29	29.3	30.2	29.75	0.45	-1.4	0.2	-0.6	1	15.5	0.69	59.528	0	1.6	4	1		1.2	69	32
12	B29	30	30.4	30.2	0.2	-0.7	0.4	-0.15	1	15.5	0.69	59.528	0	1.6	4	1		1.2	69	32
14	B29								1	15.5	0.69	59.528	0	1.6	4	1		1.2	69	32
16	B29	30.4	30.8	30.6	0.2	-0.3	0.8	0.25	1	15.5	0.69	59.528	0	1.6	4	1		1.2	69	32
18	B29	30.8	29.6	30.2	-0.6	0.1	-0.4	-0.15	1	15.5	0.69	59.528	0	1.6	4	1		1.2	69	32
0	B22	30.6	31.3	30.95	0.35	0	0	0	1	15.3	0.71	59.25	0	1.1	5	1		1	71	32
1	B22	30.9	32.2	31.55	0.65	0.3	0.9	0.6	1	15.3	0.71	59.25	0	1.1	5	1		1	71	32
2	B22	30.8	31.5	31.15	0.35	0.2	0.2	0.2	1	15.3	0.71	59.25	0	1.1	5	1		1	71	32
3	B22	31.2	31.6	31.4	0.2	0.6	0.3	0.45	1	15.3	0.71	59.25	0	1.1	5	1		1	71	32
4	B22	31.3	31.9	31.6	0.3	0.7	0.6	0.65	1	15.3	0.71	59.25	0	1.1	5	1		1	71	32
5	B22	30.9	32.2	31.55	0.65	0.3	0.9	0.6	1	15.3	0.71	59.25	0	1.1	5	1		1	71	32
6	B22	31.4	32.6	32	0.6	0.8	1.3	1.05	1	15.3	0.71	59.25	0	1.1	5	1		1	71	32
7	B22	31.5	33.3	32.4	0.9	0.9	2	1.45	1	15.3	0.71	59.25	0	1.1	5	1		1	71	32
8	B22	30.9	33	31.95	1.05	0.3	1.7	1	1	15.3	0.71	59.25	0	1.1	5	1		1	71	32
9	B22	30.8	32.8	31.8	1	0.2	1.5	0.85	1	15.3	0.71	59.25	0	1.1	5	1		1	71	32
10	B22	31.1	32.9	32	0.9	0.5	1.6	1.05	1	15.3	0.71	59.25	0	1.1	5	1		1	71	32
12	B22	31.3	31.8	31.55	0.25	0.7	0.5	0.6	1	15.3	0.71	59.25	0	1.1	5	1		1	71	32
14	B22	30.9	31.9	31.4	0.5	0.3	0.6	0.45	1	15.3	0.71	59.25	0	1.1	5	1		1	71	32
16	B22	31.1	32.5	31.8	0.7	0.5	1.2	0.85	1	15.3	0.71	59.25	0	1.1	5	1		1	71	32
18	B22	30.9	31.8	31.35	0.45	0.3	0.5	0.4	1	15.3	0.71	59.25	0	1.1	5	1		1	71	32
20	B22	30.9	32.3	31.6	0.7	0.3	1	0.65	1	15.2	0.71	59.099	0	0.9	5	1		0.9	71	32
25	B22	31	31.5	31.25	0.25	0.4	0.2	0.3	1	15.2	0.71	59.099	0	0.9	5	1		0.9	71	32
30	B22	32.5	32.7	32.6	0.1	1.9	1.4	1.65	1	15.2	0.71	59.099	0	0.9	5	1		0.9	71	32
35	B22	31.5	32.9	32.2	0.7	0.9	1.6	1.25	1	15.2	0.71	59.099	0	0.9	5	1		0.9	71	32
40	B22	32.5	33.6	33.05	0.55	1.9	2.3	2.1	1	15.2	0.71	59.099	0	0.9	5	1		0.9	71	32
0	B31	31.2	31.3	31.25	0.05	0	0	0	1	15.3	0.71	59.25	0	1	3	1		1	71	32
1	B31	30.3	30.8	30.55	0.25	-0.9	-0.5	-0.7	1	15.3	0.71	59.25	0	1	3	1		1	71	32
2	B31	30.3	31	30.65	0.35	-0.9	-0.3	-0.6	1	15.3	0.71	59.25	0	1	3	1		1	71	32
3	B31	30.9	31.6	31.25	0.35	-0.3	0.3	0	1	15.3	0.71	59.25	0	1	3	1		1	71	32
4	B31	30.7	32.1	31.4	0.7	-0.5	0.8	0.15	1	15.3	0.71	59.25	0	1	3	1		1	71	32
5	B31	31.9	31.9	31.9	0	0.7	0.6	0.65	1	15.3	0.71	59.25	0	1	3	1		1	71	32
6	B31	31.5	31.7	31.6	0.1	0.3	0.4	0.35	1	15.3	0.71	59.25	0	1	3	1		1	71	32
7	B31	31.3	31	31.15	-0.15	0.1	-0.3	-0.1	1	15.3	0.71	59.25	0	1	3	1		1	71	32
8	B31	31.4	31.7	31.55	0.15	0.2	0.4	0.3	1	15.3	0.71	59.25	0	1	3	1		1	71	32
9	B31	30.8	31	30.9	0.1	-0.4	-0.3	-0.35	1	15.3	0.71	59.25	0	1	3	1		1	71	32
10	B31	31.1	30.8	30.95	-0.15	-0.1	-0.5	-0.3	1	15.3	0.71	59.25	0	1	3	1		1	71	32
12	B31	31.3	31.5	31.4	0.1	0.1	0.2	0.15	1	15.3	0.71	59.25	0	1	3	1		1	71	32
14	B31	31	30.9	30.95	-0.05	-0.2	-0.4	-0.3	1	15.3	0.71	59.25	0	1	3	1		1	71	32
16	B31	31.5	31.8	31.65	0.15	0.3	0.5	0.4	1	15.3	0.71	59.25	0	1	3	1		1	71	32
18	B31	31.9	32.6	32.25	0.35	0.7	1.3	1	1	15.3	0.71	59.25	0	1	3	1		1	71	32
20	B31	31.6	31.7	31.65	0.05	0.4	0.4	0.4	1	16.2	0.61	60.419	0	0.9	3	1		1.9	61	32
25	B31	30.2	30.4	30.3	0.1	-1	-0.9	-0.95	1	16.2	0.61	60.419	0	0.9	3	1		1.9	61	32
30	B31	30.9	31.1	31	0.1	-0.3	-0.2	-0.25	1	16.2	0.61	60.419	0	0.9	3	1		1.9	61	32
35	B31	31.5	31.7	31.6	0.1	0.3	0.4	0.35	1	16.2	0.61	60.419	0	0.9	3	1		1.9	61	32
40	B31	30.8	30.8	30.8	0	-0.4	-0.5	-0.45	1	16.2	0.61	60.419	0	0.9	3	1		1.9	61	32
45	B31	30.9	32	31.45	0.55	-0.3	0.7	0.2	1	16.2	0.61	60.419	0	0.9	3	1		1.9	61	32
0	B28	25.9	23.7	24.8	-1.1	0	0	0	1	12.2	0.63	54.737	0	2.9	4	1		-2.1	63	32
1	B28	24.8	22.7	23.75	-1.05	-1.1	-1	-1.05	1	12.2	0.63	54.737	0	2.9	4	1		-2.1	63	32
2	B28	25	23	24	-1	-0.9	-0.7	-0.8	1	12.2	0.63	54.737	0	2.9	4	1		-2.1	63	32
3	B28	24.6	23.1	23.85	-0.75	-1.3	-0.6	-0.95	1	12.2	0.63	54.737	0	2.9	4	1		-2.1	63	32
4	B28	25	24.4	24.7	-0.3	-0.9	0.7	-0.1	1	12.2	0.63	54.737	0	2.9	4	1		-2.1	63	32
5	B28	24.6	24	24.3	-0.3	-1.3	0.3	-0.5	1	12.2	0.63	54.737	0	2.9	4	1		-2.1	63	32
6	B28	24.4	23.1	23.75	-0.65	-1.5	-0.6	-1.05	1	12.2	0.63	54.737	0	2.9	4	1		-2.1	63	32
7	B28	24.4	24.4	24.4	0	-1.5	0.7	-0.4	1	12.2	0.63	54.737	0	2.9	4	1		-2.1	63	32
8	B28	25.4	22.5	23.95	-1.45	-0.5	-1.2	-0.85	1	12.2	0.63	54.737	0	2.9	4	1		-2.1	63	32
9	B28	25	22.3	23.65	-1.35	-0.9	-1.4	-1.15	1	12.2	0.63	54.737	0	2.9	4	1		-2.1	63	32
10	B28	25.5	23.1	24.3	-1.2	-0.4	-0.6	-0.5	1	12.2	0.63	54.737	0	2.9	4	1		-2.1	63	32
12	B28	24.4	23.5	23.95	-0.45	-1.5	-0.2	-0.85	1	12.2	0.63	54.737	0	2.9	4	1		-2.1	63	32
14	B28	24.3	21	22.65	-1.65	-1.6	-2.7	-2.15	1	12.2	0.63	54.737	0	2.9	4	1		-2.1	63	32
16	B28	24.1	21.5	22.8	-1.3	-1.8	-2.2	-2	1	12.2	0.63	54.737	0	2.9	4	1		-2.1	63	32
18	B28	23.1	22.6	22.85	-0.25	-2.8	-1.1	-1.95	1	12.2	0.63	54.737	0	2.9	4	1		-2.1	63	32
20	B28	22.6	20.7	21.65	-0.95	-3.3	-3	-3.15	1	12.7	0.65	55.42	0	4.2	4	1		-1.6	65	32
25	B28	22.8	21.2	22	-0.8	-3.1	-2.5	-2.8	1	12.7	0.65	55.42	0	4.2	4	1		-1.6	65	32
30	B28	24.8	22.7	23.75	-1.05	-1.1	-1	-1.05	1	12.7	0.65	55.42	0	4.2	4	1		-1.6	65	32
35	B28	22.9	23.2	23.05	0.15	-3	-0.5	-1.75	1	12.7	0.65	55.42	0	4.2	4	1		-1.6	65	32
40	B28	22.4	22.3	22.35	-0.05	-3.5	-1.4	-2.45	1	12.5	0.65	55.13	0	4	4	1		-1.8	65	32
45	B28	23.3	24	23.65	0.35	-2.6	0.3	-1.15	1	12.5	0.65	55.13	0	4	4	1		-1.8	65	32
50	B28	23.8	24.6	24.2	0.4	-2.1	0.9	-0.6	1	12.5	0.65	55.13	0	4	4	1		-1.8	65	32
55	B28	25.1	26.6	25.85	0.75	-0.8	2.9	1.05	1	12.5	0.65	55.13	0	4	4	1		-1.8	65	32
0	B14	18.6	18	18.3	-0.3	0	0	0	1	12.2	0.63	54.737	0	2.9	1	1		-2.1	63	32
1	B14	15.9	20	17.95	2.05	-2.7	2	-0.35	1	12.2	0.63	54.737	0	2.9	1	1		-2.1	63	32
2	B14	17.3	18.9	18.1	0.8	-1.3	0.9	-0.2	1	12.2	0.63	54.737	0	2.9	1	1		-2.1	63	32
3	B14	20.4	20	20.2	-0.2	1.8	2	1.9	1	12.2	0.63	54.737	0	2.9	1	1		-2.1	63	32
4	B14	17.2	18.4	17.8	0.6	-1.4	0.4	-0.5	1	12.2	0.63	54.737	0	2.9	1	1		-2.1	63	32
5	B14	18.9	18.7	18.8	-0.1	0.3	0.7	0.5	1	12.2	0.63	54.737	0	2.9	1	1		-2.1	63	32
6	B14	19.1	19.5	19.3	0.2	0.5	1.5	1	1	12.7	0.65	55.42	0	4.2	1	1		-1.6	65	32
7	B14	18.5	20.1	19.3	0.8	-0.1	2.1	1	1	12.7	0.65	55.42	0	4.2	1	1		-1.6	65	32
8	B14	17.7	19.8	18.75	1.05	-0.9	1.8	0.45	1	12.7	0.65	55.42	0	4.2	1	1		-1.6	65	32
9	B14	19.2	18.7	18.95	-0.25	0.6	0.7	0.65	1	12.7	0.65	55.42	0	4.2	1	1		-1.6	65	32
10	B14	19.2	19.7	19.45	0.25	0.6	1.7	1.15	1	12.7	0.65	55.42	0	4.2	1	1		-1.6	65	32
12	B14	17.7	18.5	18.1	0.4	-0.9	0.5	-0.2	1	12.7	0.65	55.42	0	4.2	1	1		-1.6	65	32
14	B14	18.5	20.2	19.35	0.85	-0.1	2.2	1.05	1	12.7	0.65	55.42	0	4.2	1	1		-1.6	65	32
16	B14	17.1	19.4	18.25	1.15	-1.5	1.4	-0.05	1	12.7	0.65	55.42	0	4.2	1	1		-1.6	65	32
18	B14	18.7	20.7	19.7	1	0.1	2.7	1.4	1	12.7	0.65	55.42	0	4.2	1	1		-1.6	65	32
20	B14	18.3	18.7	18.5	0.2	-0.3	0.7	0.2	1	12.7	0.65	55.42	0	4.2	1	1		-1.6	65	32
25	B14	17.9	19.4	18.65	0.75	-0.7	1.4	0.35	1	12.7	0.65	55.42	0	4.2	1	1		-1.6	65	32
30	B14	19.9	20.7	20.3	0.4	1.3	2.7	2	1	12.5	0.65	55.13	0	4	1	1		-1.8	65	32
35	B14	19.1	19	19.05	-0.05	0.5	1	0.75	1	12.5	0.65	55.13	0	4	1	1		-1.8	65	32
40	B14	20.6	20.9	20.75	0.15	2	2.9	2.45	1	12.5	0.65	55.13	0	4	1	1		-1.8	65	32
0	B10	30.4	29.2	29.8	-0.6	0	0	0	1	14.4	0.58	57.878	0	2.9	1	1		0.1	58	32
1	B10	29.7	28.7	29.2	-0.5	-0.7	-0.5	-0.6	1	14.4	0.58	57.878	0	2.9	1	1		0.1	58	32
2	B10	31.1	29.5	30.3	-0.8	0.7	0.3	0.5	1	14.4	0.58	57.878	0	2.9	1	1		0.1	58	32
3	B10	31.4	30	30.7	-0.7	1	0.8	0.9	1	14.4	0.58	57.878	0	2.9	1	1		0.1	58	32
4	B10	31.5	29	30.25	-1.25	1.1	-0.2	0.45	1	14.4	0.58	57.878	0	2.9	1	1		0.1	58	32
5	B10	30.7	30.4	30.55	-0.15	0.3	1.2	0.75	1	14.4	0.58	57.878	0	2.9	1	1		0.1	58	32
6	B10	31	30.5	30.75	-0.25	0.6	1.3	0.95	1	14.4	0.58	57.878	0	2.9	1	1		0.1	58	32
7	B10	30.2	30.8	30.5	0.3	-0.2	1.6	0.7	1	14.4	0.58	57.878	0	2.9	1	1		0.1	58	32
8	B10	31	30.3	30.65	-0.35	0.6	1.1	0.85	1	14.4	0.58	57.878	0	2.9	1	1		0.1	58	32
9	B10	31.2	30.2	30.7	-0.5	0.8	1	0.9	1	14.4	0.58	57.878	0	2.9	1	1		0.1	58	32
10	B10	30.8	30.9	30.85	0.05	0.4	1.7	1.05	1	14.4	0.58	57.878	0	2.9	1	1		0.1	58	32
12	B10								1	14.4	0.58	57.878	0	2.9	1	1		0.1	58	32
14	B10	30.2	28.6	29.4	-0.8	-0.2	-0.6	-0.4	1	14.4	0.58	57.878	0	2.9	1	1		0.1	58	32
16	B10	31.1	30.7	30.9	-0.2	0.7	1.5	1.1	1	14.4	0.58	57.878	0	2.9	1	1		0.1	58	32
18	B10	30.7	30.7	30.7	0	0.3	1.5	0.9	1	15.1	0.4	58.7	0	2.9	1	1		0.8	40	32
20	B10	30.9	31	30.95	0.05	0.5	1.8	1.15	1	15.1	0.4	58.7	0	2.9	1	1		0.8	40	32
0	B7	30.5	30.5	30.5	0	0	0	0	1	14.4	0.58	57.878	0	2.9	2	1		0.1	58	32
1	B7	28.8	29.9	29.35	0.55	-1.7	-0.6	-1.15	1	14.4	0.58	57.878	0	2.9	2	1		0.1	58	32
2	B7	30.4	28	29.2	-1.2	-0.1	-2.5	-1.3	1	14.4	0.58	57.878	0	2.9	2	1		0.1	58	32
3	B7	31	30.8	30.9	-0.1	0.5	0.3	0.4	1	14.4	0.58	57.878	0	2.9	2	1		0.1	58	32
4	B7	29.2	29.6	29.4	0.2	-1.3	-0.9	-1.1	1	14.4	0.58	57.878	0	2.9	2	1		0.1	58	32
5	B7	28.3	28.2	28.25	-0.05	-2.2	-2.3	-2.25	1	14.4	0.58	57.878	0	2.9	2	1		0.1	58	32
6	B7	28.9	30.8	29.85	0.95	-1.6	0.3	-0.65	1	14.4	0.58	57.878	0	2.9	2	1		0.1	58	32
7	B7	30.2	30.1	30.15	-0.05	-0.3	-0.4	-0.35	1	14.4	0.58	57.878	0	2.9	2	1		0.1	58	32
8	B7	30.4	30.9	30.65	0.25	-0.1	0.4	0.15	1	14.4	0.58	57.878	0	2.9	2	1		0.1	58	32
9	B7	30.3	30.3	30.3	0	-0.2	-0.2	-0.2	1	14.4	0.58	57.878	0	2.9	2	1		0.1	58	32
10	B7	30.6	30.8	30.7	0.1	0.1	0.3	0.2	1	14.4	0.58	57.878	0	2.9	2	1		0.1	58	32
12	B7	30.1	30.4	30.25	0.15	-0.4	-0.1	-0.25	1	14.4	0.58	57.878	0	2.9	2	1		0.1	58	32
14	B7	29.3	29.5	29.4	0.1	-1.2	-1	-1.1	1	14.4	0.58	57.878	0	2.9	2	1		0.1	58	32
16	B7								1	14.4	0.58	57.878	0	2.9	2	1		0.1	58	32
18	B7	28.7	30.3	29.5	0.8	-1.8	-0.2	-1	1	14.4	0.58	57.878	0	2.9	2	1		0.1	58	32
20	B7	28.8	30.5	29.65	0.85	-1.7	0	-0.85	1	15.1	0.4	58.7	0	2.9	2	1		0.8	40	32
25	B7	29.1	30.4	29.75	0.65	-1.4	-0.1	-0.75	1	15.1	0.4	58.7	0	2.9	2	1		0.8	40	32
30	B7	28.4	30.1	29.25	0.85	-2.1	-0.4	-1.25	1	15.1	0.4	58.7	0	2.9	2	1		0.8	40	32
0	B13	32.2	31	31.6	-0.6	0	0	0	1	18.4	0.51	63.111	0	1.7	1	1		4.1	51	32
1	B13	31.7	30.7	31.2	-0.5	-0.5	-0.3	-0.4	1	18.4	0.51	63.111	0	1.7	1	1		4.1	51	32
2	B13	30.6	31.4	31	0.4	-1.6	0.4	-0.6	1	18.4	0.51	63.111	0	1.7	1	1		4.1	51	32
3	B13	32	31.5	31.75	-0.25	-0.2	0.5	0.15	1	18.4	0.51	63.111	0	1.7	1	1		4.1	51	32
4	B13	31.6	31.3	31.45	-0.15	-0.6	0.3	-0.15	1	18.4	0.51	63.111	0	1.7	1	1		4.1	51	32
5	B13	32.5	31.1	31.8	-0.7	0.3	0.1	0.2	1	18.4	0.51	63.111	0	1.7	1	1		4.1	51	32
6	B13	32.8	31.9	32.35	-0.45	0.6	0.9	0.75	1	18.4	0.51	63.111	0	1.7	1	1		4.1	51	32
7	B13	31.8	31	31.4	-0.4	-0.4	0	-0.2	1	18.4	0.51	63.111	0	1.7	1	1		4.1	51	32
8	B13	32	31.1	31.55	-0.45	-0.2	0.1	-0.05	1	18.4	0.51	63.111	0	1.7	1	1		4.1	51	32
9	B13	29.6	30.8	30.2	0.6	-2.6	-0.2	-1.4	1	18.4	0.51	63.111	0	1.7	1	1		4.1	51	32
10	B13	32.3	30.4	31.35	-0.95	0.1	-0.6	-0.25	1	18.4	0.51	63.111	0	1.7	1	1		4.1	51	32
12	B13	31.1	31.1	31.1	0	-1.1	0.1	-0.5	1	18.4	0.51	63.111	0	1.7	1	1		4.1	51	32
14	B13	31.2	30.7	30.95	-0.25	-1	-0.3	-0.65	1	18.4	0.51	63.111	0	1.7	1	1		4.1	51	32
16	B13	30.6	30.9	30.75	0.15	-1.6	-0.1	-0.85	1	18.4	0.51	63.111	0	1.7	1	1		4.1	51	32
18	B13	31.6	30.6	31.1	-0.5	-0.6	-0.4	-0.5	1	18.4	0.51	63.111	0	1.7	1	1		4.1	51	32
20	B13	31.5	30.3	30.9	-0.6	-0.7	-0.7	-0.7	1	16.8	0.54	61.09	0	2.7	1	1		2.5	54	32
25	B13	30.7	31.2	30.95	0.25	-1.5	0.2	-0.65	1	16.8	0.54	61.09	0	2.7	1	1		2.5	54	32
30	B13	31.7	30.8	31.25	-0.45	-0.5	-0.2	-0.35	1	16.8	0.54	61.09	0	2.7	1	1		2.5	54	32
0	B17	32.6	34.2	33.4	0.8	0	0	0	1	18.4	0.51	63.111	0	1.7	1	1		4.1	51	32
1	B17	32.1	33.1	32.6	0.5	-0.5	-1.1	-0.8	1	18.4	0.51	63.111	0	1.7	1	1		4.1	51	32
2	B17	32.3	34	33.15	0.85	-0.3	-0.2	-0.25	1	18.4	0.51	63.111	0	1.7	1	1		4.1	51	32
3	B17	31.8	33.2	32.5	0.7	-0.8	-1	-0.9	1	18.4	0.51	63.111	0	1.7	1	1		4.1	51	32
4	B17	32.1	34	33.05	0.95	-0.5	-0.2	-0.35	1	18.4	0.51	63.111	0	1.7	1	1		4.1	51	32
5	B17	31.6	32.9	32.25	0.65	-1	-1.3	-1.15	1	18.4	0.51	63.111	0	1.7	1	1		4.1	51	32
6	B17	31.5	31.9	31.7	0.2	-1.1	-2.3	-1.7	1	16.8	0.54	61.09	0	2.7	1	1		2.5	54	32
7	B17	31.8	33.1	32.45	0.65	-0.8	-1.1	-0.95	1	16.8	0.54	61.09	0	2.7	1	1		2.5	54	32
8	B17	30.8	32.7	31.75	0.95	-1.8	-1.5	-1.65	1	16.8	0.54	61.09	0	2.7	1	1		2.5	54	32
9	B17	31.3	33.5	32.4	1.1	-1.3	-0.7	-1	1	16.8	0.54	61.09	0	2.7	1	1		2.5	54	32
10	B17	30.3	32.4	31.35	1.05	-2.3	-1.8	-2.05	1	16.8	0.54	61.09	0	2.7	1	1		2.5	54	32
12	B17	30.8	32.6	31.7	0.9	-1.8	-1.6	-1.7	1	16.8	0.54	61.09	0	2.7	1	1		2.5	54	32
14	B17	30.1	31.6	30.85	0.75	-2.5	-2.6	-2.55	1	16.8	0.54	61.09	0	2.7	1	1		2.5	54	32
16	B17	31.5	32.6	32.05	0.55	-1.1	-1.6	-1.35	1	16.8	0.54	61.09	0	2.7	1	1		2.5	54	32
18	B17	29.5	31.5	30.5	1	-3.1	-2.7	-2.9	1	16.8	0.54	61.09	0	2.7	1	1		2.5	54	32
20	B17	32.8	33.3	33.05	0.25	0.2	-0.9	-0.35	1	16.8	0.54	61.09	0	2.7	1	1		2.5	54	32
25	B17	31.3	32.5	31.9	0.6	-1.3	-1.7	-1.5	1	16.8	0.54	61.09	0	2.7	1	1		2.5	54	32
30	B17	30.8	32.2	31.5	0.7	-1.8	-2	-1.9	1	16.8	0.54	61.09	0	2.7	1	1		2.5	54	32
0	B24	24.2	21.6	22.9	-1.3	0	0	0	1	10.9	0.68	52.708	0	3.5	4	1		-3.4	68	32
1	B24	24.4	21.1	22.75	-1.65	0.2	-0.5	-0.15	1	10.9	0.68	52.708	0	3.5	4	1		-3.4	68	32
2	B24	21.6	21.8	21.7	0.1	-2.6	0.2	-1.2	1	10.9	0.68	52.708	0	3.5	4	1		-3.4	68	32
3	B24	25.4	22.4	23.9	-1.5	1.2	0.8	1	1	10.9	0.68	52.708	0	3.5	4	1		-3.4	68	32
4	B24	23.3	22	22.65	-0.65	-0.9	0.4	-0.25	1	10.9	0.68	52.708	0	3.5	4	1		-3.4	68	32
5	B24	23.3	20.4	21.85	-1.45	-0.9	-1.2	-1.05	1	10.9	0.68	52.708	0	3.5	4	1		-3.4	68	32
6	B24	23.9	20.6	22.25	-1.65	-0.3	-1	-0.65	1	10.9	0.68	52.708	0	3.5	4	1		-3.4	68	32
7	B24	23	21.3	22.15	-0.85	-1.2	-0.3	-0.75	1	10.9	0.68	52.708	0	3.5	4	1		-3.4	68	32
8	B24	25.1	22.3	23.7	-1.4	0.9	0.7	0.8	1	10.9	0.68	52.708	0	3.5	4	1		-3.4	68	32
9	B24	22.1	20.7	21.4	-0.7	-2.1	-0.9	-1.5	1	10.9	0.68	52.708	0	3.5	4	1		-3.4	68	32
10	B24	22.7	20.8	21.75	-0.95	-1.5	-0.8	-1.15	1	10.9	0.68	52.708	0	3.5	4	1		-3.4	68	32
12	B24	23.3	22.2	22.75	-0.55	-0.9	0.6	-0.15	1	10.9	0.68	52.708	0	3.5	4	1		-3.4	68	32
14	B24	22	20.6	21.3	-0.7	-2.2	-1	-1.6	1	10.9	0.68	52.708	0	3.5	4	1		-3.4	68	32
16	B24	22.3	20	21.15	-1.15	-1.9	-1.6	-1.75	1	10.9	0.68	52.708	0	3.5	4	1		-3.4	68	32
18	B24	24.2	20.9	22.55	-1.65	0	-0.7	-0.35	1	10.9	0.68	52.708	0	3.5	4	1		-3.4	68	32
20	B24	22.2	21.4	21.8	-0.4	-2	-0.2	-1.1	1	10.6	0.7	52.19	0	4.7	4	1		-3.7	70	32
25	B24	21.9	18.6	20.25	-1.65	-2.3	-3	-2.65	1	10.6	0.7	52.19	0	4.7	4	1		-3.7	70	32
30	B24	21.4	17.7	19.55	-1.85	-2.8	-3.9	-3.35	1	10.6	0.7	52.19	0	4.7	4	1		-3.7	70	32
35	B24	22.3	18	20.15	-2.15	-1.9	-3.6	-2.75	1	10.6	0.7	52.19	0	4.7	4	1		-3.7	70	32
0	B8	25.3	22.6	23.95	-1.35	0	0	0	1	10.9	0.68	52.708	0	3.5	2	1		-3.4	68	32
1	B8	25.4	22.6	24	-1.4	0.1	0	0.05	1	10.9	0.68	52.708	0	3.5	2	1		-3.4	68	32
2	B8	23	21.6	22.3	-0.7	-2.3	-1	-1.65	1	10.9	0.68	52.708	0	3.5	2	1		-3.4	68	32
3	B8	23.2	21	22.1	-1.1	-2.1	-1.6	-1.85	1	10.9	0.68	52.708	0	3.5	2	1		-3.4	68	32
4	B8	23.4	21.7	22.55	-0.85	-1.9	-0.9	-1.4	1	10.9	0.68	52.708	0	3.5	2	1		-3.4	68	32
5	B8	24.2	21.5	22.85	-1.35	-1.1	-1.1	-1.1	1	10.9	0.68	52.708	0	3.5	2	1		-3.4	68	32
6	B8	24.7	21.4	23.05	-1.65	-0.6	-1.2	-0.9	1	10.9	0.68	52.708	0	3.5	2	1		-3.4	68	32
7	B8	23.2	20.3	21.75	-1.45	-2.1	-2.3	-2.2	1	10.9	0.68	52.708	0	3.5	2	1		-3.4	68	32
8	B8	23.4	20.4	21.9	-1.5	-1.9	-2.2	-2.05	1	10.6	0.7	52.19	0	4.7	2	1		-3.7	70	32
9	B8	24.2	19.6	21.9	-2.3	-1.1	-3	-2.05	1	10.6	0.7	52.19	0	4.7	2	1		-3.7	70	32
10	B8	22.9	19.7	21.3	-1.6	-2.4	-2.9	-2.65	1	10.6	0.7	52.19	0	4.7	2	1		-3.7	70	32
12	B8	21.5	19.2	20.35	-1.15	-3.8	-3.4	-3.6	1	10.6	0.7	52.19	0	4.7	2	1		-3.7	70	32
14	B8	22.8	19.8	21.3	-1.5	-2.5	-2.8	-2.65	1	10.6	0.7	52.19	0	4.7	2	1		-3.7	70	32
16	B8	22.7	18.7	20.7	-2	-2.6	-3.9	-3.25	1	10.6	0.7	52.19	0	4.7	2	1		-3.7	70	32
18	B8	23.2	18	20.6	-2.6	-2.1	-4.6	-3.35	1	10.6	0.7	52.19	0	4.7	2	1		-3.7	70	32
20	B8	21.8	19.2	20.5	-1.3	-3.5	-3.4	-3.45	1	10.6	0.7	52.19	0	4.7	2	1		-3.7	70	32
25	B8	20.2	17.1	18.65	-1.55	-5.1	-5.5	-5.3	1	10.6	0.7	52.19	0	4.7	2	1		-3.7	70	32
30	B8	23.2	20.6	21.9	-1.3	-2.1	-2	-2.05	1	10.6	0.7	52.19	0	4.7	2	1		-3.7	70	32
35	B8	22.5	20.2	21.35	-1.15	-2.8	-2.4	-2.6	1	10.9	0.63	52.878	0	4.6	2	1		-3.4	63	32
40	B8	22.9	20.5	21.7	-1.2	-2.4	-2.1	-2.25	1	10.9	0.63	52.878	0	4.6	2	1		-3.4	63	32
45	B8	23.7	21.2	22.45	-1.25	-1.6	-1.4	-1.5	1	10.9	0.63	52.878	0	4.6	2	1		-3.4	63	32
50	B8	26.2	25.4	25.8	-0.4	0.9	2.8	1.85	1	10.9	0.63	52.878	0	4.6	2	1		-3.4	63	32
0	B25	17.5	18.1	17.8	0.3	0	0	0	1	10.6	0.7	52.19	0	4.7	4	1		-3.7	70	32
1	B25	17.5	18	17.75	0.25	0	-0.1	-0.05	1	10.6	0.7	52.19	0	4.7	4	1		-3.7	70	32
2	B25	17.9	17.1	17.5	-0.4	0.4	-1	-0.3	1	10.6	0.7	52.19	0	4.7	4	1		-3.7	70	32
3	B25	18.5	18.2	18.35	-0.15	1	0.1	0.55	1	10.6	0.7	52.19	0	4.7	4	1		-3.7	70	32
4	B25	17	17	17	0	-0.5	-1.1	-0.8	1	10.6	0.7	52.19	0	4.7	4	1		-3.7	70	32
5	B25	17.5	18.5	18	0.5	0	0.4	0.2	1	10.6	0.7	52.19	0	4.7	4	1		-3.7	70	32
6	B25	17.6	17	17.3	-0.3	0.1	-1.1	-0.5	1	10.6	0.7	52.19	0	4.7	4	1		-3.7	70	32
7	B25	17.1	17.2	17.15	0.05	-0.4	-0.9	-0.65	1	10.6	0.7	52.19	0	4.7	4	1		-3.7	70	32
8	B25	16.9	17.8	17.35	0.45	-0.6	-0.3	-0.45	1	10.6	0.7	52.19	0	4.7	4	1		-3.7	70	32
9	B25	17.2	17	17.1	-0.1	-0.3	-1.1	-0.7	1	10.6	0.7	52.19	0	4.7	4	1		-3.7	70	32
10	B25	17.3	17.1	17.2	-0.1	-0.2	-1	-0.6	1	10.6	0.7	52.19	0	4.7	4	1		-3.7	70	32
12	B25	16.4	16.2	16.3	-0.1	-1.1	-1.9	-1.5	1	10.6	0.7	52.19	0	4.7	4	1		-3.7	70	32
14	B25	16	17	16.5	0.5	-1.5	-1.1	-1.3	1	10.6	0.7	52.19	0	4.7	4	1		-3.7	70	32
16	B25	17.1	16.7	16.9	-0.2	-0.4	-1.4	-0.9	1	10.6	0.7	52.19	0	4.7	4	1		-3.7	70	32
18	B25	15.4	16.3	15.85	0.45	-2.1	-1.8	-1.95	1	10.6	0.7	52.19	0	4.7	4	1		-3.7	70	32
20	B25	16.9	16.1	16.5	-0.4	-0.6	-2	-1.3	1	10.9	0.63	52.878	0	4.6	4	1		-3.4	63	32
25	B25	15.4	15.6	15.5	0.1	-2.1	-2.5	-2.3	1	10.9	0.63	52.878	0	4.6	4	1		-3.4	63	32
30	B25	18.8	16.7	17.75	-1.05	1.3	-1.4	-0.05	1	10.9	0.63	52.878	0	4.6	4	1		-3.4	63	32
35	B25								1	10.9	0.63	52.878	0	4.6	4	1		-3.4	63	32
0	B34	30	28.3	29.15	-0.85	0	0	0	1	12.8	0.58	55.67	0	4.3	3	1		-1.5	58	32
1	B34	27.4	26.5	26.95	-0.45	-2.6	-1.8	-2.2	1	12.8	0.58	55.67	0	4.3	3	1		-1.5	58	32
2	B34	29.2	27.3	28.25	-0.95	-0.8	-1	-0.9	1	12.8	0.58	55.67	0	4.3	3	1		-1.5	58	32
3	B34	27.2	25	26.1	-1.1	-2.8	-3.3	-3.05	1	12.8	0.58	55.67	0	4.3	3	1		-1.5	58	32
4	B34	27.9	27.8	27.85	-0.05	-2.1	-0.5	-1.3	1	12.8	0.58	55.67	0	4.3	3	1		-1.5	58	32
5	B34	26.6	26.3	26.45	-0.15	-3.4	-2	-2.7	1	12.8	0.58	55.67	0	4.3	3	1		-1.5	58	32
6	B34	27	26.7	26.85	-0.15	-3	-1.6	-2.3	1	12.8	0.58	55.67	0	4.3	3	1		-1.5	58	32
7	B34	27.9	26.3	27.1	-0.8	-2.1	-2	-2.05	1	12.8	0.58	55.67	0	4.3	3	1		-1.5	58	32
8	B34	27.6	26.4	27	-0.6	-2.4	-1.9	-2.15	1	12.8	0.58	55.67	0	4.3	3	1		-1.5	58	32
9	B34	27.3	25.9	26.6	-0.7	-2.7	-2.4	-2.55	1	12.8	0.58	55.67	0	4.3	3	1		-1.5	58	32
10	B34	26.3	26.2	26.25	-0.05	-3.7	-2.1	-2.9	1	12.8	0.58	55.67	0	4.3	3	1		-1.5	58	32
12	B34	26	26.9	26.45	0.45	-4	-1.4	-2.7	1	12.8	0.58	55.67	0	4.3	3	1		-1.5	58	32
14	B34	28.4	26.2	27.3	-1.1	-1.6	-2.1	-1.85	1	12.8	0.58	55.67	0	4.3	3	1		-1.5	58	32
16	B34	26.9	25.8	26.35	-0.55	-3.1	-2.5	-2.8	1	12.8	0.58	55.67	0	4.3	3	1		-1.5	58	32
18	B34	24.4	24.7	24.55	0.15	-5.6	-3.6	-4.6	1	12.8	0.58	55.67	0	4.3	3	1		-1.5	58	32
20	B34	24.7	25.1	24.9	0.2	-5.3	-3.2	-4.25	1	12.1	0.61	54.638	0	3.7	3	1		-2.2	61	32
25	B34	26.6	24.1	25.35	-1.25	-3.4	-4.2	-3.8	1	12.1	0.61	54.638	0	3.7	3	1		-2.2	61	32
0	B9	25.6	27.4	26.5	0.9	0	0	0	1	13.1	0.6	56.06	0	3.8	1	1		-1.2	60	32
1	B9	25.4	27.2	26.3	0.9	-0.2	-0.2	-0.2	1	13.1	0.6	56.06	0	3.8	1	1		-1.2	60	32
2	B9	25.2	26.2	25.7	0.5	-0.4	-1.2	-0.8	1	13.1	0.6	56.06	0	3.8	1	1		-1.2	60	32
3	B9	26.6	27.6	27.1	0.5	1	0.2	0.6	1	13.1	0.6	56.06	0	3.8	1	1		-1.2	60	32
4	B9	26.6	27	26.8	0.2	1	-0.4	0.3	1	13.1	0.6	56.06	0	3.8	1	1		-1.2	60	32
5	B9	25.9	26.4	26.15	0.25	0.3	-1	-0.35	1	13.1	0.6	56.06	0	3.8	1	1		-1.2	60	32
6	B9	25.7	25.9	25.8	0.1	0.1	-1.5	-0.7	1	13.1	0.6	56.06	0	3.8	1	1		-1.2	60	32
7	B9	25	26.5	25.75	0.75	-0.6	-0.9	-0.75	1	13.1	0.6	56.06	0	3.8	1	1		-1.2	60	32
8	B9	25.4	26.9	26.15	0.75	-0.2	-0.5	-0.35	1	13.1	0.6	56.06	0	3.8	1	1		-1.2	60	32
9	B9	23.6	25.1	24.35	0.75	-2	-2.3	-2.15	1	13.1	0.6	56.06	0	3.8	1	1		-1.2	60	32
10	B9	24	25.4	24.7	0.7	-1.6	-2	-1.8	1	13.1	0.6	56.06	0	3.8	1	1		-1.2	60	32
12	B9	25	27.3	26.15	1.15	-0.6	-0.1	-0.35	1	13.1	0.6	56.06	0	3.8	1	1		-1.2	60	32
14	B9	22.5	24.8	23.65	1.15	-3.1	-2.6	-2.85	1	13.1	0.6	56.06	0	3.8	1	1		-1.2	60	32
16	B9	24.1	25.7	24.9	0.8	-1.5	-1.7	-1.6	1	13.1	0.6	56.06	0	3.8	1	1		-1.2	60	32
18	B9	24.6	26	25.3	0.7	-1	-1.4	-1.2	1	13.1	0.6	56.06	0	3.8	1	1		-1.2	60	32
20	B9	24.1	25.8	24.95	0.85	-1.5	-1.6	-1.55	1	14.1	0.54	57.472	0	3.5	1	1		-0.2	54	32
25	B9	23.4	24.2	23.8	0.4	-2.2	-3.2	-2.7	1	14.1	0.54	57.472	0	3.5	1	1		-0.2	54	32
30	B9	23.1	23.4	23.25	0.15	-2.5	-4	-3.25	1	14.1	0.54	57.472	0	3.5	1	1		-0.2	54	32
35	B9	25.1	24.3	24.7	-0.4	-0.5	-3.1	-1.8	1	14.1	0.54	57.472	0	3.5	1	1		-0.2	54	32
40	B9	28.6	26.3	27.45	-1.15	3	-1.1	0.95	1	14.1	0.54	57.472	0	3.5	1	1		-0.2	54	32
0	B30	30.1	30.5	30.3	0.2	0	0	0	1	13.1	0.6	56.06	0	3.8	3	1		-1.2	60	32
1	B30	30.4	30.4	30.4	0	0.3	-0.1	0.1	1	13.1	0.6	56.06	0	3.8	3	1		-1.2	60	32
2	B30	31.2	30.6	30.9	-0.3	1.1	0.1	0.6	1	13.1	0.6	56.06	0	3.8	3	1		-1.2	60	32
3	B30	30.5	30.6	30.55	0.05	0.4	0.1	0.25	1	13.1	0.6	56.06	0	3.8	3	1		-1.2	60	32
4	B30	30.7	31.1	30.9	0.2	0.6	0.6	0.6	1	13.1	0.6	56.06	0	3.8	3	1		-1.2	60	32
5	B30	30.4	30.4	30.4	0	0.3	-0.1	0.1	1	13.1	0.6	56.06	0	3.8	3	1		-1.2	60	32
6	B30	31.4	31.6	31.5	0.1	1.3	1.1	1.2	1	13.1	0.6	56.06	0	3.8	3	1		-1.2	60	32
7	B30	30.9	30.5	30.7	-0.2	0.8	0	0.4	1	13.1	0.6	56.06	0	3.8	3	1		-1.2	60	32
8	B30	29.9	29.8	29.85	-0.05	-0.2	-0.7	-0.45	1	14.1	0.54	57.472	0	3.5	3	1		-0.2	54	32
9	B30	30.5	30.8	30.65	0.15	0.4	0.3	0.35	1	14.1	0.54	57.472	0	3.5	3	1		-0.2	54	32
10	B30	30.4	29.6	30	-0.4	0.3	-0.9	-0.3	1	14.1	0.54	57.472	0	3.5	3	1		-0.2	54	32
12	B30	30.4	30.3	30.35	-0.05	0.3	-0.2	0.05	1	14.1	0.54	57.472	0	3.5	3	1		-0.2	54	32
14	B30	29	28.6	28.8	-0.2	-1.1	-1.9	-1.5	1	14.1	0.54	57.472	0	3.5	3	1		-0.2	54	32
16	B30	29.4	29.4	29.4	0	-0.7	-1.1	-0.9	1	14.1	0.54	57.472	0	3.5	3	1		-0.2	54	32
18	B30	30.2	29.5	29.85	-0.35	0.1	-1	-0.45	1	14.1	0.54	57.472	0	3.5	3	1		-0.2	54	32
20	B30	29.8	29.4	29.6	-0.2	-0.3	-1.1	-0.7	1	14.1	0.54	57.472	0	3.5	3	1		-0.2	54	32

## Sheet: Blad2
	Farm
	Stadshoeve	0
	Remeker	1
	THIcode
	low	0	t/m 68
	high	1	68 >
	Location
	Barn	0
	Pasture	1
