# Supplementary material for: Evaluation of the Thermal Response of the Horns in Dairy Cattle
Source: Animals (Basel). 2023 Jan 31;13(3):500. doi: 10.3390/ani13030500 (PMC9913495; doi:10.3390/ani13030500)
Supplement: Supplementary file 1 [file animals-13-00500-s001.zip › Thermo Horns_environment and behaviour data.csv]

Date	Time	Round	ImageNr	Farm	CowNr	ObsIRT	ObsBeh	BP	SC	Non_social	Social	Location	WindDir	TempEnv	Humidity	WindSp	SR	Side	HornTemp	EyeTemp	EarTemp	Remarks	ID_obs	ID_round	HLI	TempStand	TimeNum	TSSON	TSSO
30/03/2021	30/03/2021 09:13	1	7807	A	A6	Obs2	Obs1	Standing	Social proximity	Feeding	None	Centre of stall	Back left	12.1	55	0.5	214.81344	R	32.3621	36.1982	34.1767		1	1	48.78755833		1617095605	145	02:25
30/03/2021	30/03/2021 09:14	1	7808	A	A6	Obs2	Obs1	Standing	Social proximity	Feeding	None	Centre of stall	Back left	12.1	55	0.5	214.81344	L	34.769	36.5143	32.2966		1	1	48.78755833		1617095659	199	03:19
30/03/2021	30/03/2021 09:29	1	7815	A	A2	Obs1	Obs2	Standing	Social proximity	Feeding	None	Centre of stall	Back left	12.8	55	0.4	214.81344	L	30.8553	34.669			2	1	49.75610284		1617096579	129	02:09
30/03/2021	30/03/2021 09:30	1	7816	A	A2	Obs1	Obs2	Standing	Social proximity	Feeding	None	Centre of stall	Back left	12.8	55	0.4	214.81344	L	30.3276	35.7095			2	1	49.75610284		1617096657	207	03:27
30/03/2021	30/03/2021 09:31	1	7817	A	A2	Obs1	Obs2	Standing	Social proximity	Feeding	None	Centre of stall	Back left	12.8	55	0.4	214.81344	R	30.5419	33.1228			2	1	49.75610284		1617096699	249	04:09
30/03/2021	30/03/2021 09:32	1	7818	A	A2	Obs1	Obs2	Standing	Social proximity	Feeding	None	Centre of stall	Back left	12.8	55	0.4	214.81344	L	31.6963	33.4986	27.6696		2	1	49.75610284		1617096747	297	04:57
30/03/2021	30/03/2021 09:35	1	7820	A	A1	Obs2	Obs1	Walking	Social proximity	None	None	Centre of stall	Back left	13.1	47	0.4	214.81344	L	32.7038	36.3482			3	1	47.89120335		1617096909	69	01:09
30/03/2021	30/03/2021 09:36	1	7821	A	A1	Obs2	Obs1	Standing	Social proximity	Feeding	None	Centre of stall	Back left	13.1	47	0.4	214.81344	L	32.9554	37.718			3	1	47.89120335		1617096989	149	02:29
30/03/2021	30/03/2021 09:37	1	7822	A	A1	Obs2	Obs1	Standing	Social proximity	Feeding	None	Centre of stall	Back left	13.1	47	0.4	214.81344	R	33.2853	38.0657			3	1	47.89120335		1617097039	199	03:19
30/03/2021	30/03/2021 09:38	1	7823	A	A1	Obs2	Obs1	Standing	Social proximity	Feeding	None	Centre of stall	Back left	13.1	47	0.4	214.81344	L	33.6282	38.8731			3	1	47.89120335		1617097087	247	04:07
30/03/2021	30/03/2021 09:38	1	7824	A	A1	Obs2	Obs1	Standing	Social proximity	Feeding	None	Centre of stall	Back left	13.1	47	0.4	214.81344	R	35.3546	37.7269			3	1	47.89120335		1617097131	291	04:51
30/03/2021	30/03/2021 09:42	1	7827	A	A5	Obs1	Obs2	Standing	Social proximity	Feeding	None	Centre of stall	Right	12.2	48	0.4	214.81344	R	24.3696	38.203			4	1	47.05104183		1617097351	91	01:31
30/03/2021	30/03/2021 09:43	1	7830	A	A5	Obs1	Obs2	Standing	Alone	Feeding	None	Centre of stall	Right	12.2	48	0.4	214.81344	R		35.8803			4	1	47.05104183		1617097393	133	02:13
30/03/2021	30/03/2021 09:43	1	7831	A	A5	Obs1	Obs2	Standing	Alone	Feeding	None	Centre of stall	Right	12.2	48	0.4	214.81344	L	26.4407	35.0697			4	1	47.05104183		1617097405	145	02:25
30/03/2021	30/03/2021 09:43	1	7832	A	A5	Obs1	Obs2	Standing	Alone	Feeding	None	Centre of stall	Right	12.2	48	0.4	214.81344	L	28.961	35.6577			4	1	47.05104183		1617097413	153	02:33
30/03/2021	30/03/2021 09:43	1	7833	A	A5	Obs1	Obs2	Standing	Alone	Feeding	None	Centre of stall	Right	12.2	48	0.4	214.81344	R	23.4532	35.5804	27.2972		4	1	47.05104183		1617097421	161	02:41
30/03/2021	30/03/2021 09:43	1	7834	A	A5	Obs1	Obs2	Standing	Alone	Feeding	None	Centre of stall	Right	12.2	48	0.4	214.81344	L	29.2936	33.482	23.8795		4	1	47.05104183		1617097429	169	02:49
30/03/2021	30/03/2021 09:44	1	7836	A	A5	Obs1	Obs2	Standing	Alone	Feeding	None	Centre of stall	Right	12.2	48	0.4	214.81344	R	23.1222	36.1296	27.918		4	1	47.05104183		1617097445	185	03:05
30/03/2021	30/03/2021 09:44	1	7838	A	A5	Obs1	Obs2	Standing	Alone	Feeding	None	Centre of stall	Right	12.2	48	0.4	214.81344	L	27.0272	32.1346			4	1	47.05104183		1617097469	209	03:29
30/03/2021	30/03/2021 09:44	1	7840	A	A5	Obs1	Obs2	Standing	Social proximity	None	None	Centre of stall	Back right	12.2	48	0.4	214.81344	L	27.2825	36.0617			4	1	47.05104183		1617097485	225	03:45
30/03/2021	30/03/2021 09:45	1	7841	A	A5	Obs1	Obs2	Standing	Social proximity	None	None	Centre of stall	Back right	12.2	48	0.4	214.81344	R	21.7873	36.2156			4	1	47.05104183		1617097503	243	04:03
30/03/2021	30/03/2021 09:45	1	7842	A	A5	Obs1	Obs2	Standing	Social proximity	None	None	Centre of stall	Back right	12.2	48	0.4	214.81344	R	24.5257	36.3693			4	1	47.05104183		1617097517	257	04:17
30/03/2021	30/03/2021 09:45	1	7843	A	A5	Obs1	Obs2	Standing	Social proximity	None	None	Centre of stall	Back right	12.2	48	0.4	214.81344	R	24.6816	35.9211			4	1	47.05104183		1617097539	279	04:39
30/03/2021	30/03/2021 09:45	1	7844	A	A5	Obs1	Obs2	Standing	Alone	None	None	Centre of stall	Back right	12.2	48	0.4	214.81344	R	30.2901	35.5167	26.327		4	1	47.05104183		1617097555	295	04:55
30/03/2021	30/03/2021 09:51	1	7846	A	A3	Obs2	Obs1	Standing	Alone	None	None	Edge of stall	Front	15.5	36	0.4	214.81344	L	31.5021	37.2442	36.5877		5	1	47.86663096		1617097881	21	00:21
30/03/2021	30/03/2021 09:51	1	7847	A	A3	Obs2	Obs1	Standing	Alone	None	None	Edge of stall	Front	15.5	36	0.4	214.81344	R	32.9593	37.5577	36.9074		5	1	47.86663096		1617097891	31	00:31
30/03/2021	30/03/2021 09:51	1	7848	A	A3	Obs2	Obs1	Standing	Alone	None	None	Edge of stall	Front	15.5	36	0.4	214.81344	L	31.7141	37.4906	36.7949		5	1	47.86663096		1617097901	41	00:41
30/03/2021	30/03/2021 09:52	1	7851	A	A3	Obs2	Obs1	Standing	Social proximity	None	None	Edge of stall	Left	15.5	36	0.4	214.81344	L	36.2218	37.6471	37.132		5	1	47.86663096		1617097951	91	01:31
30/03/2021	30/03/2021 09:52	1	7853	A	A3	Obs2	Obs1	Standing	Social proximity	None	None	Edge of stall	Left	15.5	36	0.4	214.81344	L	37.1051	37.6024	36.8624		5	1	47.86663096		1617097977	117	01:57
30/03/2021	30/03/2021 09:53	1	7856	A	A3	Obs2	Obs1	Standing	Social proximity	None	None	Edge of stall	Left	15.5	36	0.4	214.81344	R	32.1229	34.9618			5	1	47.86663096		1617098013	153	02:33
30/03/2021	30/03/2021 09:54	1	7858	A	A3	Obs2	Obs1	Standing	Social proximity	None	None	Edge of stall	Left	15.5	36	0.4	214.81344	L	36.0317	37.4682	36.1222		5	1	47.86663096		1617098045	185	03:05
30/03/2021	30/03/2021 09:54	1	7860	A	A3	Obs2	Obs1	Standing	Social proximity	None	None	Edge of stall	Left	15.5	36	0.4	214.81344	R	33.071	37.9282			5	1	47.86663096		1617098081	221	03:41
30/03/2021	30/03/2021 09:55	1	7861	A	A3	Obs2	Obs1	Standing	Social proximity	None	None	Edge of stall	Left	15.5	36	0.4	214.81344	L	35.5458	38.351			5	1	47.86663096		1617098107	247	04:07
30/03/2021	30/03/2021 09:55	1	7862	A	A3	Obs2	Obs1	Standing	Social proximity	None	None	Edge of stall	Left	15.5	36	0.4	214.81344	R	33.3033	37.589	28.7127		5	1	47.86663096		1617098119	259	04:19
30/03/2021	30/03/2021 09:55	1	7863	A	A3	Obs2	Obs1	Standing	Social proximity	None	None	Edge of stall	Left	15.5	36	0.4	214.81344	L	35.2451	38.5196	36.4929		5	1	47.86663096		1617098131	271	04:31
30/03/2021	30/03/2021 09:55	1	7865	A	A3	Obs2	Obs1	Standing	Social proximity	None	None	Edge of stall	Left	15.5	36	0.4	214.81344	R	34.0711	37.5666			5	1	47.86663096		1617098153	293	04:53
30/03/2021	30/03/2021 09:57	1	7867	A	A4	Obs1	Obs2	Standing	Social proximity	None	None	Edge of stall	Front	13.8	35	0.4	214.81344	L	33.3431	37.1068	28.2027		6	1	45.41270252		1617098265	15	00:15
30/03/2021	30/03/2021 09:58	1	7869	A	A4	Obs1	Obs2	Standing	Social proximity	None	None	Edge of stall	Front	13.8	35	0.4	214.81344	R	33.5747	37.5324	36.3367		6	1	45.41270252		1617098303	53	00:53
30/03/2021	30/03/2021 09:58	1	7871	A	A4	Obs1	Obs2	Standing	Social proximity	None	None	Edge of stall	Front	13.8	35	0.4	214.81344	L	32.0462	37.662	27.9107		6	1	45.41270252		1617098323	73	01:13
30/03/2021	30/03/2021 09:59	1	7873	A	A4	Obs1	Obs2	Standing	Social proximity	None	None	Edge of stall	Front	13.8	35	0.4	214.81344	R	33.9075	37.3534	36.612		6	1	45.41270252		1617098341	91	01:31
30/03/2021	30/03/2021 09:59	1	7874	A	A4	Obs1	Obs2	Standing	Social proximity	None	None	Edge of stall	Front	13.8	35	0.4	214.81344	R	33.6395	37.0125	36.9361		6	1	45.41270252		1617098351	101	01:41
30/03/2021	30/03/2021 09:59	1	7875	A	A4	Obs1	Obs2	Standing	Social proximity	None	None	Edge of stall	Front	13.8	35	0.4	214.81344	L	35.0144	37.425	31.7737		6	1	45.41270252		1617098369	119	01:59
30/03/2021	30/03/2021 10:00	1	7878	A	A4	Obs1	Obs2	Standing	Social proximity	None	None	Edge of stall	Front	13.8	35	0.4	214.81344	R	32.1118	36.8012	31.6513		6	1	45.41270252		1617098417	167	02:47
30/03/2021	30/03/2021 10:00	1	7879	A	A4	Obs1	Obs2	Standing	Social proximity	None	None	Edge of stall	Front	13.8	35	0.4	214.81344	L	34.0182	36.9496	26.1469		6	1	45.41270252		1617098429	179	02:59
30/03/2021	30/03/2021 10:01	1	7881	A	A4	Obs1	Obs2	Standing	Social proximity	None	None	Edge of stall	Front	13.8	35	0.4	214.81344	R	31.392	36.1649	31.2929		6	1	45.41270252		1617098461	211	03:31
30/03/2021	30/03/2021 10:01	1	7883	A	A4	Obs1	Obs2	Standing	Social proximity	None	None	Edge of stall	Front	13.8	35	0.4	214.81344	L	34.7536	36.9631	24.5849		6	1	45.41270252		1617098475	225	03:45
30/03/2021	30/03/2021 10:01	1	7886	A	A4	Obs1	Obs2	Standing	Social proximity	None	None	Edge of stall	Front	13.8	35	0.4	214.81344	R	32.5705	36.7337	35.9702		6	1	45.41270252		1617098501	251	04:11
30/03/2021	30/03/2021 10:51	2	7891	A	A6	Obs1	Obs2	Walking	Alone	None	None	Field	Front	16.5	28	1.9	214.81344	L	34.0984	37.8865	41.5861	Ear temp very high, outlier? Old camera and first of a new round so had to warm up still	7	2	45.42495338		1617101487	57	00:57
30/03/2021	30/03/2021 10:53	2	7893	A	A6	Obs1	Obs2	Standing	Alone	None	None	Field	Back right	16.5	28	1.9	214.81344	L	33.5071	37.6232	37.4891		7	2	45.42495338		1617101617	187	03:07
30/03/2021	30/03/2021 10:58	2	7896	A	A2	Obs2	Obs1	Standing	Alone	None	None	Field	Back right	15.4	28	1.8	214.81344	R	36.8432	39.8187	37.6723		8	2	44.0975533		1617101937	57	00:57
30/03/2021	30/03/2021 11:00	2	7899	A	A2	Obs2	Obs1	Standing	Alone	None	None	Field	Back	15.4	28	1.8	214.81344	L		38.1537	30.869		8	2	44.0975533		1617102023	143	02:23
30/03/2021	30/03/2021 11:00	2	7900	A	A2	Obs2	Obs1	Standing	Alone	None	None	Field	Back	15.4	28	1.8	214.81344	R	27.9814	35.7495	33.8816		8	2	44.0975533		1617102033	153	02:33
30/03/2021	30/03/2021 11:00	2	7901	A	A2	Obs2	Obs1	Walking	Alone	None	None	Field	Back	15.4	28	1.8	214.81344	L	29.1582	36.2615	35.258		8	2	44.0975533		1617102047	167	02:47
30/03/2021	30/03/2021 11:01	2	7903	A	A2	Obs2	Obs1	Standing	Alone	None	None	Field	Back	15.4	28	1.8	214.81344	R	29.6004	35.7949	33.5673		8	2	44.0975533		1617102099	219	03:39
30/03/2021	30/03/2021 11:02	2	7904	A	A2	Obs2	Obs1	Standing	Alone	None	None	Field	Right	15.4	28	1.8	214.81344	R	32.0435	37.4846			8	2	44.0975533		1617102123	243	04:03
30/03/2021	30/03/2021 11:02	2	7905	A	A2	Obs2	Obs1	Standing	Alone	None	None	Field	Right	15.4	28	1.8	214.81344	L	30.5223	36.7847	36.0669		8	2	44.0975533		1617102143	263	04:23
30/03/2021	30/03/2021 11:02	2	7906	A	A2	Obs2	Obs1	Walking	Alone	None	None	Field	Front	15.4	28	1.8	214.81344	R	33.2522	37.8731	37.2921		8	2	44.0975533		1617102151	271	04:31
30/03/2021	30/03/2021 11:02	2	7907	A	A2	Obs2	Obs1	Standing	Alone	None	None	Field	Front	15.4	28	1.8	214.81344	L	34.8606	37.8954			8	2	44.0975533		1617102179	299	04:59
30/03/2021	30/03/2021 11:05	2	7908	A	A1	Obs1	Obs2	Standing	Social proximity	None	None	Field	Front	16.6	26	1.9	214.81344	R	33.4608	35.645	35.8221		9	2	44.99551241		1617102345	15	00:15
30/03/2021	30/03/2021 11:05	2	7909	A	A1	Obs1	Obs2	Standing	Social proximity	None	None	Field	Front	16.6	26	1.9	214.81344	R	33.4469	36.4376	36.5639		9	2	44.99551241		1617102355	25	00:25
30/03/2021	30/03/2021 11:06	2	7910	A	A1	Obs1	Obs2	Standing	Social proximity	None	None	Field	Front	16.6	26	1.9	214.81344	R	31.8557	35.931	35.8675		9	2	44.99551241		1617102371	41	00:41
30/03/2021	30/03/2021 11:06	2	7912	A	A1	Obs1	Obs2	Standing	Social proximity	None	None	Field	Front	16.6	26	1.9	214.81344	L	34.4618	37.2294	37.3951		9	2	44.99551241		1617102405	75	01:15
30/03/2021	30/03/2021 11:07	2	7914	A	A1	Obs1	Obs2	Standing	Social proximity	None	None	Field	Front	16.6	26	1.9	214.81344	R	30.8026	36.2569	35.9219		9	2	44.99551241		1617102441	111	01:51
30/03/2021	30/03/2021 11:08	2	7918	A	A1	Obs1	Obs2	Standing	Alone	None	None	Field	Front	16.6	26	1.9	214.81344	L	30.8975	36.171	35.4084		9	2	44.99551241		1617102481	151	02:31
30/03/2021	30/03/2021 11:08	2	7919	A	A1	Obs1	Obs2	Walking	Social proximity	None	None	Field	Front	16.6	26	1.9	214.81344	R	32.1748	35.0892	34.7828		9	2	44.99551241		1617102499	169	02:49
30/03/2021	30/03/2021 11:09	2	7920	A	A1	Obs1	Obs2	Walking	Social proximity	None	None	Field	Front	16.6	26	1.9	214.81344	R	31.3564	35.9038	35.0435		9	2	44.99551241		1617102545	215	03:35
30/03/2021	30/03/2021 11:10	2	7924	A	A1	Obs1	Obs2	Standing	Social proximity	None	Head resting	Field	Front	16.6	26	1.9	214.81344	R	31.2288	35.8221			9	2	44.99551241		1617102603	273	04:33
30/03/2021	30/03/2021 11:10	2	7925	A	A1	Obs1	Obs2	Standing	Social proximity	None	None	Field	Front	16.6	26	1.9	214.81344	R	31.068	35.2854	36.0171		9	2	44.99551241		1617102611	281	04:41
30/03/2021	30/03/2021 11:10	2	7926	A	A1	Obs1	Obs2	Walking	Social proximity	None	None	Field	Front	16.6	26	1.9	214.81344	R			37.5472		9	2	44.99551241		1617102617	287	04:47
30/03/2021	30/03/2021 11:12	2	7928	A	A5	Obs2	Obs1	Standing	Alone	None	None	Field	Front	17.5	25	2	214.81344	L	31.0342	36.3213	36.7454		10	2	45.79614057		1617102771	21	00:21
30/03/2021	30/03/2021 11:13	2	7929	A	A5	Obs2	Obs1	Standing	Alone	Feeding	None	Field	Front	17.5	25	2	214.81344	R	33.7887		37.336		10	2	45.79614057		1617102793	43	00:43
30/03/2021	30/03/2021 11:13	2	7932	A	A5	Obs2	Obs1	Standing	Alone	Self-grooming	None	Field	Front	17.5	25	2	214.81344	L	33.4557	36.8378	36.5406		10	2	45.79614057		1617102837	87	01:27
30/03/2021	30/03/2021 11:14	2	7934	A	A5	Obs2	Obs1	Standing	Alone	Self-grooming	None	Field	Front	17.5	25	2	214.81344	R	32.6326	37.2599	36.8513		10	2	45.79614057		1617102857	107	01:47
30/03/2021	30/03/2021 11:14	2	7936	A	A5	Obs2	Obs1	Standing	Alone	None	None	Field	Front	17.5	25	2	214.81344	R	31.7095	36.3872	35.903		10	2	45.79614057		1617102883	133	02:13
30/03/2021	30/03/2021 11:15	2	7938	A	A5	Obs2	Obs1	Standing	Alone	Feeding	None	Field	Front	17.5	25	2	214.81344	R	33.4834	38.0771	37.2195		10	2	45.79614057		1617102951	201	03:21
30/03/2021	30/03/2021 11:16	2	7940	A	A5	Obs2	Obs1	Standing	Alone	None	None	Field	Front	17.5	25	2	214.81344	L	32.7865	36.6623	36.0027		10	2	45.79614057		1617102973	223	03:43
30/03/2021	30/03/2021 11:16	2	7941	A	A5	Obs2	Obs1	Standing	Alone	Self-grooming	None	Field	Front	17.5	25	2	214.81344	R	32.4972	36.7839	36.3601		10	2	45.79614057		1617102981	231	03:51
30/03/2021	30/03/2021 11:17	2	7943	A	A5	Obs2	Obs1	Walking	Alone	None	None	Field	Right	17.5	25	2	214.81344	L	31.1055	36.7569	34.8004		10	2	45.79614057		1617103021	271	04:31
30/03/2021	30/03/2021 11:17	2	7944	A	A5	Obs2	Obs1	Standing	Alone	Feeding	None	Field	Right	17.5	25	2	214.81344	R	33.7933	36.0933	35.8441		10	2	45.79614057		1617103047	297	04:57
30/03/2021	30/03/2021 11:19	2	7947	A	A3	Obs1	Obs2	Standing	Social proximity	Ruminating	None	Field	Front	16.2	28	2	214.81344	R	35.6229	38.9167	37.2747		11	2	44.934052		1617103191	21	00:21
30/03/2021	30/03/2021 11:19	2	7948	A	A3	Obs1	Obs2	Standing	Social proximity	Ruminating	None	Field	Front	16.2	28	2	214.81344	L	32.7271	36.2349	36.0312		11	2	44.934052		1617103199	29	00:29
30/03/2021	30/03/2021 11:20	2	7950	A	A3	Obs1	Obs2	Standing	Alone	Feeding	None	Field	Front	16.2	28	2	214.81344	R	35.6865	38.4163	35.7955		11	2	44.934052		1617103241	71	01:11
30/03/2021	30/03/2021 11:21	2	7953	A	A3	Obs1	Obs2	Standing	Alone	Feeding	None	Field	Front	16.2	28	2	214.81344	L	32.8902	36.2304	34.7147		11	2	44.934052		1617103269	99	01:39
30/03/2021	30/03/2021 11:21	2	7955	A	A3	Obs1	Obs2	Standing	Alone	Feeding	None	Field	Front	16.2	28	2	214.81344	R	37.5567	37.0325	35.2586		11	2	44.934052		1617103297	127	02:07
30/03/2021	30/03/2021 11:22	2	7957	A	A3	Obs1	Obs2	Standing	Alone	Feeding	None	Field	Front	16.2	28	2	214.81344	L	32.6898	36.1309	34.4899		11	2	44.934052		1617103325	155	02:35
30/03/2021	30/03/2021 11:22	2	7959	A	A3	Obs1	Obs2	Standing	Alone	Feeding	None	Field	Front	16.2	28	2	214.81344	R	35.6229	36.4562	35.5365		11	2	44.934052		1617103343	173	02:53
30/03/2021	30/03/2021 11:23	2	7963	A	A3	Obs1	Obs2	Standing	Alone	Feeding	None	Field	Back right	16.2	28	2	214.81344	L	32.1755	36.4292	34.7467		11	2	44.934052		1617103405	235	03:55
30/03/2021	30/03/2021 11:24	2	7966	A	A3	Obs1	Obs2	Standing	Alone	Feeding	None	Field	Back	16.2	28	2	214.81344	L	31.0688	35.8227	30.903		11	2	44.934052		1617103457	287	04:47
30/03/2021	30/03/2021 11:26	2	7969	A	A4	Obs2	Obs1	Lying	Alone	None	None	Field	Back left	18.3	25	2.2	214.81344	L	35.2738	37.9554	28.0275		12	2	46.65361653		1617103575	15	00:15
30/03/2021	30/03/2021 11:26	2	7971	A	A4	Obs2	Obs1	Lying	Alone	None	None	Field	Back left	18.3	25	2.2	214.81344	R	30.6909	36.2816	31.3963		12	2	46.65361653		1617103595	35	00:35
30/03/2021	30/03/2021 11:26	2	7973	A	A4	Obs2	Obs1	Lying	Alone	None	None	Field	Back left	18.3	25	2.2	214.81344	R	31.7309	37.844	27.3636		12	2	46.65361653		1617103615	55	00:55
30/03/2021	30/03/2021 11:27	2	7976	A	A4	Obs2	Obs1	Lying	Alone	None	None	Field	Back left	18.3	25	2.2	214.81344	R	32.2566		32.2145		12	2	46.65361653		1617103663	103	01:43
30/03/2021	30/03/2021 11:28	2	7980	A	A4	Obs2	Obs1	Lying	Alone	None	None	Field	Back left	18.3	25	2.2	214.81344	L	34.2984	37.7592	28.0275		12	2	46.65361653		1617103701	141	02:21
30/03/2021	30/03/2021 11:29	2	7984	A	A4	Obs2	Obs1	Lying	Alone	None	None	Field	Back left	18.3	25	2.2	214.81344	R	32.3362	33.6343	31.4907		12	2	46.65361653		1617103755	195	03:15
30/03/2021	30/03/2021 11:29	2	7987	A	A4	Obs2	Obs1	Lying	Alone	None	None	Field	Back left	18.3	25	2.2	214.81344	L	34.6291	39.3329	30.2531		12	2	46.65361653		1617103795	235	03:55
30/03/2021	30/03/2021 11:30	2	7988	A	A4	Obs2	Obs1	Lying	Alone	None	None	Field	Back left	18.3	25	2.2	214.81344	R	27.344	34.6657	34.8306		12	2	46.65361653		1617103805	245	04:05
30/03/2021	30/03/2021 11:30	2	7989	A	A4	Obs2	Obs1	Lying	Alone	None	None	Field	Back left	18.3	25	2.2	214.81344	L	33.4954	38.2091	28.929		12	2	46.65361653		1617103819	259	04:19
30/03/2021	30/03/2021 11:30	2	7990	A	A4	Obs2	Obs1	Lying	Alone	Ruminating	None	Field	Back left	18.3	25	2.2	214.81344	R	30.0861	36.4984	33.5186		12	2	46.65361653		1617103847	287	04:47
30/03/2021	30/03/2021 11:33	3	7992	A	A6	Obs2	Obs1	Lying	Alone	Ruminating	None	Field	Front	17.9	24	2.1	214.81344	R	32.5887	36.2135	34.1879		13	3	45.94396862		1617104025	15	00:15
30/03/2021	30/03/2021 11:33	3	7993	A	A6	Obs2	Obs1	Lying	Alone	Ruminating	None	Field	Front	17.9	24	2.1	214.81344	L	32.6307	37.531	36.5882		13	3	45.94396862		1617104035	25	00:25
30/03/2021	30/03/2021 11:34	3	7994	A	A6	Obs2	Obs1	Lying	Alone	Ruminating	None	Field	Front	17.9	24	2.1	214.81344	R	26.573	36.48	35.0865		13	3	45.94396862		1617104049	39	00:39
30/03/2021	30/03/2021 11:34	3	7995	A	A6	Obs2	Obs1	Lying	Alone	Ruminating	None	Field	Front	17.9	24	2.1	214.81344	L	32.8033	37.8257	36.3762		13	3	45.94396862		1617104059	49	00:49
30/03/2021	30/03/2021 11:35	3	7998	A	A6	Obs2	Obs1	Lying	Alone	Ruminating	None	Field	Front	17.9	24	2.1	214.81344	R	30.6342	36.5837	35.5514		13	3	45.94396862		1617104121	111	01:51
30/03/2021	30/03/2021 11:35	3	8000	A	A6	Obs2	Obs1	Lying	Alone	Ruminating	None	Field	Front	17.9	24	2.1	214.81344	L	33.0546	38.1953	38.6833		13	3	45.94396862		1617104155	145	02:25
30/03/2021	30/03/2021 11:36	3	8002	A	A6	Obs2	Obs1	Lying	Alone	Ruminating	None	Field	Front	17.9	24	2.1	214.81344	R	29.6462	36.4394	35.0957		13	3	45.94396862		1617104185	175	02:55
30/03/2021	30/03/2021 11:36	3	8004	A	A6	Obs2	Obs1	Lying	Alone	Ruminating	None	Field	Front	17.9	24	2.1	214.81344	L	35.4422	38.7983	38.4883		13	3	45.94396862		1617104215	205	03:25
30/03/2021	30/03/2021 11:37	3	8006	A	A6	Obs2	Obs1	Lying	Alone	Ruminating	None	Field	Front	17.9	24	2.1	214.81344	R	31.2502	36.218	34.2616		13	3	45.94396862		1617104251	241	04:01
30/03/2021	30/03/2021 11:38	3	8009	A	A6	Obs2	Obs1	Lying	Alone	Ruminating	None	Field	Front	17.9	24	2.1	214.81344	L	33.1568	38.0039	35.3329		13	3	45.94396862		1617104297	287	04:47
30/03/2021	30/03/2021 11:40	3	8011	A	A2	Obs1	Obs2	Standing	Alone	None	None	Field	Front	17	29	2.1	214.81344	R	33.1243	35.1002	35.8058		14	3	46.15901065		1617104447	17	00:17
30/03/2021	30/03/2021 11:41	3	8013	A	A2	Obs1	Obs2	Standing	Alone	Feeding	None	Field	Front	17	29	2.1	214.81344	L	36.0534	36.6858	35.0845		14	3	46.15901065		1617104491	61	01:01
30/03/2021	30/03/2021 11:41	3	8014	A	A2	Obs1	Obs2	Standing	Alone	Feeding	None	Field	Front	17	29	2.1	214.81344	L	33.4791	35.2717			14	3	46.15901065		1617104511	81	01:21
30/03/2021	30/03/2021 11:42	3	8016	A	A2	Obs1	Obs2	Standing	Alone	Feeding	None	Field	Front	17	29	2.1	214.81344	L	31.8176	36.1711			14	3	46.15901065		1617104565	135	02:15
30/03/2021	30/03/2021 11:43	3	8018	A	A2	Obs1	Obs2	Standing	Alone	Feeding	None	Field	Front	17	29	2.1	214.81344	R	33.6319	37.6681	35.6859		14	3	46.15901065		1617104591	161	02:41
30/03/2021	30/03/2021 11:43	3	8020	A	A2	Obs1	Obs2	Standing	Alone	Feeding	None	Field	Front	17	29	2.1	214.81344	R	34.1627	36.7758	32.2447		14	3	46.15901065		1617104619	189	03:09
30/03/2021	30/03/2021 11:43	3	8021	A	A2	Obs1	Obs2	Standing	Alone	Feeding	None	Field	Front	17	29	2.1	214.81344	R	32.5441	37.7663	36.2887		14	3	46.15901065		1617104627	197	03:17
30/03/2021	30/03/2021 11:44	3	8022	A	A2	Obs1	Obs2	Standing	Alone	Feeding	None	Field	Front	17	29	2.1	214.81344	L	33.2101	36.8748			14	3	46.15901065		1617104641	211	03:31
30/03/2021	30/03/2021 11:44	3	8024	A	A2	Obs1	Obs2	Standing	Alone	Feeding	None	Field	Front	17	29	2.1	214.81344	R	33.4096	37.086	34.218		14	3	46.15901065		1617104663	233	03:53
30/03/2021	30/03/2021 11:44	3	8025	A	A2	Obs1	Obs2	Standing	Alone	Feeding	None	Field	Front	17	29	2.1	214.81344	L	31.6953	36.9153	35.5131		14	3	46.15901065		1617104679	249	04:09
30/03/2021	30/03/2021 11:45	3	8028	A	A2	Obs1	Obs2	Standing	Alone	Feeding	None	Field	Front	17	29	2.1	214.81344	L	31.4644	36.7038	32.6701		14	3	46.15901065		1617104709	279	04:39
30/03/2021	30/03/2021 11:48	3	8031	A	A1	Obs2	Obs1	Standing	Alone	Feeding	None	Field	Back left	18.4	28	2.2	214.81344	L	31.9866	35.9176	35.1897		15	3	47.62630583		1617104899	19	00:19
30/03/2021	30/03/2021 11:48	3	8032	A	A1	Obs2	Obs1	Standing	Alone	Feeding	None	Field	Back left	18.4	28	2.2	214.81344	R	32.2024	35.677	35.9947		15	3	47.62630583		1617104917	37	00:37
30/03/2021	30/03/2021 11:48	3	8034	A	A1	Obs2	Obs1	Standing	Alone	Feeding	None	Field	Back left	18.4	28	2.2	214.81344	L	33.0381	35.9358	34.4525		15	3	47.62630583		1617104937	57	00:57
30/03/2021	30/03/2021 11:49	3	8035	A	A1	Obs2	Obs1	Standing	Alone	Feeding	None	Field	Back left	18.4	28	2.2	214.81344	R	31.5727	36.2889	35.6634		15	3	47.62630583		1617104949	69	01:09
30/03/2021	30/03/2021 11:49	3	8036	A	A1	Obs2	Obs1	Standing	Alone	Feeding	None	Field	Back left	18.4	28	2.2	214.81344	L	33.1078	35.3448	34.4387		15	3	47.62630583		1617104959	79	01:19
30/03/2021	30/03/2021 11:50	3	8039	A	A1	Obs2	Obs1	Standing	Alone	Feeding	None	Field	Back left	18.4	28	2.2	214.81344	R	31.7704	35.6497	35.0573		15	3	47.62630583		1617105025	145	02:25
30/03/2021	30/03/2021 11:51	3	8042	A	A1	Obs2	Obs1	Walking	Alone	Feeding	None	Field	Back left	18.4	28	2.2	214.81344	L	32.4271	35.8223	34.2824		15	3	47.62630583		1617105067	187	03:07
30/03/2021	30/03/2021 11:51	3	8044	A	A1	Obs2	Obs1	Standing	Alone	Feeding	None	Field	Back left	18.4	28	2.2	214.81344	L	32.754	35.8541	34.6453		15	3	47.62630583		1617105109	229	03:49
30/03/2021	30/03/2021 11:52	3	8046	A	A1	Obs2	Obs1	Standing	Alone	Feeding	None	Field	Back left	18.4	28	2.2	214.81344	L	31.6527	35.3858	34.9796		15	3	47.62630583		1617105141	261	04:21
30/03/2021	30/03/2021 11:52	3	8048	A	A1	Obs2	Obs1	Standing	Alone	Feeding	None	Field	Back left	18.4	28	2.2	214.81344	R	31.9396	35.3995	34.911		15	3	47.62630583		1617105171	291	04:51
30/03/2021	30/03/2021 11:56	3	8050	A	A5	Obs1	Obs2	Lying	Alone	Ruminating	None	Field	Front left	16.6	27	2.1	214.81344	L	28.35	37.5296	36.1168		16	3	45.07551241		1617105407	17	00:17
30/03/2021	30/03/2021 11:57	3	8052	A	A5	Obs1	Obs2	Lying	Alone	Ruminating	None	Field	Front left	16.6	27	2.1	214.81344	R	30.3885	35.3082	35.8176		16	3	45.07551241		1617105433	43	00:43
30/03/2021	30/03/2021 11:57	3	8055	A	A5	Obs1	Obs2	Lying	Alone	Ruminating	None	Field	Front left	16.6	27	2.1	214.81344	L	31.6106	37.7306	36.8253		16	3	45.07551241		1617105473	83	01:23
30/03/2021	30/03/2021 11:58	3	8057	A	A5	Obs1	Obs2	Lying	Alone	Ruminating	None	Field	Front left	16.6	27	2.1	214.81344	R	30.6976	32.6981	33.5625		16	3	45.07551241		1617105495	105	01:45
30/03/2021	30/03/2021 11:58	3	8060	A	A5	Obs1	Obs2	Lying	Alone	Ruminating	None	Field	Front left	16.6	27	2.1	214.81344	R	28.1459	35.9569	33.4736		16	3	45.07551241		1617105537	147	02:27
30/03/2021	30/03/2021 11:59	3	8062	A	A5	Obs1	Obs2	Lying	Alone	Ruminating	None	Field	Front left	16.6	27	2.1	214.81344	L	32.3703	38.2857	36.7068		16	3	45.07551241		1617105561	171	02:51
30/03/2021	30/03/2021 11:59	3	8064	A	A5	Obs1	Obs2	Lying	Alone	Ruminating	None	Field	Front left	16.6	27	2.1	214.81344	R	30.4213	36.3099	35.8299		16	3	45.07551241		1617105587	197	03:17
30/03/2021	30/03/2021 12:00	3	8067	A	A5	Obs1	Obs2	Lying	Alone	Ruminating	None	Field	Front left	16.6	27	2.1	214.81344	L	29.0608	37.854			16	3	45.07551241		1617105625	235	03:55
30/03/2021	30/03/2021 12:00	3	8068	A	A5	Obs1	Obs2	Lying	Alone	Ruminating	None	Field	Front left	16.6	27	2.1	214.81344	R	30.9627	35.8934	34.9097		16	3	45.07551241		1617105637	247	04:07
30/03/2021	30/03/2021 12:01	3	8071	A	A5	Obs1	Obs2	Lying	Alone	Ruminating	None	Field	Front left	16.6	27	2.1	214.81344	L	32.3563	38.3479			16	3	45.07551241		1617105673	283	04:43
30/03/2021	30/03/2021 12:01	3	8072	A	A5	Obs1	Obs2	Lying	Alone	Ruminating	None	Field	Front left	16.6	27	2.1	214.81344	R	29.9538	36.7564	35.975		16	3	45.07551241		1617105683	293	04:53
30/03/2021	30/03/2021 12:05	3	8076	A	A3	Obs2	Obs1	Standing	Social proximity	Feeding	None	Field	Front right	17.2	29	2	214.81344	L	32.3893	36.6628	35.3897		17	3	46.52150144		1617105955	85	01:25
30/03/2021	30/03/2021 12:06	3	8077	A	A3	Obs2	Obs1	Standing	Social proximity	Feeding	None	Field	Front right	17.2	29	2	214.81344	R	37.117	37.7838	37.0946		17	3	46.52150144		1617105963	93	01:33
30/03/2021	30/03/2021 12:06	3	8080	A	A3	Obs2	Obs1	Standing	Social proximity	None	None	Field	Front right	17.2	29	2	214.81344	L	30.8347	36.2611	36.062		17	3	46.52150144		1617105999	129	02:09
30/03/2021	30/03/2021 12:06	3	8082	A	A3	Obs2	Obs1	Standing	Social proximity	Ruminating	None	Field	Front right	17.2	29	2	214.81344	R	33.7609	37.6811	36.3154		17	3	46.52150144		1617106017	147	02:27
30/03/2021	30/03/2021 12:07	3	8084	A	A3	Obs2	Obs1	Standing	Social proximity	Ruminating	None	Field	Front right	17.2	29	2	214.81344	L	29.282	35.408	35.9215		17	3	46.52150144		1617106039	169	02:49
30/03/2021	30/03/2021 12:07	3	8085	A	A3	Obs2	Obs1	Standing	Alone	Ruminating	None	Field	Front right	17.2	29	2	214.81344	R	34.979	37.283	36.1209		17	3	46.52150144		1617106049	179	02:59
30/03/2021	30/03/2021 12:07	3	8086	A	A3	Obs2	Obs1	Standing	Alone	Ruminating	None	Field	Front right	17.2	29	2	214.81344	L	32.9213	36.8924			17	3	46.52150144		1617106061	191	03:11
30/03/2021	30/03/2021 12:08	3	8088	A	A3	Obs2	Obs1	Standing	Alone	Ruminating	None	Field	Front right	17.2	29	2	214.81344	R	37.4218	37.3546	36.1299		17	3	46.52150144		1617106083	213	03:33
30/03/2021	30/03/2021 12:08	3	8090	A	A3	Obs2	Obs1	Standing	Alone	Ruminating	None	Field	Front right	17.2	29	2	214.81344	L	32.5903	37.108	37.3278		17	3	46.52150144		1617106111	241	04:01
30/03/2021	30/03/2021 12:08	3	8092	A	A3	Obs2	Obs1	Standing	Alone	Ruminating	None	Field	Front right	17.2	29	2	214.81344	R	36.7034	39.3971	37.6722		17	3	46.52150144		1617106131	261	04:21
30/03/2021	30/03/2021 12:09	3	8094	A	A3	Obs2	Obs1	Walking	Alone	Ruminating	None	Field	Front right	17.2	29	2	214.81344	L	32.5856	36.4689	36.0983		17	3	46.52150144		1617106153	283	04:43
30/03/2021	30/03/2021 12:11	3	8097	A	A4	Obs1	Obs2	Lying	Alone	Ruminating	None	Field	Front	18.1	27	2.1	214.81344	R	38.6866	36.3475	36.5912		18	3	47.04856888		1617106309	19	00:19
30/03/2021	30/03/2021 12:12	3	8099	A	A4	Obs1	Obs2	Lying	Alone	Ruminating	None	Field	Front	18.1	27	2.1	214.81344	L	34.1812	36.7624	33.9969		18	3	47.04856888		1617106351	61	01:01
30/03/2021	30/03/2021 12:13	3	8101	A	A4	Obs1	Obs2	Standing	Alone	Feeding	None	Field	Back	18.1	27	2.1	214.81344	R	35.2763	35.8994			18	3	47.04856888		1617106415	125	02:05
30/03/2021	30/03/2021 12:14	3	8103	A	A4	Obs1	Obs2	Standing	Alone	Feeding	None	Field	Back	18.1	27	2.1	214.81344	L	33.5904	35.6087			18	3	47.04856888		1617106441	151	02:31
30/03/2021	30/03/2021 12:15	3	8107	A	A4	Obs1	Obs2	Standing	Alone	Feeding	None	Field	Back	18.1	27	2.1	214.81344	R	33.5209	36.2028			18	3	47.04856888		1617106511	221	03:41
30/03/2021	30/03/2021 12:15	3	8109	A	A4	Obs1	Obs2	Standing	Alone	Feeding	None	Field	Back	18.1	27	2.1	214.81344	L	30.217	35.8041	31.0676		18	3	47.04856888		1617106543	253	04:13
31/03/2021	31/03/2021 11:55	1	IR_2021-03-31_0003.jpg	B	B5	Obs1	Obs2	Walking	Alone	None	None	Field	Back	20.6	28	2	206.48016	R	35.4346	37.2416	35.957		19	4	60.52903985		1617191728	-173762	43:58:00
31/03/2021	31/03/2021 11:55	1	IR_2021-03-31_0006.jpg	B	B5	Obs1	Obs2	Standing	Alone	None	None	Field	Back right	20.6	28	2	206.48016	R	35.2816	39.363	35.3001		19	4	60.52903985		1617191748	-173742	44:18:00
31/03/2021	31/03/2021 11:56	1	IR_2021-03-31_0009.jpg	B	B5	Obs1	Obs2	Standing	Alone	None	None	Field	Back right	20.6	28	2	206.48016	L	34.7142	36.9263	37.5424		19	4	60.52903985		1617191770	-173720	44:40:00
31/03/2021	31/03/2021 11:57	1	IR_2021-03-31_0014.jpg	B	B5	Obs1	Obs2	Walking	Alone	None	None	Field	Front left	20.6	28	2	206.48016	R	35.8047	37.4377	37.6198		19	4	60.52903985		1617191830	-173660	45:40:00
31/03/2021	31/03/2021 11:57	1	IR_2021-03-31_0016.jpg	B	B5	Obs1	Obs2	Standing	Alone	None	None	Field	Front left	20.6	28	2	206.48016	L	34.4341	39.3719	38.4313		19	4	60.52903985		1617191840	-173650	45:50:00
31/03/2021	31/03/2021 11:57	1	IR_2021-03-31_0018.jpg	B	B5	Obs1	Obs2	Standing	Alone	None	None	Field	Front left	20.6	28	2	206.48016	R	34.2049	37.0589			19	4	60.52903985		1617191852	-173638	46:02:00
31/03/2021	31/03/2021 11:58	1	IR_2021-03-31_0024.jpg	B	B5	Obs1	Obs2	Standing	Alone	None	None	Field	Back right	20.6	28	2	206.48016	L	33.8485	36.8531			19	4	60.52903985		1617191926	-173564	47:16:00
31/03/2021	31/03/2021 11:59	1	IR_2021-03-31_0028.jpg	B	B5	Obs1	Obs2	Standing	Alone	None	None	Field	Back right	20.6	28	2	206.48016	L	33.7969	36.8302	37.2325		19	4	60.52903985		1617191962	-173528	47:52:00
31/03/2021	31/03/2021 11:59	1	IR_2021-03-31_0030.jpg	B	B5	Obs1	Obs2	Standing	Alone	None	None	Field	Back right	20.6	28	2	206.48016	R	34.6442	36.8302	36.6056		19	4	60.52903985		1617191970	-173520	48:00:00
31/03/2021	31/03/2021 12:10	1	IR_2021-03-31_0034.jpg	B	B1	Obs2	Obs1	Standing	Alone	Feeding	None	Field	Front	21.9	35	1.2	206.48016	R	36.259	35.9084		Temperature averaged from obs before and after, as what Lara said (12.8) could not have been right.	20	4	67.5180371		1617192636	-173844	42:36:00
31/03/2021	31/03/2021 12:12	1	IR_2021-03-31_0038.jpg	B	B1	Obs2	Obs1	Standing	Alone	Feeding	None	Field	Front	21.9	35	1.2	206.48016	R	34.8549	35.9268	35.1482	Temperature averaged from obs before and after, as what Lara said (12.8) could not have been right.	20	4	67.5180371		1617192758	-173722	44:38:00
31/03/2021	31/03/2021 12:12	1	IR_2021-03-31_0039.jpg	B	B1	Obs2	Obs1	Standing	Alone	Feeding	None	Field	Front right	21.9	35	1.2	206.48016	L	33.2166	36.4845	35.7882	Temperature averaged from obs before and after, as what Lara said (12.8) could not have been right.	20	4	67.5180371		1617192768	-173712	44:48:00
31/03/2021	31/03/2021 12:13	1	IR_2021-03-31_0042.jpg	B	B1	Obs2	Obs1	Standing	Alone	Feeding	None	Field	Front	21.9	35	1.2	206.48016	R	36.682	35.9684		Temperature averaged from obs before and after, as what Lara said (12.8) could not have been right.	20	4	67.5180371		1617192802	-173678	45:22:00
31/03/2021	31/03/2021 12:14	1	IR_2021-03-31_0046.jpg	B	B1	Obs2	Obs1	Standing	Alone	Feeding	None	Field	Front left	21.9	35	1.2	206.48016	R	34.729	36.7829	38.0239	Temperature averaged from obs before and after, as what Lara said (12.8) could not have been right.	20	4	67.5180371		1617192854	-173626	46:14:00
31/03/2021	31/03/2021 12:17	1	IR_2021-03-31_0052.jpg	B	B2	Obs1	Obs2	Standing	Alone	Feeding	None	Field	Left	23.1	29	1.1	206.48016	L	38.2397	36.419	37.1479		21	4	67.59140843		1617193060	-173990	40:10:00
31/03/2021	31/03/2021 12:18	1	IR_2021-03-31_0056.jpg	B	B2	Obs1	Obs2	Standing	Alone	Feeding	None	Field	Front	23.1	29	1.1	206.48016	R	41.0021	36.8367	36.9604		21	4	67.59140843		1617193104	-173946	40:54:00
31/03/2021	31/03/2021 12:18	1	IR_2021-03-31_0058.jpg	B	B2	Obs1	Obs2	Standing	Alone	Feeding	None	Field	Front right	23.1	29	1.1	206.48016	L	35.3567	36.6946	36.8321		21	4	67.59140843		1617193126	-173924	41:16:00
31/03/2021	31/03/2021 12:19	1	IR_2021-03-31_0060.jpg	B	B2	Obs1	Obs2	Standing	Alone	Feeding	None	Field	Front right	23.1	29	1.1	206.48016	R	34.2613	36.5155	35.9583		21	4	67.59140843		1617193160	-173890	41:50:00
31/03/2021	31/03/2021 12:20	1	IR_2021-03-31_0065.jpg	B	B2	Obs1	Obs2	Standing	Alone	Feeding	None	Field	Front	23.1	29	1.1	206.48016	R	35.2035	36.0691	35.5931		21	4	67.59140843		1617193202	-173848	42:32:00
31/03/2021	31/03/2021 12:20	1	IR_2021-03-31_0067.jpg	B	B2	Obs1	Obs2	Standing	Alone	Feeding	None	Field	Front	23.1	29	1.1	206.48016	L	36.1797	36.3776	35.4263		21	4	67.59140843		1617193216	-173834	42:46:00
31/03/2021	31/03/2021 12:21	1	IR_2021-03-31_0071.jpg	B	B2	Obs1	Obs2	Standing	Alone	Feeding	None	Field	Front right	23.1	29	1.1	206.48016	R	34.1536	36.3086	35.681		21	4	67.59140843		1617193268	-173782	43:38:00
31/03/2021	31/03/2021 12:21	1	IR_2021-03-31_0072.jpg	B	B2	Obs1	Obs2	Standing	Alone	Feeding	None	Field	Front right	23.1	29	1.1	206.48016	L	35.6255	36.419	35.7088		21	4	67.59140843		1617193284	-173766	43:54:00
31/03/2021	31/03/2021 12:31	1	IR_2021-03-31_0077.jpg	B	B6	Obs2	Obs1	Standing	Alone	Feeding	None	Field	Back left	22	34	1.3	206.48016	L	34.7691	36.9321	36.9367		22	4	66.93440024		1617193900	-173840	42:40:00
31/03/2021	31/03/2021 12:33	1	IR_2021-03-31_0084.jpg	B	B6	Obs2	Obs1	Walking	Alone	Feeding	None	Field	Front left	22	34	1.3	206.48016	R	35.7631	36.5284	36.0264		22	4	66.93440024		1617193998	-173742	44:18:00
31/03/2021	31/03/2021 12:33	1	IR_2021-03-31_0086.jpg	B	B6	Obs2	Obs1	Standing	Alone	Feeding	None	Field	Front	22	34	1.3	206.48016	R	35.7816	36.5835	35.911		22	4	66.93440024		1617194010	-173730	44:30:00
31/03/2021	31/03/2021 12:33	1	IR_2021-03-31_0089.jpg	B	B6	Obs2	Obs1	Standing	Alone	Feeding	None	Field	Front	22	34	1.3	206.48016	R	36.5146	36.5376	36.5927		22	4	66.93440024		1617194030	-173710	44:50:00
31/03/2021	31/03/2021 12:34	1	IR_2021-03-31_0091.jpg	B	B6	Obs2	Obs1	Standing	Alone	Feeding	None	Field	Front	22	34	1.3	206.48016	L	34.7178	37.0649	36.6295		22	4	66.93440024		1617194054	-173686	45:14:00
31/03/2021	31/03/2021 12:34	1	IR_2021-03-31_0092.jpg	B	B6	Obs2	Obs1	Standing	Alone	Feeding	None	Field	Left	22	34	1.3	206.48016	R	34.6804	35.8556	36.3813		22	4	66.93440024		1617194074	-173666	45:34:00
31/03/2021	31/03/2021 12:35	1	IR_2021-03-31_0095.jpg	B	B6	Obs2	Obs1	Standing	Alone	Feeding	None	Field	Left	22	34	1.3	206.48016	L	36.1233	36.9825	37.4349		22	4	66.93440024		1617194106	-173634	46:06:00
31/03/2021	31/03/2021 12:35	1	IR_2021-03-31_0098.jpg	B	B6	Obs2	Obs1	Standing	Alone	Feeding	None	Field	Back	22	34	1.3	206.48016	L	36.5468	37.0466	37.7173		22	4	66.93440024		1617194146	-173594	46:46:00
31/03/2021	31/03/2021 12:42	1	IR_2021-03-31_0102.jpg	B	B4	Obs1	Obs2	Standing	Alone	None	None	Field	Back left	21.5	27	1.3	206.48016	L	34.5225	36.3113	34.7511		23	4	63.46383898		1617194564	-173806	43:14:00
31/03/2021	31/03/2021 12:43	1	IR_2021-03-31_0107.jpg	B	B4	Obs1	Obs2	Walking	Alone	None	None	Field	Front left	21.5	27	1.3	206.48016	R	34.7278	36.8574	36.4171		23	4	63.46383898		1617194614	-173756	44:04:00
31/03/2021	31/03/2021 12:43	1	IR_2021-03-31_0108.jpg	B	B4	Obs1	Obs2	Standing	Alone	None	None	Field	Front left	21.5	27	1.3	206.48016	L	33.1178	36.4309	36.4538		23	4	63.46383898		1617194622	-173748	44:12:00
31/03/2021	31/03/2021 12:44	1	IR_2021-03-31_0111.jpg	B	B4	Obs1	Obs2	Walking	Alone	None	None	Field	Left	21.5	27	1.3	206.48016	L	32.2019	36.6558	36.0673		23	4	63.46383898		1617194668	-173702	44:58:00
31/03/2021	31/03/2021 12:44	1	IR_2021-03-31_0112.jpg	B	B4	Obs1	Obs2	Walking	Alone	None	None	Field	Left	21.5	27	1.3	206.48016	R	32.5064	35.8736	35.6287		23	4	63.46383898		1617194674	-173696	45:04:00
31/03/2021	31/03/2021 12:44	1	IR_2021-03-31_0114.jpg	B	B4	Obs1	Obs2	Standing	Alone	None	None	Field	Back left	21.5	27	1.3	206.48016	L	33.3256	36.1088	36.5135		23	4	63.46383898		1617194684	-173686	45:14:00
31/03/2021	31/03/2021 12:44	1	IR_2021-03-31_0115.jpg	B	B4	Obs1	Obs2	Standing	Alone	None	None	Field	Back left	21.5	27	1.3	206.48016	R	33.1745	35.5222	35.6611		23	4	63.46383898		1617194690	-173680	45:20:00
31/03/2021	31/03/2021 12:50	1	IR_2021-03-31_0119.jpg	B	B3	Obs2	Obs1	Standing	Alone	Feeding	None	Field	Back	23.2	30	1.4	206.48016	R	33.5858	35.5386	35.9779		24	4	67.03385888		1617195000	-173820	43:00:00
31/03/2021	31/03/2021 12:50	1	IR_2021-03-31_0121.jpg	B	B3	Obs2	Obs1	Standing	Alone	None	None	Field	Right	23.2	30	1.4	206.48016	L	33.8117	35.8948	35.9087		24	4	67.03385888		1617195024	-173796	43:24:00
31/03/2021	31/03/2021 12:50	1	IR_2021-03-31_0123.jpg	B	B3	Obs2	Obs1	Standing	Alone	Feeding	None	Field	Left	23.2	30	1.4	206.48016	R	33.8446	36.1578	35.941		24	4	67.03385888		1617195050	-173770	43:50:00
31/03/2021	31/03/2021 12:52	1	IR_2021-03-31_0127.jpg	B	B3	Obs2	Obs1	Walking	Alone	None	None	Field	Front	23.2	30	1.4	206.48016	L	31.3356	35.5433	35.0418		24	4	67.03385888		1617195148	-173672	45:28:00
31/03/2021	31/03/2021 12:54	1	IR_2021-03-31_0132.jpg	B	B3	Obs2	Obs1	Walking	Alone	None	None	Field	Right	23.2	30	1.4	206.48016	R	31.2539	35.9918	35.7238		24	4	67.03385888		1617195240	-173580	47:00:00
31/03/2021	31/03/2021 12:54	1	IR_2021-03-31_0134.jpg	B	B3	Obs2	Obs1	Standing	Social proximity	None	None	Field	Left	23.2	30	1.4	206.48016	R	33.0806	36.3006	35.4088		24	4	67.03385888		1617195282	-173538	47:42:00
31/03/2021	31/03/2021 14:02	2	IR_2021-03-31_0136.jpg	B	B5	Obs2	Obs1	Walking	Alone	None	None	Field	No wind	24.8	29	0	206.48016	R	34.0931	37.965	35.77		25	5	78.28630829		1617199358	-171472	22:08
31/03/2021	31/03/2021 14:02	2	IR_2021-03-31_0138.jpg	B	B5	Obs2	Obs1	Standing	Alone	None	None	Field	No wind	24.8	29	0	206.48016	L	34.4912	36.1348	35.7746		25	5	78.28630829		1617199378	-171452	22:28
31/03/2021	31/03/2021 14:04	2	IR_2021-03-31_0141.jpg	B	B5	Obs2	Obs1	Walking	Alone	None	None	Field	No wind	24.8	29	0	206.48016	L	33.7877	36.6501			25	5	78.28630829		1617199488	-171342	24:18:00
31/03/2021	31/03/2021 14:04	2	IR_2021-03-31_0142.jpg	B	B5	Obs2	Obs1	Standing	Alone	None	None	Field	No wind	24.8	29	0	206.48016	R	34.0931	37.0397	35.978		25	5	78.28630829		1617199496	-171334	24:26:00
31/03/2021	31/03/2021 14:05	2	IR_2021-03-31_0143.jpg	B	B5	Obs2	Obs1	Standing	Alone	None	None	Field	No wind	24.8	29	0	206.48016	L	35.1021	37.3368	35.7931		25	5	78.28630829		1617199502	-171328	24:32:00
31/03/2021	31/03/2021 14:05	2	IR_2021-03-31_0145.jpg	B	B5	Obs2	Obs1	Standing	Alone	None	None	Field	No wind	24.8	29	0	206.48016	R	34.8227	37.1495	36.5077		25	5	78.28630829		1617199516	-171314	24:46:00
31/03/2021	31/03/2021 14:05	2	IR_2021-03-31_0146.jpg	B	B5	Obs2	Obs1	Standing	Alone	None	None	Field	No wind	24.8	29	0	206.48016	R	34.6734	37.6559			25	5	78.28630829		1617199522	-171308	24:52:00
31/03/2021	31/03/2021 14:17	2	IR_2021-03-31_0152.jpg	B	B1	Obs1	Obs2	Standing	Alone	Feeding	None	Field	Right	24.2	25	2.3	206.48016	L	33.3903	36.2143	35.5679		26	5	64.71035958		1617200222	-171118	28:02:00
31/03/2021	31/03/2021 14:17	2	IR_2021-03-31_0156.jpg	B	B1	Obs1	Obs2	Standing	Alone	Feeding	None	Field	Right	24.2	25	2.3	206.48016	R	34.6243	36.3799	37.0082		26	5	64.71035958		1617200258	-171082	28:38:00
31/03/2021	31/03/2021 14:18	2	IR_2021-03-31_0160.jpg	B	B1	Obs1	Obs2	Standing	Alone	Feeding	None	Field	Right	24.2	25	2.3	206.48016	L	33.4422	36.3109	33.9784		26	5	64.71035958		1617200288	-171052	29:08:00
31/03/2021	31/03/2021 14:18	2	IR_2021-03-31_0162.jpg	B	B1	Obs1	Obs2	Standing	Alone	Feeding	None	Field	Right	24.2	25	2.3	206.48016	R	32.8276	36.3155	36.0161		26	5	64.71035958		1617200306	-171034	29:26:00
31/03/2021	31/03/2021 14:18	2	IR_2021-03-31_0163.jpg	B	B1	Obs1	Obs2	Standing	Alone	Feeding	None	Field	Back right	24.2	25	2.3	206.48016	L	33.3667	36.6188	35.8315		26	5	64.71035958		1617200322	-171018	29:42:00
31/03/2021	31/03/2021 14:21	2	IR_2021-03-31_0169.jpg	B	B1	Obs1	Obs2	Walking	Social proximity	None	None	Field	Back	24.2	25	2.3	206.48016	R	32.3812	36.7013	36.6417		26	5	64.71035958		1617200478	-170862	32:18:00
31/03/2021	31/03/2021 14:24	2	IR_2021-03-31_0173.jpg	B	B2	Obs2	Obs1	Standing	Alone	None	None	Field	Back right	23	25	2.2	206.48016	R	34.4383	36.7612	34.8442		27	5	62.91014172		1617200692	-171458	22:22
31/03/2021	31/03/2021 14:24	2	IR_2021-03-31_0174.jpg	B	B2	Obs2	Obs1	Standing	Alone	None	None	Field	Back right	23	25	2.2	206.48016	R	35.0582	37.0358	37.1912		27	5	62.91014172		1617200694	-171456	22:24
31/03/2021	31/03/2021 14:25	2	IR_2021-03-31_0176.jpg	B	B2	Obs2	Obs1	Standing	Alone	None	None	Field	Back right	23	25	2.2	206.48016	L	34.2372	36.2883	36.2239		27	5	62.91014172		1617200714	-171436	22:44
31/03/2021	31/03/2021 14:25	2	IR_2021-03-31_0177.jpg	B	B2	Obs2	Obs1	Standing	Alone	Self-grooming	None	Field	Back right	23	25	2.2	206.48016	R	35.36	36.9306	37.0084		27	5	62.91014172		1617200720	-171430	22:50
31/03/2021	31/03/2021 14:25	2	IR_2021-03-31_0179.jpg	B	B2	Obs2	Obs1	Standing	Alone	None	None	Field	Back right	23	25	2.2	206.48016	R	34.9559	36.6833	37.0267		27	5	62.91014172		1617200736	-171414	23:06
31/03/2021	31/03/2021 14:26	2	IR_2021-03-31_0183.jpg	B	B2	Obs2	Obs1	Standing	Social proximity	None	None	Field	Left	23	25	2.2	206.48016	L	35.6564	36.6237	36.0028		27	5	62.91014172		1617200804	-171346	24:14:00
31/03/2021	31/03/2021 14:27	2	IR_2021-03-31_0187.jpg	B	B2	Obs2	Obs1	Standing	Social proximity	None	None	Field	Left	23	25	2.2	206.48016	L	34.1669	35.8736			27	5	62.91014172		1617200838	-171312	24:48:00
31/03/2021	31/03/2021 14:27	2	IR_2021-03-31_0189.jpg	B	B2	Obs2	Obs1	Standing	Social proximity	None	None	Field	Left	23	25	2.2	206.48016	R	34.9699	35.9243	35.9705		27	5	62.91014172		1617200864	-171286	25:14:00
31/03/2021	31/03/2021 14:28	2	IR_2021-03-31_0194.jpg	B	B2	Obs2	Obs1	Standing	Social proximity	None	None	Field	Front	23	25	2.2	206.48016	L	34.6344	36.4998	36.894		27	5	62.91014172		1617200928	-171222	26:18:00
31/03/2021	31/03/2021 14:28	2	IR_2021-03-31_0195.jpg	B	B2	Obs2	Obs1	Standing	Social proximity	None	None	Field	Front	23	25	2.2	206.48016	L	34.4804	36.4998	36.8803		27	5	62.91014172		1617200936	-171214	26:26:00
31/03/2021	31/03/2021 14:31	2	IR_2021-03-31_0202.jpg	B	B6	Obs1	Obs2	Standing	Alone	None	None	Field	Left	24.2	22	2.1	206.48016	R	33.4947	36.0294	35.3499		28	5	63.91504747		1617201078	-171942	14:18
31/03/2021	31/03/2021 14:31	2	IR_2021-03-31_0204.jpg	B	B6	Obs1	Obs2	Standing	Alone	None	None	Field	Left	24.2	22	2.1	206.48016	L	33.1408	35.8495	36.1998		28	5	63.91504747		1617201088	-171932	14:28
31/03/2021	31/03/2021 14:31	2	IR_2021-03-31_0205.jpg	B	B6	Obs1	Obs2	Standing	Alone	None	None	Field	Left	24.2	22	2.1	206.48016	R	33.2683	35.8587	36.034		28	5	63.91504747		1617201092	-171928	14:32
31/03/2021	31/03/2021 14:31	2	IR_2021-03-31_0206.jpg	B	B6	Obs1	Obs2	Standing	Alone	None	None	Field	Left	24.2	22	2.1	206.48016	L	33.2022	36.209	36.4895		28	5	63.91504747		1617201098	-171922	14:38
31/03/2021	31/03/2021 14:32	2	IR_2021-03-31_0213.jpg	B	B6	Obs1	Obs2	Standing	Alone	None	None	Field	Left	24.2	22	2.1	206.48016	R	33.9929	35.7987	36.416		28	5	63.91504747		1617201144	-171876	15:24
31/03/2021	31/03/2021 14:32	2	IR_2021-03-31_0214.jpg	B	B6	Obs1	Obs2	Standing	Alone	None	None	Field	Left	24.2	22	2.1	206.48016	L	34.4189	37.0986	36.4252		28	5	63.91504747		1617201150	-171870	15:30
31/03/2021	31/03/2021 14:32	2	IR_2021-03-31_0217.jpg	B	B6	Obs1	Obs2	Standing	Alone	None	None	Field	Left	24.2	22	2.1	206.48016	R	34.3348	36.0663	36.393		28	5	63.91504747		1617201168	-171852	15:48
31/03/2021	31/03/2021 14:32	2	IR_2021-03-31_0219.jpg	B	B6	Obs1	Obs2	Standing	Alone	None	None	Field	Left	24.2	22	2.1	206.48016	L	34.7223	37.8954	36.4435		28	5	63.91504747		1617201178	-171842	15:58
31/03/2021	31/03/2021 14:33	2	IR_2021-03-31_0221.jpg	B	B6	Obs1	Obs2	Standing	Alone	None	None	Field	Left	24.2	22	2.1	206.48016	L	34.713	36.3241	36.728		28	5	63.91504747		1617201198	-171822	16:18
31/03/2021	31/03/2021 14:33	2	IR_2021-03-31_0223.jpg	B	B6	Obs1	Obs2	Standing	Alone	None	None	Field	Back	24.2	22	2.1	206.48016	R	34.4236	36.2228	36.3608		28	5	63.91504747		1617201210	-171810	16:30
31/03/2021	31/03/2021 14:34	2	IR_2021-03-31_0227.jpg	B	B6	Obs1	Obs2	Standing	Alone	None	None	Field	Back	24.2	22	2.1	206.48016	L	34.2927	35.8957	36.4849		28	5	63.91504747		1617201252	-171768	17:12
31/03/2021	31/03/2021 14:34	2	IR_2021-03-31_0230.jpg	B	B6	Obs1	Obs2	Walking	Alone	None	None	Field	Front	24.2	22	2.1	206.48016	R	33.6406	36.6363	36.4252		28	5	63.91504747		1617201290	-171730	17:50
31/03/2021	31/03/2021 14:41	2	IR_2021-03-31_0238.jpg	B	B4	Obs2	Obs1	Standing	Alone	Feeding	None	Field	Back	24	29	2.2	206.48016	R	34.4768	36.415			29	5	66.06796147		1617201700	-171987	13:33
31/03/2021	31/03/2021 14:42	2	IR_2021-03-31_0241.jpg	B	B4	Obs2	Obs1	Standing	Alone	Feeding	None	Field	Back	24	29	2.2	206.48016	L	34.4768	36.6447	37.2583		29	5	66.06796147		1617201720	-171967	13:53
31/03/2021	31/03/2021 14:42	2	IR_2021-03-31_0244.jpg	B	B4	Obs2	Obs1	Standing	Alone	Feeding	None	Field	Back	24	29	2.2	206.48016	L	34.1912	36.1987	37.2948		29	5	66.06796147		1617201746	-171941	14:19
31/03/2021	31/03/2021 14:44	2	IR_2021-03-31_0254.jpg	B	B4	Obs2	Obs1	Standing	Alone	Feeding	None	Field	Front	24	29	2.2	206.48016	R	33.2311	36.6723	35.8341		29	5	66.06796147		1617201844	-171843	15:57
31/03/2021	31/03/2021 14:45	2	IR_2021-03-31_0259.jpg	B	B4	Obs2	Obs1	Walking	Alone	Feeding	None	Field	Back right	24	29	2.2	206.48016	R	34.8735	35.7833	36.6264		29	5	66.06796147		1617201942	-171745	17:35
31/03/2021	31/03/2021 14:48	2	IR_2021-03-31_0265.jpg	B	B3	Obs1	Obs2	Standing	Alone	Feeding	None	Field	Back	24.4	25	2.3	206.48016	R	34.6886	35.886	36.1719		30	5	65.03933458		1617202080	-172200	10:00
31/03/2021	31/03/2021 14:48	2	IR_2021-03-31_0266.jpg	B	B3	Obs1	Obs2	Standing	Alone	Feeding	None	Field	Back	24.4	25	2.3	206.48016	L	35.3445	36.4893	37.0988		30	5	65.03933458		1617202092	-172188	10:12
31/03/2021	31/03/2021 14:48	2	IR_2021-03-31_0269.jpg	B	B3	Obs1	Obs2	Standing	Alone	Feeding	None	Field	Back	24.4	25	2.3	206.48016	R	33.7425	35.6873	36.218		30	5	65.03933458		1617202116	-172164	10:36
31/03/2021	31/03/2021 14:48	2	IR_2021-03-31_0270.jpg	B	B3	Obs1	Obs2	Standing	Alone	Feeding	None	Field	Back	24.4	25	2.3	206.48016	R	33.7989	35.8121	36.1535		30	5	65.03933458		1617202120	-172160	10:40
31/03/2021	31/03/2021 14:49	2	IR_2021-03-31_0274.jpg	B	B3	Obs1	Obs2	Standing	Alone	Feeding	None	Field	Back	24.4	25	2.3	206.48016	L	34.1041	35.7843	36.7234		30	5	65.03933458		1617202146	-172134	11:06
31/03/2021	31/03/2021 14:49	2	IR_2021-03-31_0279.jpg	B	B3	Obs1	Obs2	Standing	Alone	Feeding	None	Field	Back	24.4	25	2.3	206.48016	L	33.7801	35.9552	36.4985		30	5	65.03933458		1617202198	-172082	11:58
31/03/2021	31/03/2021 14:50	2	IR_2021-03-31_0281.jpg	B	B3	Obs1	Obs2	Standing	Alone	Feeding	None	Field	Back	24.4	25	2.3	206.48016	R	34.9728	35.7196	36.4664		30	5	65.03933458		1617202218	-172062	12:18
31/03/2021	31/03/2021 14:50	2	IR_2021-03-31_0282.jpg	B	B3	Obs1	Obs2	Standing	Alone	Feeding	None	Field	Back	24.4	25	2.3	206.48016	L	33.2477	35.7011	36.3284		30	5	65.03933458		1617202228	-172052	12:28
31/03/2021	31/03/2021 14:50	2	IR_2021-03-31_0284.jpg	B	B3	Obs1	Obs2	Standing	Alone	Feeding	None	Field	Back	24.4	25	2.3	206.48016	R	33.1437	35.8121	35.9691		30	5	65.03933458		1617202254	-172026	12:54
31/03/2021	31/03/2021 14:50	2	IR_2021-03-31_0285.jpg	B	B3	Obs1	Obs2	Standing	Alone	Feeding	None	Field	Back left	24.4	25	2.3	206.48016	L	32.4705	36.4985	36.2962		30	5	65.03933458		1617202258	-172022	12:58
31/03/2021	31/03/2021 14:51	2	IR_2021-03-31_0289.jpg	B	B3	Obs1	Obs2	Standing	Alone	Feeding	None	Field	Front left	24.4	25	2.3	206.48016	R	34.3102	36.0383	36.3606		30	5	65.03933458		1617202304	-171976	13:44
31/03/2021	31/03/2021 14:51	2	IR_2021-03-31_0291.jpg	B	B3	Obs1	Obs2	Standing	Alone	Feeding	None	Field	Front left	24.4	25	2.3	206.48016	L	35.5067	36.8883	36.4388		30	5	65.03933458		1617202318	-171962	13:58
31/03/2021	31/03/2021 14:52	2	IR_2021-03-31_0292.jpg	B	B3	Obs1	Obs2	Standing	Alone	Feeding	None	Field	Front left	24.4	25	2.3	206.48016	R	35.1216	36.1903	36.112		30	5	65.03933458		1617202328	-171952	14:08
31/03/2021	31/03/2021 14:59	3	IR_2021-03-31_0296.jpg	B	B5	Obs1	Obs2	Standing	Alone	None	None	Field	Front	24.1	35	2.3	206.48016	R	34.2592	36.6766	36.0318		31	6	68.34600121		1617202778	-172042	12:38
31/03/2021	31/03/2021 15:00	3	IR_2021-03-31_0300.jpg	B	B5	Obs1	Obs2	Standing	Alone	None	None	Field	Front	24.1	35	2.3	206.48016	L	33.7	35.7498	34.6103		31	6	68.34600121		1617202810	-172010	13:10
31/03/2021	31/03/2021 15:00	3	IR_2021-03-31_0302.jpg	B	B5	Obs1	Obs2	Standing	Alone	None	None	Field	Front	24.1	35	2.3	206.48016	R	33.0197	37.6872	35.5367		31	6	68.34600121		1617202828	-171992	13:28
31/03/2021	31/03/2021 15:00	3	IR_2021-03-31_0306.jpg	B	B5	Obs1	Obs2	Standing	Alone	None	None	Field	Front	24.1	35	2.3	206.48016	L	33.5774	36.5755	35.4764		31	6	68.34600121		1617202856	-171964	13:56
31/03/2021	31/03/2021 15:01	3	IR_2021-03-31_0309.jpg	B	B5	Obs1	Obs2	Standing	Alone	None	None	Field	Front	24.1	35	2.3	206.48016	R	33.9964	36.626	35.6155		31	6	68.34600121		1617202890	-171930	14:30
31/03/2021	31/03/2021 15:02	3	IR_2021-03-31_0314.jpg	B	B5	Obs1	Obs2	Standing	Alone	None	None	Field	Front	24.1	35	2.3	206.48016	L	34.4231	36.7087	35.2953		31	6	68.34600121		1617202938	-171882	15:18
31/03/2021	31/03/2021 15:02	3	IR_2021-03-31_0316.jpg	B	B5	Obs1	Obs2	Standing	Alone	None	None	Field	Front	24.1	35	2.3	206.48016	R	35.9903	40.019	34.8857		31	6	68.34600121		1617202956	-171864	15:36
31/03/2021	31/03/2021 15:02	3	IR_2021-03-31_0317.jpg	B	B5	Obs1	Obs2	Standing	Alone	None	None	Field	Front	24.1	35	2.3	206.48016	L	34.3997	37.167			31	6	68.34600121		1617202978	-171842	15:58
31/03/2021	31/03/2021 15:03	3	IR_2021-03-31_0320.jpg	B	B5	Obs1	Obs2	Standing	Alone	None	None	Field	Front	24.1	35	2.3	206.48016	R	36.7546	39.6925	36.0272		31	6	68.34600121		1617203010	-171810	16:30
31/03/2021	31/03/2021 15:04	3	IR_2021-03-31_0322.jpg	B	B5	Obs1	Obs2	Standing	Alone	None	None	Field	Front	24.1	35	2.3	206.48016	L	34.8064	36.9793	35.3464		31	6	68.34600121		1617203040	-171780	17:00
31/03/2021	31/03/2021 15:18	3	IR_2021-03-31_0327.jpg	B	B1	Obs2	Obs1	Standing	Alone	Feeding	None	Field	Left	24.8	32	2.2	206.48016	L	34.8453	36.8979	38.3239		32	6	68.52453466		1617203880	-171480	22:00
31/03/2021	31/03/2021 15:19	3	IR_2021-03-31_0329.jpg	B	B1	Obs2	Obs1	Standing	Alone	Feeding	None	Field	Front left	24.8	32	2.2	206.48016	L	37.7246	39.1094			32	6	68.52453466		1617203940	-171420	23:00
31/03/2021	31/03/2021 15:20	3	IR_2021-03-31_0334.jpg	B	B1	Obs2	Obs1	Standing	Alone	Feeding	None	Field	Left	24.8	32	2.2	206.48016	R	35.2503	37.1268	36.9025		32	6	68.52453466		1617204000	-171360	24:00:00
31/03/2021	31/03/2021 15:21	3	IR_2021-03-31_0338.jpg	B	B1	Obs2	Obs1	Standing	Alone	Feeding	None	Field	Left	24.8	32	2.2	206.48016	R	35.9869	36.3834	34.9571		32	6	68.52453466		1617204060	-171300	25:00:00
31/03/2021	31/03/2021 15:21	3	IR_2021-03-31_0339.jpg	B	B1	Obs2	Obs1	Standing	Alone	Feeding	None	Field	Left	24.8	32	2.2	206.48016	L	35.32	36.9391	35.0084		32	6	68.52453466		1617204060	-171300	25:00:00
31/03/2021	31/03/2021 15:22	3	IR_2021-03-31_0342.jpg	B	B1	Obs2	Obs1	Standing	Alone	Feeding	None	Field	Left	24.8	32	2.2	206.48016	R	33.5604	36.0562	34.9897		32	6	68.52453466		1617204120	-171240	26:00:00
31/03/2021	31/03/2021 15:22	3	IR_2021-03-31_0343.jpg	B	B1	Obs2	Obs1	Standing	Alone	Feeding	None	Field	Left	24.8	32	2.2	206.48016	L	36.8108	37.2777	36.4709		32	6	68.52453466		1617204120	-171240	26:00:00
31/03/2021	31/03/2021 15:29	3	IR_2021-03-31_0347.jpg	B	B2	Obs1	Obs2	Standing	Alone	Feeding	None	Field	Front	24.7	25	2.2	206.48016	R	34.4069	36.6762	36.5155		33	6	65.69966661		1617204552	-171378	23:42
31/03/2021	31/03/2021 15:29	3	IR_2021-03-31_0352.jpg	B	B2	Obs1	Obs2	Standing	Alone	Feeding	None	Field	Front	24.7	25	2.2	206.48016	L	36.1291	36.6578	36.189		33	6	65.69966661		1617204598	-171332	24:28:00
31/03/2021	31/03/2021 15:30	3	IR_2021-03-31_0354.jpg	B	B2	Obs1	Obs2	Standing	Alone	Feeding	None	Field	Front	24.7	25	2.2	206.48016	R	35.5146	36.6532	36.5385		33	6	65.69966661		1617204620	-171310	24:50:00
31/03/2021	31/03/2021 15:31	3	IR_2021-03-31_0363.jpg	B	B2	Obs1	Obs2	Standing	Alone	Feeding	None	Field	Front	24.7	25	2.2	206.48016	R	34.491	36.3685	36.189		33	6	65.69966661		1617204686	-171244	25:56:00
31/03/2021	31/03/2021 15:31	3	IR_2021-03-31_0365.jpg	B	B2	Obs1	Obs2	Standing	Alone	Feeding	None	Field	Front	24.7	25	2.2	206.48016	L	34.9667	36.1429	35.88		33	6	65.69966661		1617204702	-171228	26:12:00
31/03/2021	31/03/2021 15:32	3	IR_2021-03-31_0368.jpg	B	B2	Obs1	Obs2	Standing	Alone	Feeding	None	Field	Front	24.7	25	2.2	206.48016	R	35.6905	36.3777	35.746		33	6	65.69966661		1617204722	-171208	26:32:00
31/03/2021	31/03/2021 15:33	3	IR_2021-03-31_0373.jpg	B	B2	Obs1	Obs2	Standing	Alone	Feeding	None	Field	Front	24.7	25	2.2	206.48016	R	35.0783	36.0138	35.6673		33	6	65.69966661		1617204786	-171144	27:36:00
31/03/2021	31/03/2021 15:33	3	IR_2021-03-31_0375.jpg	B	B2	Obs1	Obs2	Standing	Alone	Feeding	None	Field	Front	24.7	25	2.2	206.48016	L	34.6218	35.6812	35.5331		33	6	65.69966661		1617204828	-171102	28:18:00
31/03/2021	31/03/2021 15:41	3	IR_2021-03-31_0378.jpg	B	B6	Obs2	Obs1	Standing	Alone	Feeding	None	Field	Left	24.2	23	2.1	206.48016	R	33.9005	35.985	36.739		34	6	64.29504747		1617205280	-171550	20:50
31/03/2021	31/03/2021 15:42	3	IR_2021-03-31_0381.jpg	B	B6	Obs2	Obs1	Standing	Alone	Feeding	None	Field	Back	24.2	23	2.1	206.48016	L	35.6479	36.1325			34	6	64.29504747		1617205320	-171510	21:30
31/03/2021	31/03/2021 15:42	3	IR_2021-03-31_0384.jpg	B	B6	Obs2	Obs1	Standing	Alone	Feeding	None	Field	Back	24.2	23	2.1	206.48016	R	34.6446	35.4071	36.5556		34	6	64.29504747		1617205348	-171482	21:58
31/03/2021	31/03/2021 15:43	3	IR_2021-03-31_0387.jpg	B	B6	Obs2	Obs1	Standing	Alone	Feeding	None	Field	Back	24.2	23	2.1	206.48016	L	34.0835	36.4499	35.8097		34	6	64.29504747		1617205390	-171440	22:40
31/03/2021	31/03/2021 15:43	3	IR_2021-03-31_0388.jpg	B	B6	Obs2	Obs1	Standing	Alone	Feeding	None	Field	Back	24.2	23	2.1	206.48016	L	33.9944	36.3166	36.4178		34	6	64.29504747		1617205396	-171434	22:46
31/03/2021	31/03/2021 15:43	3	IR_2021-03-31_0392.jpg	B	B6	Obs2	Obs1	Standing	Alone	None	None	Field	Front	24.2	23	2.1	206.48016	R	33.6044	35.9989	35.3237		34	6	64.29504747		1617205430	-171400	23:20
31/03/2021	31/03/2021 15:44	3	IR_2021-03-31_0394.jpg	B	B6	Obs2	Obs1	Standing	Alone	Feeding	None	Field	Back	24.2	23	2.1	206.48016	L	33.6608	36.4775	36.5923		34	6	64.29504747		1617205458	-171372	23:48
31/03/2021	31/03/2021 15:45	3	IR_2021-03-31_0398.jpg	B	B6	Obs2	Obs1	Standing	Alone	Feeding	None	Field	Front right	24.2	23	2.1	206.48016	R	35.152	36.6794	36.8489		34	6	64.29504747		1617205538	-171292	25:08:00
31/03/2021	31/03/2021 15:51	3	IR_2021-03-31_0410.jpg	B	B4	Obs1	Obs2	Walking	Alone	Feeding	None	Field	Back	24	22	1.3	206.48016	L	33.5192	35.2951	35.721		35	6	65.64072473		1617205902	-171348	24:12:00
31/03/2021	31/03/2021 15:51	3	IR_2021-03-31_0412.jpg	B	B4	Obs1	Obs2	Standing	Alone	Feeding	None	Field	Back	24	22	1.3	206.48016	R	32.73	34.9327	35.7118		35	6	65.64072473		1617205916	-171334	24:26:00
31/03/2021	31/03/2021 15:52	3	IR_2021-03-31_0414.jpg	B	B4	Obs1	Obs2	Standing	Alone	Feeding	None	Field	Back	24	22	1.3	206.48016	L	32.4737	35.0304	35.4295		35	6	65.64072473		1617205930	-171320	24:40:00
31/03/2021	31/03/2021 15:52	3	IR_2021-03-31_0416.jpg	B	B4	Obs1	Obs2	Standing	Alone	Feeding	None	Field	Back	24	22	1.3	206.48016	L	32.9574	34.7512	35.1651		35	6	65.64072473		1617205940	-171310	24:50:00
31/03/2021	31/03/2021 15:52	3	IR_2021-03-31_0419.jpg	B	B4	Obs1	Obs2	Standing	Alone	Feeding	None	Field	Right	24	22	1.3	206.48016	R	32.6826	35.5453	36.4352		35	6	65.64072473		1617205974	-171276	25:24:00
31/03/2021	31/03/2021 15:53	3	IR_2021-03-31_0423.jpg	B	B4	Obs1	Obs2	Standing	Alone	Feeding	None	Field	Right	24	22	1.3	206.48016	L	34.8583	35.6609	36.1546		35	6	65.64072473		1617206020	-171230	26:10:00
31/03/2021	31/03/2021 15:54	3	IR_2021-03-31_0426.jpg	B	B4	Obs1	Obs2	Standing	Alone	Feeding	None	Field	Front	24	22	1.3	206.48016	R	34.5413	35.758	36.3984		35	6	65.64072473		1617206062	-171188	26:52:00
31/03/2021	31/03/2021 15:55	3	IR_2021-03-31_0430.jpg	B	B4	Obs1	Obs2	Standing	Alone	Feeding	None	Field	Front	24	22	1.3	206.48016	L	34.4058	35.9565			35	6	65.64072473		1617206100	-171150	27:30:00
31/03/2021	31/03/2021 15:55	3	IR_2021-03-31_0433.jpg	B	B4	Obs1	Obs2	Standing	Alone	Feeding	None	Field	Front left	24	22	1.3	206.48016	R	32.7395	36.2329	36.1408		35	6	65.64072473		1617206128	-171122	27:58:00
31/03/2021	31/03/2021 15:55	3	IR_2021-03-31_0436.jpg	B	B4	Obs1	Obs2	Standing	Alone	Feeding	None	Field	Front	24	22	1.3	206.48016	L	33.7356	36.0809	35.2812		35	6	65.64072473		1617206152	-171098	28:22:00
31/03/2021	31/03/2021 15:59	3	IR_2021-03-31_0442.jpg	B	B3	Obs2	Obs1	Standing	Alone	None	None	Field	Front	23.8	23	1.8	206.48016	L	33.13	36.681	35.2605		36	6	64.26039691		1617206368	-171302	24:58:00
31/03/2021	31/03/2021 15:59	3	IR_2021-03-31_0443.jpg	B	B3	Obs2	Obs1	Standing	Alone	None	None	Field	Front	23.8	23	1.8	206.48016	R	34.0056	36.2447	36.736		36	6	64.26039691		1617206374	-171296	25:04:00
31/03/2021	31/03/2021 15:59	3	IR_2021-03-31_0444.jpg	B	B3	Obs2	Obs1	Standing	Alone	None	None	Field	Front	23.8	23	1.8	206.48016	R	33.6863	35.6866	36.4975		36	6	64.26039691		1617206392	-171278	25:22:00
31/03/2021	31/03/2021 16:01	3	IR_2021-03-31_0454.jpg	B	B3	Obs2	Obs1	Standing	Alone	Self-grooming	None	Field	Left	23.8	23	1.8	206.48016	L	34.1462	35.9775	36.4516		36	6	64.26039691		1617206470	-171200	26:40:00
31/03/2021	31/03/2021 16:01	3	IR_2021-03-31_0457.jpg	B	B3	Obs2	Obs1	Standing	Alone	Feeding	None	Field	Left	23.8	23	1.8	206.48016	R	33.3519	35.816	35.9498		36	6	64.26039691		1617206500	-171170	27:10:00
31/03/2021	31/03/2021 16:01	3	IR_2021-03-31_0458.jpg	B	B3	Obs2	Obs1	Standing	Alone	Feeding	None	Field	Left	23.8	23	1.8	206.48016	L	34.296	36.6398	36.3321		36	6	64.26039691		1617206518	-171152	27:28:00
31/03/2021	31/03/2021 16:02	3	IR_2021-03-31_0460.jpg	B	B3	Obs2	Obs1	Standing	Alone	Feeding	None	Field	Back	23.8	23	1.8	206.48016	L	34.2586	35.876	36.704		36	6	64.26039691		1617206548	-171122	27:58:00
31/03/2021	31/03/2021 16:02	3	IR_2021-03-31_0462.jpg	B	B3	Obs2	Obs1	Standing	Alone	None	None	Field	Back	23.8	23	1.8	206.48016	R	33.8179	35.4691	36.2723		36	6	64.26039691		1617206568	-171102	28:18:00
31/03/2021	31/03/2021 16:03	3	IR_2021-03-31_0466.jpg	B	B3	Obs2	Obs1	Standing	Alone	None	None	Field	Left	23.8	23	1.8	206.48016	L	33.6863	36.1526	36.4791		36	6	64.26039691		1617206608	-171062	28:58:00
02/04/2021	02/04/2021 12:11	1	2	C	C1	Obs2	Obs1	Standing	Social proximity	Feeding	None	Centre of stall	Left	9.4	55	0.9	73.95786	L		37.8118	32.8736		37	7	43.22404209		1617365500	-335900	41:40:00
02/04/2021	02/04/2021 12:11	1	3	C	C1	Obs2	Obs1	Standing	Social proximity	Feeding	None	Centre of stall	Left	9.4	55	0.9	73.95786	R		37.8889	34.3232		37	7	43.22404209		1617365508	-335892	41:48:00
02/04/2021	02/04/2021 12:12	1	7	C	C1	Obs2	Obs1	Standing	Social proximity	Feeding	None	Centre of stall	Left	9.4	55	0.9	73.95786	L		36.161	31.5829		37	7	43.22404209		1617365560	-335840	42:40:00
02/04/2021	02/04/2021 12:12	1	9	C	C1	Obs2	Obs1	Standing	Social proximity	Feeding	None	Centre of stall	Left	9.4	55	0.9	73.95786	R		36.8588	34.7574		37	7	43.22404209		1617365576	-335824	42:56:00
02/04/2021	02/04/2021 12:13	1	11	C	C1	Obs2	Obs1	Standing	Social proximity	Feeding	None	Centre of stall	Left	9.4	55	0.9	73.95786	L		36.5563	32.7077		37	7	43.22404209		1617365604	-335796	43:24:00
02/04/2021	02/04/2021 12:13	1	13	C	C1	Obs2	Obs1	Standing	Social proximity	Feeding	None	Centre of stall	Left	9.4	55	0.9	73.95786	R		37.7527	34.3186		37	7	43.22404209		1617365626	-335774	43:46:00
02/04/2021	02/04/2021 12:14	1	16	C	C1	Obs2	Obs1	Standing	Social proximity	Feeding	None	Centre of stall	Left	9.4	55	0.9	73.95786	L		36.7397	33.9625		37	7	43.22404209		1617365660	-335740	44:20:00
02/04/2021	02/04/2021 12:14	1	19	C	C1	Obs2	Obs1	Standing	Social proximity	Feeding	None	Centre of stall	Left	9.4	55	0.9	73.95786	R		36.7947	35.4497		37	7	43.22404209		1617365694	-335706	44:54:00
02/04/2021	02/04/2021 12:15	1	22	C	C1	Obs2	Obs1	Standing	Social proximity	Feeding	None	Centre of stall	Left	9.4	55	0.9	73.95786	L		37.2792	34.5475		37	7	43.22404209		1617365732	-335668	45:32:00
02/04/2021	02/04/2021 12:15	1	23	C	C1	Obs2	Obs1	Standing	Social proximity	Feeding	None	Centre of stall	Left	9.4	55	0.9	73.95786	R		37.2884	33.6807		37	7	43.22404209		1617365758	-335642	45:58:00
02/04/2021	02/04/2021 12:28	1	28	C	C4	Obs1	Obs2	Lying	Social proximity	Ruminating	None	Centre of stall	Right	8.4	53	0.8	73.95786	R		36.6023	17.5179		38	7	41.61265351		1617366500	-335290	51:50:00
02/04/2021	02/04/2021 12:28	1	30	C	C4	Obs1	Obs2	Lying	Social proximity	Ruminating	None	Centre of stall	Right	8.4	53	0.8	73.95786	R		35.6281	16.561		38	7	41.61265351		1617366530	-335260	52:20:00
02/04/2021	02/04/2021 12:29	1	32	C	C4	Obs1	Obs2	Lying	Social proximity	Ruminating	None	Centre of stall	Right	8.4	53	0.8	73.95786	R		35.331	16.2511		38	7	41.61265351		1617366560	-335230	52:50:00
02/04/2021	02/04/2021 12:29	1	34	C	C4	Obs1	Obs2	Lying	Social proximity	Ruminating	None	Centre of stall	Right	8.4	53	0.8	73.95786	R		34.1523	16.5375		38	7	41.61265351		1617366592	-335198	53:22:00
02/04/2021	02/04/2021 12:30	1	35	C	C4	Obs1	Obs2	Lying	Social proximity	Ruminating	None	Centre of stall	Right	8.4	53	0.8	73.95786	R		36.2177	26.963		38	7	41.61265351		1617366626	-335164	53:56:00
02/04/2021	02/04/2021 12:30	1	38	C	C4	Obs1	Obs2	Lying	Social proximity	Ruminating	None	Centre of stall	Right	8.4	53	0.8	73.95786	R		35.9091	17.9281		38	7	41.61265351		1617366656	-335134	54:26:00
02/04/2021	02/04/2021 12:31	1	39	C	C4	Obs1	Obs2	Lying	Social proximity	Ruminating	None	Centre of stall	Right	8.4	53	0.8	73.95786	R		34.4796	17.6995		38	7	41.61265351		1617366688	-335102	54:58:00
02/04/2021	02/04/2021 12:32	1	41	C	C4	Obs1	Obs2	Lying	Social proximity	Ruminating	None	Centre of stall	Right	8.4	53	0.8	73.95786	R		34.6803	17.3829		38	7	41.61265351		1617366724	-335066	55:34:00
02/04/2021	02/04/2021 12:37	1	44	C	C3	Obs2	Obs1	Standing	Social proximity	Feeding	None	Centre of stall	Right	9.6	52	0.8	73.95786	R		36.1425			39	7	42.71806999		1617367058	-335122	54:38:00
02/04/2021	02/04/2021 12:37	1	46	C	C3	Obs2	Obs1	Standing	Social proximity	Feeding	None	Centre of stall	Right	9.6	52	0.8	73.95786	R		35.3802	33.4453		39	7	42.71806999		1617367074	-335106	54:54:00
02/04/2021	02/04/2021 12:38	1	48	C	C3	Obs2	Obs1	Standing	Social proximity	Feeding	None	Centre of stall	Right	9.6	52	0.8	73.95786	L		35.5469			39	7	42.71806999		1617367096	-335084	55:16:00
02/04/2021	02/04/2021 12:39	1	53	C	C3	Obs2	Obs1	Standing	Social proximity	Feeding	None	Centre of stall	Right	9.6	52	0.8	73.95786	R			33.4877		39	7	42.71806999		1617367176	-335004	56:36:00
02/04/2021	02/04/2021 12:40	1	57	C	C3	Obs2	Obs1	Standing	Social proximity	Feeding	None	Centre of stall	Right	9.6	52	0.8	73.95786	L		36.1747	29.9871		39	7	42.71806999		1617367226	-334954	57:26:00
02/04/2021	02/04/2021 12:40	1	59	C	C3	Obs2	Obs1	Standing	Social proximity	Feeding	None	Centre of stall	Right	9.6	52	0.8	73.95786	L		35.0089	34.846		39	7	42.71806999		1617367246	-334934	57:46:00
02/04/2021	02/04/2021 12:40	1	60	C	C3	Obs2	Obs1	Standing	Social proximity	Feeding	None	Centre of stall	Right	9.6	52	0.8	73.95786	R		34.7762	33.1531		39	7	42.71806999		1617367248	-334932	57:48:00
02/04/2021	02/04/2021 12:42	1	63	C	C3	Obs2	Obs1	Standing	Social proximity	Feeding	None	Centre of stall	Right	9.6	52	0.8	73.95786	L		36.6112			39	7	42.71806999		1617367334	-334846	59:14:00
02/04/2021	02/04/2021 12:42	1	64	C	C3	Obs2	Obs1	Standing	Social proximity	Feeding	None	Centre of stall	Right	9.6	52	0.8	73.95786	R		35.5192	33.4597		39	7	42.71806999		1617367342	-334838	59:22:00
02/04/2021	02/04/2021 12:49	1	66	C	C5	Obs1	Obs2	Walking	Social proximity	None	None	Centre of stall	Front left	8.3	48	0.7	73.95786	L		36.4808	26.7279		40	7	40.19936335		1617367778	-334792	00:08
02/04/2021	02/04/2021 12:49	1	69	C	C5	Obs1	Obs2	Standing	Social proximity	None	None	Centre of stall	Front left	8.3	48	0.7	73.95786	L		35.8042	24.8317		40	7	40.19936335		1617367792	-334778	00:22
02/04/2021	02/04/2021 12:50	1	71	C	C5	Obs1	Obs2	Standing	Social proximity	None	None	Centre of stall	Front left	8.3	48	0.7	73.95786	R		36.2327	26.6528		40	7	40.19936335		1617367802	-334768	00:32
02/04/2021	02/04/2021 12:50	1	74	C	C5	Obs1	Obs2	Standing	Social proximity	None	None	Centre of stall	Front left	8.3	48	0.7	73.95786	R		34.6494	22.403		40	7	40.19936335		1617367830	-334740	01:00
02/04/2021	02/04/2021 12:50	1	76	C	C5	Obs1	Obs2	Standing	Social proximity	Self-grooming	None	Centre of stall	Front left	8.3	48	0.7	73.95786	R		35.5316	19.6287		40	7	40.19936335		1617367840	-334730	01:10
02/04/2021	02/04/2021 12:51	1	79	C	C5	Obs1	Obs2	Standing	Social proximity	Self-grooming	None	Centre of stall	Front left	8.3	48	0.7	73.95786	L		36.3017	21.4147		40	7	40.19936335		1617367866	-334704	01:36
02/04/2021	02/04/2021 12:51	1	80	C	C5	Obs1	Obs2	Standing	Social proximity	None	None	Centre of stall	Front left	8.3	48	0.7	73.95786	L		36.1177	24.7146		40	7	40.19936335		1617367876	-334694	01:46
02/04/2021	02/04/2021 12:51	1	83	C	C5	Obs1	Obs2	Standing	Social proximity	None	None	Centre of stall	Front left	8.3	48	0.7	73.95786	R		36.021	25.2937		40	7	40.19936335		1617367894	-334676	02:04
02/04/2021	02/04/2021 12:51	1	86	C	C5	Obs1	Obs2	Standing	Social proximity	None	None	Centre of stall	Front left	8.3	48	0.7	73.95786	L		36.1453	27.4305		40	7	40.19936335		1617367906	-334664	02:16
02/04/2021	02/04/2021 12:52	1	89	C	C5	Obs1	Obs2	Standing	Social proximity	None	None	Centre of stall	Front left	8.3	48	0.7	73.95786	L		36.4349	30.6566		40	7	40.19936335		1617367924	-334646	02:34
02/04/2021	02/04/2021 12:52	1	92	C	C5	Obs1	Obs2	Standing	Social proximity	None	None	Centre of stall	Front left	8.3	48	0.7	73.95786	R		36.9799	33.0396		40	7	40.19936335		1617367948	-334622	02:58
02/04/2021	02/04/2021 12:52	1	95	C	C5	Obs1	Obs2	Standing	Social proximity	None	None	Centre of stall	Front left	8.3	48	0.7	73.95786	R		36.7604	33.0443		40	7	40.19936335		1617367970	-334600	03:20
02/04/2021	02/04/2021 12:53	1	97	C	C5	Obs1	Obs2	Standing	Social proximity	None	None	Centre of stall	Front left	8.3	48	0.7	73.95786	L		36.5634	30.013		40	7	40.19936335		1617367988	-334582	03:38
02/04/2021	02/04/2021 12:53	1	99	C	C5	Obs1	Obs2	Standing	Social proximity	None	None	Centre of stall	Front left	8.3	48	0.7	73.95786	R		36.4073	23.8966		40	7	40.19936335		1617368016	-334554	04:06
02/04/2021	02/04/2021 12:59	1	101	C	C2	Obs2	Obs1	Standing	Alone	None	None	Centre of stall	Left	9.9	50	0.7	73.95786	R		36.0839	36.3278		41	7	42.61127264		1617368376	-334614	03:06
02/04/2021	02/04/2021 12:59	1	103	C	C2	Obs2	Obs1	Standing	Alone	None	None	Centre of stall	Front	9.9	50	0.7	73.95786	L		35.941	26.3106		41	7	42.61127264		1617368388	-334602	03:18
02/04/2021	02/04/2021 12:59	1	104	C	C2	Obs2	Obs1	Standing	Alone	None	None	Centre of stall	Front	9.9	50	0.7	73.95786	R		36.6859	36.5299		41	7	42.61127264		1617368394	-334596	03:24
02/04/2021	02/04/2021 13:01	1	105	C	C2	Obs2	Obs1	Walking	Social proximity	None	None	Centre of stall	Front	9.9	50	0.7	73.95786	L		36.8645	26.3056		41	7	42.61127264		1617368462	-334528	04:32
02/04/2021	02/04/2021 13:01	1	110	C	C2	Obs2	Obs1	Standing	Social proximity	None	None	Centre of stall	Front	9.9	50	0.7	73.95786	R		36.1346	35.9364		41	7	42.61127264		1617368502	-334488	05:12
02/04/2021	02/04/2021 13:01	1	111	C	C2	Obs2	Obs1	Standing	Social proximity	None	None	Centre of stall	Front	9.9	50	0.7	73.95786	L		36.9834	24.2528		41	7	42.61127264		1617368512	-334478	05:22
02/04/2021	02/04/2021 13:01	1	112	C	C2	Obs2	Obs1	Standing	Social proximity	None	None	Centre of stall	Front	9.9	50	0.7	73.95786	R		36.2681	36.3278		41	7	42.61127264		1617368518	-334472	05:28
02/04/2021	02/04/2021 13:02	1	115	C	C2	Obs2	Obs1	Standing	Social proximity	None	None	Centre of stall	Front	9.9	50	0.7	73.95786	L		36.6675			41	7	42.61127264		1617368540	-334450	05:50
02/04/2021	02/04/2021 13:02	1	116	C	C2	Obs2	Obs1	Standing	Alone	None	None	Centre of stall	Front	9.9	50	0.7	73.95786	L			25.5296		41	7	42.61127264		1617368550	-334440	06:00
02/04/2021	02/04/2021 13:03	1	121	C	C2	Obs2	Obs1	Standing	Social proximity	None	None	Centre of stall	Front	9.9	50	0.7	73.95786	R		37.0977	36.924		41	7	42.61127264		1617368588	-334402	06:38
02/04/2021	02/04/2021 13:03	1	124	C	C2	Obs2	Obs1	Standing	Social proximity	None	None	Centre of stall	Front	9.9	50	0.7	73.95786	L		36.9971	26.1096		41	7	42.61127264		1617368628	-334362	07:18
02/04/2021	02/04/2021 13:03	1	125	C	C2	Obs2	Obs1	Standing	Social proximity	None	None	Centre of stall	Front	9.9	50	0.7	73.95786	R		37.0566	36.3922		41	7	42.61127264		1617368638	-334352	07:28
02/04/2021	02/04/2021 13:07	1	129	C	C6	Obs1	Obs2	Lying	Social proximity	None	None	Centre of stall	Left	9.8	50	0.7	73.95786	R		37.2164	32.5011		42	7	42.49325623		1617368822	-334618	03:02
02/04/2021	02/04/2021 13:07	1	130	C	C6	Obs1	Obs2	Lying	Social proximity	None	None	Centre of stall	Left	9.8	50	0.7	73.95786	L		36.1761			42	7	42.49325623		1617368836	-334604	03:16
02/04/2021	02/04/2021 13:07	1	132	C	C6	Obs1	Obs2	Lying	Social proximity	None	None	Centre of stall	Left	9.8	50	0.7	73.95786	R		37.6491	33.3766		42	7	42.49325623		1617368852	-334588	03:32
02/04/2021	02/04/2021 13:07	1	134	C	C6	Obs1	Obs2	Lying	Social proximity	None	None	Centre of stall	Left	9.8	50	0.7	73.95786	L		37.4762			42	7	42.49325623		1617368874	-334566	03:54
02/04/2021	02/04/2021 13:08	1	136	C	C6	Obs1	Obs2	Lying	Social proximity	None	None	Centre of stall	Left	9.8	50	0.7	73.95786	R		37.8126	32.634		42	7	42.49325623		1617368894	-334546	04:14
02/04/2021	02/04/2021 13:08	1	137	C	C6	Obs1	Obs2	Lying	Social proximity	None	None	Centre of stall	Left	9.8	50	0.7	73.95786	L		36.3738			42	7	42.49325623		1617368928	-334512	04:48
02/04/2021	02/04/2021 13:09	1	140	C	C6	Obs1	Obs2	Lying	Social proximity	None	None	Centre of stall	Left	9.8	50	0.7	73.95786	L		33.9925	29.2534		42	7	42.49325623		1617368954	-334486	05:14
02/04/2021	02/04/2021 13:09	1	143	C	C6	Obs1	Obs2	Lying	Social proximity	None	None	Centre of stall	Left	9.8	50	0.7	73.95786	L		34.8103	29.0087		42	7	42.49325623		1617368986	-334454	05:46
02/04/2021	02/04/2021 13:10	1	146	C	C6	Obs1	Obs2	Lying	Social proximity	None	None	Centre of stall	Left	9.8	50	0.7	73.95786	L		32.7763	27.0315		42	7	42.49325623		1617369020	-334420	06:20
02/04/2021	02/04/2021 13:10	1	148	C	C6	Obs1	Obs2	Lying	Social proximity	None	None	Centre of stall	Left	9.8	50	0.7	73.95786	L		35.5854	27.3304		42	7	42.49325623		1617369048	-334392	06:48
02/04/2021	02/04/2021 13:11	1	149	C	C6	Obs1	Obs2	Lying	Social proximity	None	None	Centre of stall	Left	9.8	50	0.7	73.95786	L		35.5576	27.5986		42	7	42.49325623		1617369066	-334374	07:06
02/04/2021	02/04/2021 13:11	1	151	C	C6	Obs1	Obs2	Lying	Social proximity	None	None	Centre of stall	Left	9.8	50	0.7	73.95786	R		34.7451	31.6954		42	7	42.49325623		1617369112	-334328	07:52
02/04/2021	02/04/2021 13:40	2	154	C	C1	Obs1	Obs2	Standing	Social proximity	Feeding	None	Centre of stall	Left	9.7	52	0.5	73.95786	R		37.4385	35.912		43	8	43.13552056		1617370836	-335514	48:06:00
02/04/2021	02/04/2021 13:41	2	156	C	C1	Obs1	Obs2	Standing	Social proximity	Feeding	None	Centre of stall	Left	9.7	52	0.5	73.95786	R		34.094	35.9904		43	8	43.13552056		1617370866	-335484	48:36:00
02/04/2021	02/04/2021 13:41	2	158	C	C1	Obs1	Obs2	Standing	Social proximity	Feeding	None	Centre of stall	Left	9.7	52	0.5	73.95786	R		33.789	33.9908		43	8	43.13552056		1617370894	-335456	49:04:00
02/04/2021	02/04/2021 13:41	2	160	C	C1	Obs1	Obs2	Standing	Social proximity	Feeding	None	Centre of stall	Left	9.7	52	0.5	73.95786	L		36.1102	27.3328		43	8	43.13552056		1617370906	-335444	49:16:00
02/04/2021	02/04/2021 13:42	2	162	C	C1	Obs1	Obs2	Standing	Social proximity	Feeding	None	Centre of stall	Left	9.7	52	0.5	73.95786	R		36.8083	35.2132		43	8	43.13552056		1617370936	-335414	49:46:00
02/04/2021	02/04/2021 13:42	2	165	C	C1	Obs1	Obs2	Standing	Social proximity	Feeding	None	Centre of stall	Left	9.7	52	0.5	73.95786	L		36.9638	31.985		43	8	43.13552056		1617370956	-335394	50:06:00
02/04/2021	02/04/2021 13:43	2	167	C	C1	Obs1	Obs2	Standing	Social proximity	Feeding	None	Centre of stall	Left	9.7	52	0.5	73.95786	L		37.3428	32.9544		43	8	43.13552056		1617370990	-335360	50:40:00
02/04/2021	02/04/2021 13:43	2	169	C	C1	Obs1	Obs2	Standing	Social proximity	Feeding	None	Centre of stall	Left	9.7	52	0.5	73.95786	R		37.2562	34.7947		43	8	43.13552056		1617371018	-335332	51:08:00
02/04/2021	02/04/2021 13:44	2	171	C	C1	Obs1	Obs2	Standing	Social proximity	Feeding	None	Centre of stall	Left	9.7	52	0.5	73.95786	L		37.0096	32.3185		43	8	43.13552056		1617371040	-335310	51:30:00
02/04/2021	02/04/2021 13:44	2	174	C	C1	Obs1	Obs2	Standing	Social proximity	Feeding	None	Centre of stall	Left	9.7	52	0.5	73.95786	L		36.8312	33.8125		43	8	43.13552056		1617371068	-335282	51:58:00
02/04/2021	02/04/2021 13:44	2	176	C	C1	Obs1	Obs2	Standing	Social proximity	Feeding	None	Centre of stall	Left	9.7	52	0.5	73.95786	R		36.9456	37.0324		43	8	43.13552056		1617371086	-335264	52:16:00
02/04/2021	02/04/2021 13:45	2	179	C	C1	Obs1	Obs2	Standing	Social proximity	Feeding	None	Centre of stall	Left	9.7	52	0.5	73.95786	R		34.5056	35.1203		43	8	43.13552056		1617371116	-335234	52:46:00
02/04/2021	02/04/2021 13:45	2	180	C	C1	Obs1	Obs2	Standing	Social proximity	Feeding	None	Centre of stall	Left	9.7	52	0.5	73.95786	L		36.018	34.7062		43	8	43.13552056		1617371120	-335230	52:50:00
02/04/2021	02/04/2021 13:49	2	181	C	C4	Obs2	Obs1	Standing	Social proximity	Feeding	None	Edge of stall	Front right	9.1	47	0.5	73.95786	R		36.0009	33.965		44	8	41.03525403		1617371340	-335550	47:30:00
02/04/2021	02/04/2021 13:50	2	186	C	C4	Obs2	Obs1	Standing	Social proximity	Feeding	None	Edge of stall	Front right	9.1	47	0.5	73.95786	L			31.0206		44	8	41.03525403		1617371436	-335454	49:06:00
02/04/2021	02/04/2021 13:51	2	189	C	C4	Obs2	Obs1	Standing	Social proximity	Feeding	None	Edge of stall	Front right	9.1	47	0.5	73.95786	R		35.3123	31.6825		44	8	41.03525403		1617371474	-335416	49:44:00
02/04/2021	02/04/2021 13:51	2	193	C	C4	Obs2	Obs1	Standing	Social proximity	Feeding	None	Edge of stall	Front right	9.1	47	0.5	73.95786	R			33.9697		44	8	41.03525403		1617371504	-335386	50:14:00
02/04/2021	02/04/2021 13:51	2	194	C	C4	Obs2	Obs1	Standing	Social proximity	Feeding	None	Edge of stall	Front right	9.1	47	0.5	73.95786	L		35.6132			44	8	41.03525403		1617371512	-335378	50:22:00
02/04/2021	02/04/2021 13:52	2	196	C	C4	Obs2	Obs1	Standing	Social proximity	Feeding	None	Edge of stall	Front right	9.1	47	0.5	73.95786	L			37.1246		44	8	41.03525403		1617371556	-335334	51:06:00
02/04/2021	02/04/2021 13:53	2	199	C	C4	Obs2	Obs1	Standing	Social proximity	Feeding	None	Edge of stall	Front right	9.1	47	0.5	73.95786	R		37.0104	34.5869		44	8	41.03525403		1617371610	-335280	52:00:00
02/04/2021	02/04/2021 14:02	2	206	C	C3	Obs1	Obs2	Lying	Social proximity	None	None	Centre of stall	Right	10.4	52	0.6	73.95786	R		36.831	19.0489		45	8	43.86542091		1617372170	-335350	50:50:00
02/04/2021	02/04/2021 14:03	2	208	C	C3	Obs1	Obs2	Lying	Social proximity	None	None	Centre of stall	Right	10.4	52	0.6	73.95786	L		37.247	19.473		45	8	43.86542091		1617372186	-335334	51:06:00
02/04/2021	02/04/2021 14:03	2	210	C	C3	Obs1	Obs2	Lying	Social proximity	None	None	Centre of stall	Right	10.4	52	0.6	73.95786	R		37.3838			45	8	43.86542091		1617372220	-335300	51:40:00
02/04/2021	02/04/2021 14:04	2	212	C	C3	Obs1	Obs2	Lying	Social proximity	Ruminating	None	Centre of stall	Right	10.4	52	0.6	73.95786	L		37.6615	20.5496		45	8	43.86542091		1617372264	-335256	52:24:00
02/04/2021	02/04/2021 14:05	2	215	C	C3	Obs1	Obs2	Lying	Social proximity	Ruminating	None	Centre of stall	Right	10.4	52	0.6	73.95786	R		37.6433	19.3229		45	8	43.86542091		1617372304	-335216	53:04:00
02/04/2021	02/04/2021 14:05	2	217	C	C3	Obs1	Obs2	Lying	Social proximity	Ruminating	None	Centre of stall	Right	10.4	52	0.6	73.95786	L		38.0383	19.2639		45	8	43.86542091		1617372330	-335190	53:30:00
02/04/2021	02/04/2021 14:05	2	219	C	C3	Obs1	Obs2	Lying	Social proximity	Ruminating	None	Centre of stall	Right	10.4	52	0.6	73.95786	R		37.6069	18.5204		45	8	43.86542091		1617372352	-335168	53:52:00
02/04/2021	02/04/2021 14:06	2	221	C	C3	Obs1	Obs2	Lying	Social proximity	Ruminating	None	Centre of stall	Right	10.4	52	0.6	73.95786	L		37.9522	18.4284		45	8	43.86542091		1617372374	-335146	54:14:00
02/04/2021	02/04/2021 14:06	2	223	C	C3	Obs1	Obs2	Lying	Social proximity	Ruminating	None	Centre of stall	Right	10.4	52	0.6	73.95786	R		37.7388	17.9183		45	8	43.86542091		1617372394	-335126	54:34:00
02/04/2021	02/04/2021 14:06	2	224	C	C3	Obs1	Obs2	Lying	Social proximity	Ruminating	None	Centre of stall	Right	10.4	52	0.6	73.95786	L		37.9658	19.2746		45	8	43.86542091		1617372412	-335108	54:52:00
02/04/2021	02/04/2021 14:07	2	227	C	C3	Obs1	Obs2	Lying	Social proximity	Ruminating	None	Centre of stall	Right	10.4	52	0.6	73.95786	R		37.9113	19.7833		45	8	43.86542091		1617372436	-335084	55:16:00
02/04/2021	02/04/2021 14:17	2	229	C	C5	Obs2	Obs1	Standing	Social proximity	Ruminating	None	Centre of stall	Back	13.1	52	0.5	73.95786	L		37.4528	36.768		46	8	47.27470591		1617373040	-335050	55:50:00
02/04/2021	02/04/2021 14:17	2	231	C	C5	Obs2	Obs1	Standing	Social proximity	Ruminating	None	Centre of stall	Back	13.1	52	0.5	73.95786	L		37.0926	35.8672		46	8	47.27470591		1617373074	-335016	56:24:00
02/04/2021	02/04/2021 14:18	2	233	C	C5	Obs2	Obs1	Standing	Social proximity	Ruminating	None	Centre of stall	Back	13.1	52	0.5	73.95786	L		37.7574	36.9236		46	8	47.27470591		1617373108	-334982	56:58:00
02/04/2021	02/04/2021 14:19	2	234	C	C5	Obs2	Obs1	Standing	Social proximity	Ruminating	None	Centre of stall	Back	13.1	52	0.5	73.95786	L		36.346	35.6548		46	8	47.27470591		1617373142	-334948	57:32:00
02/04/2021	02/04/2021 14:19	2	235	C	C5	Obs2	Obs1	Standing	Social proximity	Ruminating	None	Centre of stall	Back	13.1	52	0.5	73.95786	L		36.9875	35.2937		46	8	47.27470591		1617373186	-334904	58:16:00
02/04/2021	02/04/2021 14:20	2	236	C	C5	Obs2	Obs1	Standing	Social proximity	Ruminating	None	Centre of stall	Back	13.1	52	0.5	73.95786	R		36.3276			46	8	47.27470591		1617373210	-334880	58:40:00
02/04/2021	02/04/2021 14:20	2	237	C	C5	Obs2	Obs1	Standing	Social proximity	Ruminating	None	Centre of stall	Back	13.1	52	0.5	73.95786	R			37.2113		46	8	47.27470591		1617373214	-334876	58:44:00
02/04/2021	02/04/2021 14:20	2	240	C	C5	Obs2	Obs1	Standing	Social proximity	Ruminating	None	Centre of stall	Back	13.1	52	0.5	73.95786	L		36.9647	37.0378		46	8	47.27470591		1617373242	-334848	59:12:00
02/04/2021	02/04/2021 14:21	2	241	C	C5	Obs2	Obs1	Standing	Social proximity	Ruminating	None	Centre of stall	Back	13.1	52	0.5	73.95786	L		37.1565			46	8	47.27470591		1617373274	-334816	59:44:00
02/04/2021	02/04/2021 14:28	2	247	C	C2	Obs1	Obs2	Lying	Social proximity	Ruminating	None	Centre of stall	Back right	11.8	47	0.5	73.95786	L		36.758	19.5919		47	8	44.26184847		1617373698	-334782	00:18
02/04/2021	02/04/2021 14:28	2	249	C	C2	Obs1	Obs2	Lying	Social proximity	Ruminating	None	Centre of stall	Back right	11.8	47	0.5	73.95786	R		37.311			47	8	44.26184847		1617373714	-334766	00:34
02/04/2021	02/04/2021 14:29	2	251	C	C2	Obs1	Obs2	Lying	Social proximity	Ruminating	None	Centre of stall	Back right	11.8	47	0.5	73.95786	L		37.4797			47	8	44.26184847		1617373740	-334740	01:00
02/04/2021	02/04/2021 14:29	2	252	C	C2	Obs1	Obs2	Lying	Social proximity	Ruminating	None	Centre of stall	Back right	11.8	47	0.5	73.95786	L		37.5206	18.2508		47	8	44.26184847		1617373754	-334726	01:14
02/04/2021	02/04/2021 14:29	2	253	C	C2	Obs1	Obs2	Lying	Social proximity	Ruminating	None	Centre of stall	Back right	11.8	47	0.5	73.95786	R		36.6525			47	8	44.26184847		1617373780	-334700	01:40
02/04/2021	02/04/2021 14:30	2	255	C	C2	Obs1	Obs2	Lying	Social proximity	Ruminating	None	Centre of stall	Back right	11.8	47	0.5	73.95786	L		37.6207	18.3375		47	8	44.26184847		1617373810	-334670	02:10
02/04/2021	02/04/2021 14:30	2	257	C	C2	Obs1	Obs2	Lying	Social proximity	Ruminating	None	Centre of stall	Back right	11.8	47	0.5	73.95786	R		36.3311			47	8	44.26184847		1617373832	-334648	02:32
02/04/2021	02/04/2021 14:31	2	259	C	C2	Obs1	Obs2	Lying	Social proximity	Ruminating	None	Centre of stall	Back right	11.8	47	0.5	73.95786	L		36.79			47	8	44.26184847		1617373880	-334600	03:20
02/04/2021	02/04/2021 14:31	2	261	C	C2	Obs1	Obs2	Lying	Social proximity	Ruminating	None	Centre of stall	Back right	11.8	47	0.5	73.95786	L		36.4598	17.9521		47	8	44.26184847		1617373896	-334584	03:36
02/04/2021	02/04/2021 14:31	2	262	C	C2	Obs1	Obs2	Lying	Social proximity	Ruminating	None	Centre of stall	Back right	11.8	47	0.5	73.95786	R		37.0325			47	8	44.26184847		1617373912	-334568	03:52
02/04/2021	02/04/2021 14:32	2	264	C	C2	Obs1	Obs2	Lying	Social proximity	Ruminating	None	Centre of stall	Back right	11.8	47	0.5	73.95786	L		36.7992	18.1043		47	8	44.26184847		1617373936	-334544	04:16
02/04/2021	02/04/2021 14:32	2	266	C	C2	Obs1	Obs2	Lying	Social proximity	Ruminating	None	Centre of stall	Back right	11.8	47	0.5	73.95786	R		35.718			47	8	44.26184847		1617373960	-334520	04:40
02/04/2021	02/04/2021 14:38	2	269	C	C6	Obs2	Obs1	Lying	Social proximity	None	None	Centre of stall	Back left	13.2	47	0.5	73.95786	R		37.4801	34.9362		48	8	46.00010553		1617374314	-334976	57:04:00
02/04/2021	02/04/2021 14:38	2	271	C	C6	Obs2	Obs1	Lying	Social proximity	None	None	Centre of stall	Back left	13.2	47	0.5	73.95786	R		36.8504	34.4002		48	8	46.00010553		1617374338	-334952	57:28:00
02/04/2021	02/04/2021 14:39	2	273	C	C6	Obs2	Obs1	Lying	Social proximity	None	None	Centre of stall	Back left	13.2	47	0.5	73.95786	L		36.7405	34.1805		48	8	46.00010553		1617374398	-334892	58:28:00
02/04/2021	02/04/2021 14:40	2	274	C	C6	Obs2	Obs1	Lying	Social proximity	None	None	Centre of stall	Back left	13.2	47	0.5	73.95786	R		37.4209	34.9362		48	8	46.00010553		1617374414	-334876	58:44:00
02/04/2021	02/04/2021 14:40	2	275	C	C6	Obs2	Obs1	Lying	Social proximity	None	None	Centre of stall	Back left	13.2	47	0.5	73.95786	L		37.1428	35.4605		48	8	46.00010553		1617374420	-334870	58:50:00
02/04/2021	02/04/2021 14:40	2	276	C	C6	Obs2	Obs1	Lying	Social proximity	None	None	Centre of stall	Back left	13.2	47	0.5	73.95786	R		37.5665	35.1081		48	8	46.00010553		1617374432	-334858	59:02:00
02/04/2021	02/04/2021 14:42	2	279	C	C6	Obs2	Obs1	Lying	Social proximity	None	None	Centre of stall	Back left	13.2	47	0.5	73.95786	L		37.6484	33.6363		48	8	46.00010553		1617374522	-334768	00:32
02/04/2021	02/04/2021 14:42	2	280	C	C6	Obs2	Obs1	Lying	Social proximity	None	None	Centre of stall	Back left	13.2	47	0.5	73.95786	L		37.7483	34.3114		48	8	46.00010553		1617374540	-334750	00:50
02/04/2021	02/04/2021 14:42	2	282	C	C6	Obs2	Obs1	Lying	Social proximity	None	None	Centre of stall	Back left	13.2	47	0.5	73.95786	R		37.3161	32.6493		48	8	46.00010553		1617374568	-334722	01:18
02/04/2021	02/04/2021 14:47	3	285	C	C1	Obs2	Obs1	Standing	Social proximity	Ruminating	None	Centre of stall	Back left	11.2	51	0.5	73.95786	L		37.0167	35.9142		49	9	44.64923692		1617374836	-334904	58:16:00
02/04/2021	02/04/2021 14:47	3	287	C	C1	Obs2	Obs1	Standing	Social proximity	Ruminating	None	Centre of stall	Back left	11.2	51	0.5	73.95786	R		37.4821	35.8588		49	9	44.64923692		1617374848	-334892	58:28:00
02/04/2021	02/04/2021 14:47	3	288	C	C1	Obs2	Obs1	Standing	Social proximity	Ruminating	None	Centre of stall	Back left	11.2	51	0.5	73.95786	L		36.9664	35.2988		49	9	44.64923692		1617374856	-334884	58:36:00
02/04/2021	02/04/2021 14:47	3	289	C	C1	Obs2	Obs1	Standing	Social proximity	Ruminating	None	Centre of stall	Back left	11.2	51	0.5	73.95786	R			37.2314		49	9	44.64923692		1617374864	-334876	58:44:00
02/04/2021	02/04/2021 14:48	3	291	C	C1	Obs2	Obs1	Standing	Social proximity	Ruminating	None	Centre of stall	Back left	11.2	51	0.5	73.95786	L			35.7572		49	9	44.64923692		1617374902	-334838	59:22:00
02/04/2021	02/04/2021 14:48	3	294	C	C1	Obs2	Obs1	Standing	Social proximity	Ruminating	None	Centre of stall	Back left	11.2	51	0.5	73.95786	L			35.9142		49	9	44.64923692		1617374934	-334806	59:54:00
02/04/2021	02/04/2021 14:49	3	298	C	C1	Obs2	Obs1	Standing	Social proximity	Ruminating	None	Centre of stall	Back left	11.2	51	0.5	73.95786	R		37.5595	36.4438		49	9	44.64923692		1617374976	-334764	00:36
02/04/2021	02/04/2021 14:49	3	299	C	C1	Obs2	Obs1	Standing	Social proximity	Ruminating	None	Centre of stall	Back left	11.2	51	0.5	73.95786	L			35.7895		49	9	44.64923692		1617374992	-334748	00:52
02/04/2021	02/04/2021 14:50	3	301	C	C1	Obs2	Obs1	Standing	Social proximity	Ruminating	None	Centre of stall	Back left	11.2	51	0.5	73.95786	R		37.0167			49	9	44.64923692		1617375040	-334700	01:40
02/04/2021	02/04/2021 14:51	3	302	C	C1	Obs2	Obs1	Standing	Social proximity	Ruminating	None	Centre of stall	Back left	11.2	51	0.5	73.95786	L		37.0807	35.965		49	9	44.64923692		1617375064	-334676	02:04
02/04/2021	02/04/2021 14:51	3	307	C	C1	Obs2	Obs1	Standing	Social proximity	Ruminating	None	Centre of stall	Back left	11.2	51	0.5	73.95786	L		36.2598	35.6046		49	9	44.64923692		1617375106	-334634	02:46
02/04/2021	02/04/2021 14:56	3	308	C	C4	Obs1	Obs2	Lying	Social proximity	None	None	Centre of stall	Right	11.3	53	0.5	73.95786	L		37.5582	38.2075		50	9	45.33078177		1617375360	-334770	00:30
02/04/2021	02/04/2021 14:56	3	310	C	C4	Obs1	Obs2	Lying	Social proximity	None	None	Centre of stall	Right	11.3	53	0.5	73.95786	R		37.6902	23.9841		50	9	45.33078177		1617375370	-334760	00:40
02/04/2021	02/04/2021 14:56	3	312	C	C4	Obs1	Obs2	Lying	Social proximity	None	None	Centre of stall	Right	11.3	53	0.5	73.95786	R		37.5309	23.1182		50	9	45.33078177		1617375392	-334738	01:02
02/04/2021	02/04/2021 14:56	3	314	C	C4	Obs1	Obs2	Lying	Social proximity	None	None	Centre of stall	Right	11.3	53	0.5	73.95786	L		37.2163	38.0988		50	9	45.33078177		1617375406	-334724	01:16
02/04/2021	02/04/2021 14:57	3	317	C	C4	Obs1	Obs2	Lying	Social proximity	None	None	Centre of stall	Right	11.3	53	0.5	73.95786	R		37.4899	24.4553		50	9	45.33078177		1617375438	-334692	01:48
02/04/2021	02/04/2021 14:57	3	319	C	C4	Obs1	Obs2	Lying	Social proximity	None	None	Centre of stall	Right	11.3	53	0.5	73.95786	L		37.5628	38.5511		50	9	45.33078177		1617375450	-334680	02:00
02/04/2021	02/04/2021 14:57	3	320	C	C4	Obs1	Obs2	Lying	Social proximity	None	None	Centre of stall	Right	11.3	53	0.5	73.95786	R		37.5309	26.9957		50	9	45.33078177		1617375458	-334672	02:08
02/04/2021	02/04/2021 14:58	3	323	C	C4	Obs1	Obs2	Lying	Social proximity	None	None	Centre of stall	Right	11.3	53	0.5	73.95786	L		37.5537	38.2346		50	9	45.33078177		1617375480	-334650	02:30
02/04/2021	02/04/2021 14:58	3	324	C	C4	Obs1	Obs2	Lying	Social proximity	None	None	Centre of stall	Right	11.3	53	0.5	73.95786	R		36.7864	21.7798		50	9	45.33078177		1617375486	-334644	02:36
02/04/2021	02/04/2021 14:58	3	327	C	C4	Obs1	Obs2	Lying	Social proximity	None	None	Centre of stall	Right	11.3	53	0.5	73.95786	L		37.6493	38.1124		50	9	45.33078177		1617375514	-334616	03:04
02/04/2021	02/04/2021 14:59	3	329	C	C4	Obs1	Obs2	Lying	Social proximity	None	None	Centre of stall	Right	11.3	53	0.5	73.95786	R		37.4535			50	9	45.33078177		1617375550	-334580	03:40
02/04/2021	02/04/2021 14:59	3	331	C	C4	Obs1	Obs2	Lying	Social proximity	None	None	Centre of stall	Right	11.3	53	0.5	73.95786	L		37.8765	38.4337		50	9	45.33078177		1617375564	-334566	03:54
02/04/2021	02/04/2021 14:59	3	332	C	C4	Obs1	Obs2	Lying	Social proximity	None	None	Centre of stall	Right	11.3	53	0.5	73.95786	R		37.8038	21.4964		50	9	45.33078177		1617375584	-334546	04:14
02/04/2021	02/04/2021 15:05	3	336	C	C3	Obs2	Obs1	Lying	Social proximity	Ruminating	None	Centre of stall	Back right	12.3	48	0.5	73.95786	R		36.6045			51	9	45.15823		1617375938	-334672	02:08
02/04/2021	02/04/2021 15:05	3	337	C	C3	Obs2	Obs1	Lying	Social proximity	Ruminating	None	Centre of stall	Back right	12.3	48	0.5	73.95786	L		37.6005			51	9	45.15823		1617375958	-334652	02:28
02/04/2021	02/04/2021 15:07	3	340	C	C3	Obs2	Obs1	Standing	Social proximity	Ruminating	None	Centre of stall	Back right	12.3	48	0.5	73.95786	R		36.2828			51	9	45.15823		1617376064	-334546	04:14
02/04/2021	02/04/2021 15:08	3	343	C	C3	Obs2	Obs1	Standing	Social proximity	Ruminating	None	Centre of stall	Back right	12.3	48	0.5	73.95786	R		37.3317	35.9004		51	9	45.15823		1617376100	-334510	04:50
02/04/2021	02/04/2021 15:08	3	345	C	C3	Obs2	Obs1	Standing	Social proximity	Ruminating	None	Centre of stall	Back right	12.3	48	0.5	73.95786	L			35.373		51	9	45.15823		1617376128	-334482	05:18
02/04/2021	02/04/2021 15:09	3	348	C	C3	Obs2	Obs1	Standing	Social proximity	Feeding	None	Centre of stall	Front left	12.3	48	0.5	73.95786	R			33.5414		51	9	45.15823		1617376192	-334418	06:22
02/04/2021	02/04/2021 15:10	3	350	C	C3	Obs2	Obs1	Standing	Alone	Feeding	None	Centre of stall	Front left	12.3	48	0.5	73.95786	L			35.1596		51	9	45.15823		1617376210	-334400	06:40
02/04/2021	02/04/2021 15:20	3	352	C	C5	Obs1	Obs2	Lying	Social proximity	Ruminating	None	Centre of stall	Back left	11.2	53	0.5	73.95786	L			35.8388		52	9	45.20923692		1617376832	-334288	08:32
02/04/2021	02/04/2021 15:21	3	354	C	C5	Obs1	Obs2	Standing	Alone	Ruminating	None	Centre of stall	Left	11.2	53	0.5	73.95786	L		35.7695	34.6505		52	9	45.20923692		1617376900	-334220	09:40
02/04/2021	02/04/2021 15:22	3	356	C	C5	Obs1	Obs2	Standing	Alone	Ruminating	None	Centre of stall	Left	11.2	53	0.5	73.95786	L		36.2077	36.0742		52	9	45.20923692		1617376944	-334176	10:24
02/04/2021	02/04/2021 15:22	3	357	C	C5	Obs1	Obs2	Standing	Alone	Ruminating	None	Centre of stall	Left	11.2	53	0.5	73.95786	R		35.9542			52	9	45.20923692		1617376952	-334168	10:32
02/04/2021	02/04/2021 15:22	3	358	C	C5	Obs1	Obs2	Standing	Social proximity	Ruminating	None	Centre of stall	Left	11.2	53	0.5	73.95786	R		36.1709	35.6123		52	9	45.20923692		1617376958	-334162	10:38
02/04/2021	02/04/2021 15:22	3	359	C	C5	Obs1	Obs2	Standing	Alone	Ruminating	None	Centre of stall	Left	11.2	53	0.5	73.95786	R		36.4745	36.1525		52	9	45.20923692		1617376964	-334156	10:44
02/04/2021	02/04/2021 15:22	3	360	C	C5	Obs1	Obs2	Standing	Alone	Ruminating	None	Centre of stall	Left	11.2	53	0.5	73.95786	L		36.4653	35.4363		52	9	45.20923692		1617376968	-334152	10:48
02/04/2021	02/04/2021 15:22	3	362	C	C5	Obs1	Obs2	Standing	Alone	Ruminating	None	Centre of stall	Left	11.2	53	0.5	73.95786	R		36.2492	36.3182		52	9	45.20923692		1617376978	-334142	10:58
02/04/2021	02/04/2021 15:23	3	364	C	C5	Obs1	Obs2	Standing	Alone	Ruminating	None	Centre of stall	Left	11.2	53	0.5	73.95786	L		35.8204	35.5058		52	9	45.20923692		1617377000	-334120	11:20
02/04/2021	02/04/2021 15:23	3	366	C	C5	Obs1	Obs2	Standing	Alone	Ruminating	None	Centre of stall	Left	11.2	53	0.5	73.95786	R		36.1755	36.3826		52	9	45.20923692		1617377010	-334110	11:30
02/04/2021	02/04/2021 15:23	3	368	C	C5	Obs1	Obs2	Standing	Alone	Ruminating	None	Centre of stall	Left	11.2	53	0.5	73.95786	L		36.4515	35.8388		52	9	45.20923692		1617377024	-334096	11:44
02/04/2021	02/04/2021 15:24	3	371	C	C5	Obs1	Obs2	Standing	Alone	Ruminating	None	Centre of stall	Left	11.2	53	0.5	73.95786	R		36.3044	36.4745		52	9	45.20923692		1617377046	-334074	12:06
02/04/2021	02/04/2021 15:24	3	373	C	C5	Obs1	Obs2	Standing	Alone	Ruminating	None	Centre of stall	Left	11.2	53	0.5	73.95786	L		36.6719	36.1248		52	9	45.20923692		1617377058	-334062	12:18
02/04/2021	02/04/2021 15:24	3	374	C	C5	Obs1	Obs2	Standing	Alone	Ruminating	None	Centre of stall	Left	11.2	53	0.5	73.95786	R		37.2164	36.7819		52	9	45.20923692		1617377072	-334048	12:32
02/04/2021	02/04/2021 15:25	3	377	C	C5	Obs1	Obs2	Standing	Alone	Ruminating	None	Centre of stall	Left	11.2	53	0.5	73.95786	L		36.681	35.9358		52	9	45.20923692		1617377102	-334018	13:02
02/04/2021	02/04/2021 15:25	3	379	C	C5	Obs1	Obs2	Standing	Alone	Ruminating	None	Centre of stall	Left	11.2	53	0.5	73.95786	R		36.736	36.4148		52	9	45.20923692		1617377112	-334008	13:12
02/04/2021	02/04/2021 15:27	3	382	C	C2	Obs2	Obs1	Lying	Social proximity	Ruminating	None	Centre of stall	Back right	11.2	48	0.5	73.95786	R		37.3819	37.3317		53	9	43.80923692		1617377268	-334242	09:18
02/04/2021	02/04/2021 15:28	3	384	C	C2	Obs2	Obs1	Lying	Social proximity	Ruminating	None	Centre of stall	Back right	11.2	48	0.5	73.95786	L		37.2679	36.1632		53	9	43.80923692		1617377332	-334178	10:22
02/04/2021	02/04/2021 15:29	3	386	C	C2	Obs2	Obs1	Lying	Social proximity	Ruminating	None	Centre of stall	Back right	11.2	48	0.5	73.95786	R			37.8777		53	9	43.80923692		1617377384	-334126	11:14
02/04/2021	02/04/2021 15:31	3	392	C	C2	Obs2	Obs1	Lying	Social proximity	Ruminating	None	Centre of stall	Back right	11.2	48	0.5	73.95786	L		37.7687	34.6709		53	9	43.80923692		1617377480	-334030	12:50
02/04/2021	02/04/2021 15:32	3	394	C	C2	Obs2	Obs1	Lying	Social proximity	Ruminating	None	Centre of stall	Back right	11.2	48	0.5	73.95786	L		37.2542	34.6615		53	9	43.80923692		1617377532	-333978	13:42
02/04/2021	02/04/2021 15:34	3	396	C	C6	Obs1	Obs2	Standing	Social proximity	Drinking	None	Centre of stall	Left	10.8	50	0.4	73.95786	L		36.1756	21.549		54	9	43.98538683		1617377672	-334228	09:32
02/04/2021	02/04/2021 15:34	3	397	C	C6	Obs1	Obs2	Standing	Social proximity	None	None	Centre of stall	Left	10.8	50	0.4	73.95786	R		36.4607	22.6148		54	9	43.98538683		1617377680	-334220	09:40
02/04/2021	02/04/2021 15:34	3	399	C	C6	Obs1	Obs2	Standing	Social proximity	None	None	Centre of stall	Left	10.8	50	0.4	73.95786	L		36.823	29.4273		54	9	43.98538683		1617377690	-334210	09:50
02/04/2021	02/04/2021 15:34	3	400	C	C6	Obs1	Obs2	Standing	Social proximity	None	None	Centre of stall	Left	10.8	50	0.4	73.95786	R		36.3734			54	9	43.98538683		1617377698	-334202	09:58
02/04/2021	02/04/2021 15:35	3	401	C	C6	Obs1	Obs2	Standing	Social proximity	Drinking	None	Centre of stall	Left	10.8	50	0.4	73.95786	L		36.6076	30.6171		54	9	43.98538683		1617377726	-334174	10:26
02/04/2021	02/04/2021 15:35	3	403	C	C6	Obs1	Obs2	Standing	Social proximity	None	None	Centre of stall	Left	10.8	50	0.4	73.95786	R		35.3579	23.3503		54	9	43.98538683		1617377758	-334142	10:58
02/04/2021	02/04/2021 15:36	3	404	C	C6	Obs1	Obs2	Standing	Social proximity	None	None	Centre of stall	Left	10.8	50	0.4	73.95786	L		36.9923	27.477		54	9	43.98538683		1617377764	-334136	11:04
02/04/2021	02/04/2021 15:36	3	407	C	C6	Obs1	Obs2	Standing	Social proximity	None	None	Centre of stall	Left	10.8	50	0.4	73.95786	R		36.6856	34.0526		54	9	43.98538683		1617377792	-334108	11:32
02/04/2021	02/04/2021 15:36	3	408	C	C6	Obs1	Obs2	Standing	Social proximity	None	None	Centre of stall	Left	10.8	50	0.4	73.95786	R		36.5709	27.2134		54	9	43.98538683		1617377798	-334102	11:38
02/04/2021	02/04/2021 15:36	3	409	C	C6	Obs1	Obs2	Standing	Social proximity	None	None	Centre of stall	Left	10.8	50	0.4	73.95786	L		36.9466	27.3925		54	9	43.98538683		1617377814	-334086	11:54
02/04/2021	02/04/2021 15:37	3	411	C	C6	Obs1	Obs2	Standing	Social proximity	None	None	Centre of stall	Left	10.8	50	0.4	73.95786	L		36.6122	19.0566		54	9	43.98538683		1617377852	-334048	12:32
02/04/2021	02/04/2021 15:39	3	415	C	C6	Obs1	Obs2	Walking	Social proximity	None	None	Centre of stall	Left	10.8	50	0.4	73.95786	L		37.2664			54	9	43.98538683		1617377946	-333954	14:06
02/04/2021	02/04/2021 15:39	3	416	C	C6	Obs1	Obs2	Standing	Social proximity	None	None	Centre of stall	Left	10.8	50	0.4	73.95786	R		36.1941			54	9	43.98538683		1617377952	-333948	14:12
06/04/2021	06/04/2021 09:32	1	IR_2021-04-06_0003	A	A1	Obs1	Obs2	Standing	Social proximity	None	None	Centre of stall	Right	7.1	52	0.4	153.58698	R	20.8261	36.3858			55	10	41.60183179		1617701532	-12528	31:12:00
06/04/2021	06/04/2021 09:32	1	IR_2021-04-06_0006	A	A1	Obs1	Obs2	Standing	Social proximity	None	None	Centre of stall	Right	7.1	52	0.4	153.58698	L	24.0674	36.5511			55	10	41.60183179		1617701546	-12514	31:26:00
06/04/2021	06/04/2021 09:32	1	IR_2021-04-06_0008	A	A1	Obs1	Obs2	Standing	Social proximity	None	None	Centre of stall	Right	7.1	52	0.4	153.58698	R	25.0163	37.1413	26.5393		55	10	41.60183179		1617701554	-12506	31:34:00
06/04/2021	06/04/2021 09:32	1	IR_2021-04-06_0009	A	A1	Obs1	Obs2	Standing	Social proximity	None	None	Centre of stall	Right	7.1	52	0.4	153.58698	L	24.9045	36.418	16.0674		55	10	41.60183179		1617701558	-12502	31:38:00
06/04/2021	06/04/2021 09:32	1	IR_2021-04-06_0010	A	A1	Obs1	Obs2	Standing	Social proximity	None	None	Centre of stall	Right	7.1	52	0.4	153.58698	L	21.1322	35.9118			55	10	41.60183179		1617701562	-12498	31:42:00
06/04/2021	06/04/2021 09:32	1	IR_2021-04-06_0012	A	A1	Obs1	Obs2	Standing	Social proximity	None	None	Centre of stall	Right	7.1	52	0.4	153.58698	R	24.5021	36.294	21.032		55	10	41.60183179		1617701568	-12492	31:48:00
06/04/2021	06/04/2021 09:33	1	IR_2021-04-06_0014	A	A1	Obs1	Obs2	Standing	Social proximity	Feeding	None	Centre of stall	Right	7.1	52	0.4	153.58698	L	22.1336	36.5969			55	10	41.60183179		1617701590	-12470	32:10:00
06/04/2021	06/04/2021 09:33	1	IR_2021-04-06_0016	A	A1	Obs1	Obs2	Standing	Social proximity	None	None	Centre of stall	Right	7.1	52	0.4	153.58698	R	23.6362	36.1652			55	10	41.60183179		1617701602	-12458	32:22:00
06/04/2021	06/04/2021 09:33	1	IR_2021-04-06_0019	A	A1	Obs1	Obs2	Standing	Social proximity	None	None	Centre of stall	Right	7.1	52	0.4	153.58698	R	19.9346	36.0317	25.7401		55	10	41.60183179		1617701616	-12444	32:36:00
06/04/2021	06/04/2021 09:34	1	IR_2021-04-06_0023	A	A1	Obs1	Obs2	Standing	Social proximity	None	None	Centre of stall	Back	7.1	52	0.4	153.58698	R	22.2431	36.0086	14.0877		55	10	41.60183179		1617701660	-12400	33:20:00
06/04/2021	06/04/2021 09:34	1	IR_2021-04-06_0027	A	A1	Obs1	Obs2	Standing	Social proximity	None	None	Centre of stall	Back	7.1	52	0.4	153.58698	R	20.9476	34.0293	13.0826		55	10	41.60183179		1617701692	-12368	33:52:00
06/04/2021	06/04/2021 09:36	1	IR_2021-04-06_0029	A	A4	Obs2	Obs1	Standing	Social proximity	Feeding	None	Centre of stall	Back left	8	59	0.4	153.58698	L	32.472		33.5976		56	10	44.55348712		1617701810	-12700	28:20:00
06/04/2021	06/04/2021 09:37	1	IR_2021-04-06_0030	A	A4	Obs2	Obs1	Standing	Social proximity	Feeding	None	Centre of stall	Back left	8	59	0.4	153.58698	L	33.1402	36.3969			56	10	44.55348712		1617701820	-12690	28:30:00
06/04/2021	06/04/2021 09:37	1	IR_2021-04-06_0032	A	A4	Obs2	Obs1	Standing	Social proximity	Feeding	None	Centre of stall	Back left	8	59	0.4	153.58698	R	31.5703		33.3243		56	10	44.55348712		1617701834	-12676	28:44:00
06/04/2021	06/04/2021 09:38	1	IR_2021-04-06_0036	A	A4	Obs2	Obs1	Standing	Social proximity	Feeding	None	Centre of stall	Back left	8	59	0.4	153.58698	R	30.8833		34.4697		56	10	44.55348712		1617701916	-12594	30:06:00
06/04/2021	06/04/2021 09:39	1	IR_2021-04-06_0039	A	A4	Obs2	Obs1	Standing	Social proximity	Feeding	None	Centre of stall	Back left	8	59	0.4	153.58698	L	32.6572		31.6565		56	10	44.55348712		1617701942	-12568	30:32:00
06/04/2021	06/04/2021 09:39	1	IR_2021-04-06_0040	A	A4	Obs2	Obs1	Standing	Social proximity	Feeding	None	Centre of stall	Back left	8	59	0.4	153.58698	R	30.7096				56	10	44.55348712		1617701950	-12560	30:40:00
06/04/2021	06/04/2021 09:39	1	IR_2021-04-06_0042	A	A4	Obs2	Obs1	Standing	Social proximity	Feeding	None	Centre of stall	Back left	8	59	0.4	153.58698	L	32.3341		29.7645		56	10	44.55348712		1617701986	-12524	31:16:00
06/04/2021	06/04/2021 09:40	1	IR_2021-04-06_0045	A	A4	Obs2	Obs1	Standing	Social proximity	Feeding	None	Centre of stall	Back left	8	59	0.4	153.58698	R	31.7187		33.1307		56	10	44.55348712		1617702032	-12478	32:02:00
06/04/2021	06/04/2021 09:40	1	IR_2021-04-06_0046	A	A4	Obs2	Obs1	Standing	Social proximity	Feeding	None	Centre of stall	Back left	8	59	0.4	153.58698	L	33.0031	35.8027	30.5937		56	10	44.55348712		1617702042	-12468	32:12:00
06/04/2021	06/04/2021 09:41	1	IR_2021-04-06_0050	A	A4	Obs2	Obs1	Standing	Social proximity	Feeding	None	Centre of stall	Back left	8	59	0.4	153.58698	R	31.2729	36.0886			56	10	44.55348712		1617702084	-12426	32:54:00
06/04/2021	06/04/2021 09:43	1	IR_2021-04-06_0052	A	A5	Obs1	Obs2	Standing	Social proximity	Feeding	None	Centre of stall	No wind	7.2	53		153.58698	L	27.2491	34.363	26.1388		57	10	42.39031355		1617702186	-12804	26:36:00
06/04/2021	06/04/2021 09:43	1	IR_2021-04-06_0053	A	A5	Obs1	Obs2	Standing	Social proximity	Feeding	None	Centre of stall	No wind	7.2	53		153.58698	R	33.17	35.456	35.1872		57	10	42.39031355		1617702194	-12796	26:44:00
06/04/2021	06/04/2021 09:43	1	IR_2021-04-06_0055	A	A5	Obs1	Obs2	Standing	Social proximity	Feeding	None	Centre of stall	No wind	7.2	53		153.58698	L	25.8469	36.0747			57	10	42.39031355		1617702206	-12784	26:56:00
06/04/2021	06/04/2021 09:43	1	IR_2021-04-06_0057	A	A5	Obs1	Obs2	Standing	Social proximity	Feeding	None	Centre of stall	No wind	7.2	53		153.58698	R	32.5356		34.6896		57	10	42.39031355		1617702218	-12772	27:08:00
06/04/2021	06/04/2021 09:43	1	IR_2021-04-06_0059	A	A5	Obs1	Obs2	Standing	Social proximity	Feeding	None	Centre of stall	No wind	7.2	53		153.58698	R	28.0967	35.641	34.5031		57	10	42.39031355		1617702230	-12760	27:20:00
06/04/2021	06/04/2021 09:44	1	IR_2021-04-06_0063	A	A5	Obs1	Obs2	Standing	Social proximity	None	None	Centre of stall	No wind	7.2	53		153.58698	R	24.9205	35.3958			57	10	42.39031355		1617702296	-12694	28:26:00
06/04/2021	06/04/2021 09:45	1	IR_2021-04-06_0065	A	A5	Obs1	Obs2	Standing	Social proximity	None	None	Centre of stall	No wind	7.2	53		153.58698	R	29.9672	34.6477			57	10	42.39031355		1617702334	-12656	29:04:00
06/04/2021	06/04/2021 09:45	1	IR_2021-04-06_0067	A	A5	Obs1	Obs2	Standing	Social proximity	None	None	Centre of stall	No wind	7.2	53		153.58698	R	19.5933	36.245			57	10	42.39031355		1617702340	-12650	29:10:00
06/04/2021	06/04/2021 09:45	1	IR_2021-04-06_0069	A	A5	Obs1	Obs2	Standing	Social proximity	Feeding	None	Centre of stall	No wind	7.2	53		153.58698	L	24.7679	35.7011			57	10	42.39031355		1617702352	-12638	29:22:00
06/04/2021	06/04/2021 09:46	1	IR_2021-04-06_0072	A	A5	Obs1	Obs2	Standing	Social proximity	Feeding	None	Centre of stall	No wind	7.2	53		153.58698	R	23.5648	35.835			57	10	42.39031355		1617702368	-12622	29:38:00
06/04/2021	06/04/2021 09:46	1	IR_2021-04-06_0075	A	A5	Obs1	Obs2	Standing	Social proximity	Feeding	None	Centre of stall	No wind	7.2	53		153.58698	L	25.5289	34.834			57	10	42.39031355		1617702396	-12594	30:06:00
06/04/2021	06/04/2021 09:47	1	IR_2021-04-06_0079	A	A5	Obs1	Obs2	Standing	Social proximity	Feeding	None	Centre of stall	No wind	7.2	53		153.58698	R	21.1221	36.001			57	10	42.39031355		1617702422	-12568	30:32:00
06/04/2021	06/04/2021 09:47	1	IR_2021-04-06_0080	A	A5	Obs1	Obs2	Standing	Social proximity	Feeding	None	Centre of stall	No wind	7.2	53		153.58698	L	26.3096	35.3124			57	10	42.39031355		1617702428	-12562	30:38:00
06/04/2021	06/04/2021 09:47	1	IR_2021-04-06_0082	A	A5	Obs1	Obs2	Standing	Social proximity	Feeding	None	Centre of stall	No wind	7.2	53		153.58698	R	21.0431	35.7611			57	10	42.39031355		1617702444	-12546	30:54:00
06/04/2021	06/04/2021 09:47	1	IR_2021-04-06_0087	A	A5	Obs1	Obs2	Standing	Social proximity	Feeding	None	Centre of stall	No wind	7.2	53		153.58698	R	26.43	32.3503			57	10	42.39031355		1617702472	-12518	31:22:00
06/04/2021	06/04/2021 09:47	1	IR_2021-04-06_0088	A	A5	Obs1	Obs2	Standing	Social proximity	Feeding	None	Centre of stall	No wind	7.2	53		153.58698	L	25.8922	34.9549	34.3443		57	10	42.39031355		1617702478	-12512	31:28:00
06/04/2021	06/04/2021 09:49	1	IR_2021-04-06_0090	A	A6	Obs2	Obs1	Standing	Social proximity	Being alert	None	Centre of stall	No wind	7.5	60		153.58698	R	32.7252	36.3845	34.8069		58	10	44.67839751		1617702582	-12828	26:12:00
06/04/2021	06/04/2021 09:50	1	IR_2021-04-06_0094	A	A6	Obs2	Obs1	Standing	Social proximity	Being alert	None	Centre of stall	No wind	7.5	60		153.58698	R	30.9765	35.4942			58	10	44.67839751		1617702644	-12766	27:14:00
06/04/2021	06/04/2021 09:51	1	IR_2021-04-06_0098	A	A6	Obs2	Obs1	Standing	Social proximity	None	None	Centre of stall	No wind	7.5	60		153.58698	R	32.3214	36.0116	36.4809		58	10	44.67839751		1617702694	-12716	28:04:00
06/04/2021	06/04/2021 09:52	1	IR_2021-04-06_0102	A	A6	Obs2	Obs1	Standing	Social proximity	Feeding	None	Centre of stall	No wind	7.5	60		153.58698	L	32.6018	35.6792	32.8863		58	10	44.67839751		1617702730	-12680	28:40:00
06/04/2021	06/04/2021 09:53	1	IR_2021-04-06_0109	A	A6	Obs2	Obs1	Standing	Social proximity	Feeding	None	Centre of stall	No wind	7.5	60		153.58698	R	32.9668	35.4896	35.2949		58	10	44.67839751		1617702782	-12628	29:32:00
06/04/2021	06/04/2021 09:53	1	IR_2021-04-06_0111	A	A6	Obs2	Obs1	Standing	Social proximity	Feeding	None	Centre of stall	No wind	7.5	60		153.58698	L	32.4356	35.8963	34.4524		58	10	44.67839751		1617702808	-12602	29:58:00
06/04/2021	06/04/2021 09:53	1	IR_2021-04-06_0113	A	A6	Obs2	Obs1	Standing	Social proximity	None	None	Centre of stall	No wind	7.5	60		153.58698	R	33.0235		35.1325		58	10	44.67839751		1617702828	-12582	30:18:00
06/04/2021	06/04/2021 09:56	1	IR_2021-04-06_0115	A	A2	Obs1	Obs2	Standing	Social proximity	Feeding	None	Centre of stall	No wind	7.2	57		153.58698	R	29.1581	34.8352			59	10	43.51031355		1617702994	-12836	26:04:00
06/04/2021	06/04/2021 09:56	1	IR_2021-04-06_0116	A	A2	Obs1	Obs2	Standing	Social proximity	Feeding	None	Centre of stall	No wind	7.2	57		153.58698	L	33.1141	35.2581	29.9672		59	10	43.51031355		1617702996	-12834	26:06:00
06/04/2021	06/04/2021 09:56	1	IR_2021-04-06_0117	A	A2	Obs1	Obs2	Standing	Social proximity	Feeding	None	Centre of stall	No wind	7.2	57		153.58698	L	31.0259	36.2419			59	10	43.51031355		1617703000	-12830	26:10:00
06/04/2021	06/04/2021 09:56	1	IR_2021-04-06_0119	A	A2	Obs1	Obs2	Standing	Social proximity	Feeding	None	Centre of stall	No wind	7.2	57		153.58698	R	29.9235	35.0352			59	10	43.51031355		1617703010	-12820	26:20:00
06/04/2021	06/04/2021 09:56	1	IR_2021-04-06_0120	A	A2	Obs1	Obs2	Standing	Social proximity	Feeding	None	Centre of stall	No wind	7.2	57		153.58698	R	30.1613	35.9933			59	10	43.51031355		1617703016	-12814	26:26:00
06/04/2021	06/04/2021 09:57	1	IR_2021-04-06_0122	A	A2	Obs1	Obs2	Standing	Social proximity	Feeding	None	Centre of stall	No wind	7.2	57		153.58698	R		34.8538			59	10	43.51031355		1617703026	-12804	26:36:00
06/04/2021	06/04/2021 09:58	1	IR_2021-04-06_0123	A	A2	Obs1	Obs2	Standing	Alone	None	None	Edge of stall	No wind	7.2	57		153.58698	L	31.731	35.8318	35.7441		59	10	43.51031355		1617703122	-12708	28:12:00
06/04/2021	06/04/2021 09:58	1	IR_2021-04-06_0124	A	A2	Obs1	Obs2	Standing	Alone	None	None	Edge of stall	No wind	7.2	57		153.58698	R	31.6497	35.8872	31.5779		59	10	43.51031355		1617703130	-12700	28:20:00
06/04/2021	06/04/2021 09:58	1	IR_2021-04-06_0125	A	A2	Obs1	Obs2	Standing	Social proximity	None	None	Edge of stall	No wind	7.2	57		153.58698	L	27.9629	35.7718	31.4341		59	10	43.51031355		1617703138	-12692	28:28:00
06/04/2021	06/04/2021 10:05	1	IR_2021-04-06_0129	A	A3	Obs2	Obs1	Standing	Social proximity	None	None	Edge of stall	Front	6.7	53	0.4	153.58698	R	35.2494	37.3768	35.2821		60	10	41.45255716		1617703514	-12736	27:44:00
06/04/2021	06/04/2021 10:07	1	IR_2021-04-06_0131	A	A3	Obs2	Obs1	Standing	Social proximity	None	None	Edge of stall	Front left	6.7	53	0.4	153.58698	L	29.127	34.7494	23.6524		60	10	41.45255716		1617703646	-12604	29:56:00
06/04/2021	06/04/2021 10:09	1	IR_2021-04-06_0134	A	A3	Obs2	Obs1	Walking	Social proximity	None	None	Edge of stall	Front	6.7	53	0.4	153.58698	R	26.9479	33.4192			60	10	41.45255716		1617703740	-12510	31:30:00
06/04/2021	06/04/2021 10:53	2	IR_2021-04-06_0137	A	A1	Obs2	Obs1	Standing	Social proximity	None	None	Centre of stall	No wind	8.8	50		153.58698	L	33.1225	37.125	38.0754		61	11	43.34109705		1617706386	-10224	09:36
06/04/2021	06/04/2021 10:53	2	IR_2021-04-06_0138	A	A1	Obs2	Obs1	Standing	Social proximity	None	None	Centre of stall	No wind	8.8	50		153.58698	R	31.2845	36.3969	36.4658		61	11	43.34109705		1617706398	-10212	09:48
06/04/2021	06/04/2021 10:54	2	IR_2021-04-06_0143	A	A1	Obs2	Obs1	Standing	Social proximity	None	None	Centre of stall	No wind	8.8	50		153.58698	L	32.0595	37.5761	35.2985		61	11	43.34109705		1617706470	-10140	11:00
06/04/2021	06/04/2021 10:54	2	IR_2021-04-06_0144	A	A1	Obs2	Obs1	Standing	Social proximity	None	None	Centre of stall	No wind	8.8	50		153.58698	R	32.6539	36.1209	34.391		61	11	43.34109705		1617706482	-10128	11:12
06/04/2021	06/04/2021 10:55	2	IR_2021-04-06_0145	A	A1	Obs2	Obs1	Standing	Social proximity	None	None	Centre of stall	No wind	8.8	50		153.58698	L	31.4859	37.3576	36.7684		61	11	43.34109705		1617706506	-10104	11:36
06/04/2021	06/04/2021 10:55	2	IR_2021-04-06_0146	A	A1	Obs2	Obs1	Standing	Social proximity	None	None	Centre of stall	No wind	8.8	50		153.58698	R	32.9618	36.8828	34.9271		61	11	43.34109705		1617706544	-10066	12:14
06/04/2021	06/04/2021 10:55	2	IR_2021-04-06_0147	A	A1	Obs2	Obs1	Standing	Social proximity	None	None	Centre of stall	No wind	8.8	50		153.58698	L	32.2357	37.3394	36.0104		61	11	43.34109705		1617706558	-10052	12:28
06/04/2021	06/04/2021 10:56	2	IR_2021-04-06_0151	A	A1	Obs2	Obs1	Standing	Social proximity	None	None	Centre of stall	No wind	8.8	50		153.58698	R	31.8352	37.1707	36.8004		61	11	43.34109705		1617706602	-10008	13:12
06/04/2021	06/04/2021 10:57	2	IR_2021-04-06_0153	A	A1	Obs2	Obs1	Standing	Social proximity	None	None	Centre of stall	No wind	8.8	50		153.58698	L	32.1357	37.9984	36.3142		61	11	43.34109705		1617706650	-9960	14:00
06/04/2021	06/04/2021 11:02	2	IR_2021-04-06_0157	A	A4	Obs1	Obs2	Standing	Social proximity	None	None	Centre of stall	Back left	8.1	51	0.4	153.58698	L	32.5989	36.4627			62	11	42.42567668		1617706922	-10108	11:32
06/04/2021	06/04/2021 11:02	2	IR_2021-04-06_0158	A	A4	Obs1	Obs2	Standing	Social proximity	None	None	Centre of stall	Front	8.1	51	0.4	153.58698	L	27.6923	35.3882			62	11	42.42567668		1617706960	-10070	12:10
06/04/2021	06/04/2021 11:02	2	IR_2021-04-06_0159	A	A4	Obs1	Obs2	Standing	Social proximity	None	None	Centre of stall	Front	8.1	51	0.4	153.58698	L	30.5836	36.2145	21.921		62	11	42.42567668		1617706970	-10060	12:20
06/04/2021	06/04/2021 11:03	2	IR_2021-04-06_0163	A	A4	Obs1	Obs2	Standing	Social proximity	None	None	Centre of stall	Front	8.1	51	0.4	153.58698	R	28.9245	35.5826	33.5439		62	11	42.42567668		1617707010	-10020	13:00
06/04/2021	06/04/2021 11:03	2	IR_2021-04-06_0164	A	A4	Obs1	Obs2	Standing	Social proximity	None	None	Centre of stall	Front	8.1	51	0.4	153.58698	R	29.2036	36.9117	33.6145		62	11	42.42567668		1617707012	-10018	13:02
06/04/2021	06/04/2021 11:03	2	IR_2021-04-06_0166	A	A4	Obs1	Obs2	Standing	Social proximity	None	None	Centre of stall	Front	8.1	51	0.4	153.58698	L	31.7655	36.4948	27.4293		62	11	42.42567668		1617707024	-10006	13:14
06/04/2021	06/04/2021 11:03	2	IR_2021-04-06_0167	A	A4	Obs1	Obs2	Standing	Social proximity	None	None	Centre of stall	Front	8.1	51	0.4	153.58698	R	27.93	36.7561	33.7179		62	11	42.42567668		1617707032	-9998	13:22
06/04/2021	06/04/2021 11:04	2	IR_2021-04-06_0171	A	A4	Obs1	Obs2	Standing	Alone	None	None	Centre of stall	Front	8.1	51	0.4	153.58698	R	28.7234	36.8431	27.5783		62	11	42.42567668		1617707072	-9958	14:02
06/04/2021	06/04/2021 11:04	2	IR_2021-04-06_0173	A	A4	Obs1	Obs2	Standing	Alone	None	None	Centre of stall	Front	8.1	51	0.4	153.58698	R	28.5071	36.866			62	11	42.42567668		1617707094	-9936	14:24
06/04/2021	06/04/2021 11:05	2	IR_2021-04-06_0174	A	A4	Obs1	Obs2	Standing	Alone	None	None	Centre of stall	Back	8.1	51	0.4	153.58698	L	31.3825	36.0258	28.1128		62	11	42.42567668		1617707118	-9912	14:48
06/04/2021	06/04/2021 11:05	2	IR_2021-04-06_0176	A	A4	Obs1	Obs2	Standing	Alone	None	None	Centre of stall	Back	8.1	51	0.4	153.58698	L	31.1665	35.7629			62	11	42.42567668		1617707130	-9900	15:00
06/04/2021	06/04/2021 11:06	2	IR_2021-04-06_0178	A	A4	Obs1	Obs2	Standing	Alone	None	None	Centre of stall	Front	8.1	51	0.4	153.58698	R	27.831	36.7424	30.1335		62	11	42.42567668		1617707174	-9856	15:44
06/04/2021	06/04/2021 11:12	2	IR_2021-04-06_0183	A	A5	Obs2	Obs1	Standing	Social proximity	Feeding	None	Centre of stall	No wind	9.2	55		153.58698	L	31.2089	35.9259	35.3061		63	11	45.2030162		1617707536	-9914	14:46
06/04/2021	06/04/2021 11:12	2	IR_2021-04-06_0185	A	A5	Obs2	Obs1	Standing	Social proximity	Feeding	None	Centre of stall	No wind	9.2	55		153.58698	R	33.7701		35.7043		63	11	45.2030162		1617707560	-9890	15:10
06/04/2021	06/04/2021 11:13	2	IR_2021-04-06_0188	A	A5	Obs2	Obs1	Standing	Social proximity	Feeding	None	Centre of stall	No wind	9.2	55		153.58698	L	30.5342	35.8798			63	11	45.2030162		1617707626	-9824	16:16
06/04/2021	06/04/2021 11:14	2	IR_2021-04-06_0192	A	A5	Obs2	Obs1	Standing	Social proximity	Feeding	None	Centre of stall	No wind	9.2	55		153.58698	R	33.5538		35.2365		63	11	45.2030162		1617707674	-9776	17:04
06/04/2021	06/04/2021 11:15	2	IR_2021-04-06_0195	A	A5	Obs2	Obs1	Standing	Social proximity	Feeding	None	Centre of stall	No wind	9.2	55		153.58698	L	34.0986	36.1564	34.1923		63	11	45.2030162		1617707718	-9732	17:48
06/04/2021	06/04/2021 11:16	2	IR_2021-04-06_0197	A	A5	Obs2	Obs1	Standing	Alone	Feeding	None	Centre of stall	No wind	9.2	55		153.58698	R	30.5632	36.0366			63	11	45.2030162		1617707766	-9684	18:36
06/04/2021	06/04/2021 11:16	2	IR_2021-04-06_0198	A	A5	Obs2	Obs1	Standing	Alone	Feeding	None	Centre of stall	No wind	9.2	55		153.58698	L	31.281	36.2484			63	11	45.2030162		1617707782	-9668	18:52
06/04/2021	06/04/2021 11:21	2	IR_2021-04-06_0202	A	A6	Obs1	Obs2	Lying	Alone	Ruminating	None	Centre of stall	No wind	6.8	52		153.58698	R	29.2014	36.2662	36.073		64	11	41.67915765		1617708102	-9888	15:12
06/04/2021	06/04/2021 11:22	2	IR_2021-04-06_0204	A	A6	Obs1	Obs2	Lying	Alone	Ruminating	None	Centre of stall	No wind	6.8	52		153.58698	R	30.4072	36.1282	33.6303		64	11	41.67915765		1617708120	-9870	15:30
06/04/2021	06/04/2021 11:22	2	IR_2021-04-06_0205	A	A6	Obs1	Obs2	Lying	Alone	Ruminating	None	Centre of stall	No wind	6.8	52		153.58698	L	30.4845	36.5509	34.137		64	11	41.67915765		1617708136	-9854	15:46
06/04/2021	06/04/2021 11:22	2	IR_2021-04-06_0206	A	A6	Obs1	Obs2	Lying	Alone	Ruminating	None	Centre of stall	No wind	6.8	52		153.58698	L	30.5715	36.2754	34.5482		64	11	41.67915765		1617708140	-9850	15:50
06/04/2021	06/04/2021 11:22	2	IR_2021-04-06_0208	A	A6	Obs1	Obs2	Lying	Alone	Ruminating	None	Centre of stall	No wind	6.8	52		153.58698	R	29.26				64	11	41.67915765		1617708164	-9826	16:14
06/04/2021	06/04/2021 11:22	2	IR_2021-04-06_0210	A	A6	Obs1	Obs2	Lying	Alone	Ruminating	None	Centre of stall	No wind	6.8	52		153.58698	L	31.1207	36.7342	33.3667		64	11	41.67915765		1617708178	-9812	16:28
06/04/2021	06/04/2021 11:23	2	IR_2021-04-06_0212	A	A6	Obs1	Obs2	Lying	Alone	Ruminating	None	Centre of stall	No wind	6.8	52		153.58698	R	29.2747	35.2459			64	11	41.67915765		1617708194	-9796	16:44
06/04/2021	06/04/2021 11:23	2	IR_2021-04-06_0214	A	A6	Obs1	Obs2	Lying	Alone	Ruminating	None	Centre of stall	No wind	6.8	52		153.58698	L	31.0101	36.6838	33.3997		64	11	41.67915765		1617708204	-9786	16:54
06/04/2021	06/04/2021 11:23	2	IR_2021-04-06_0216	A	A6	Obs1	Obs2	Lying	Alone	Ruminating	None	Centre of stall	No wind	6.8	52		153.58698	R	27.8242	36.3811			64	11	41.67915765		1617708220	-9770	17:10
06/04/2021	06/04/2021 11:23	2	IR_2021-04-06_0218	A	A6	Obs1	Obs2	Lying	Alone	Ruminating	None	Centre of stall	No wind	6.8	52		153.58698	L	30.9427	36.9035	32.0015		64	11	41.67915765		1617708234	-9756	17:24
06/04/2021	06/04/2021 11:24	2	IR_2021-04-06_0221	A	A6	Obs1	Obs2	Lying	Alone	Ruminating	None	Centre of stall	No wind	6.8	52		153.58698	R	26.4245	37.068			64	11	41.67915765		1617708256	-9734	17:46
06/04/2021	06/04/2021 11:24	2	IR_2021-04-06_0224	A	A6	Obs1	Obs2	Lying	Alone	Ruminating	None	Centre of stall	No wind	6.8	52		153.58698	L	30.6777	36.9721	31.6194		64	11	41.67915765		1617708286	-9704	18:16
06/04/2021	06/04/2021 11:25	2	IR_2021-04-06_0226	A	A6	Obs1	Obs2	Lying	Alone	Ruminating	None	Centre of stall	No wind	6.8	52		153.58698	R	29.8496	36.2202	29.0399		64	11	41.67915765		1617708312	-9678	18:42
06/04/2021	06/04/2021 11:25	2	IR_2021-04-06_0229	A	A6	Obs1	Obs2	Lying	Alone	Ruminating	None	Centre of stall	No wind	6.8	52		153.58698	L	29.8934	36.5234	31.447		64	11	41.67915765		1617708336	-9654	19:06
06/04/2021	06/04/2021 11:25	2	IR_2021-04-06_0233	A	A6	Obs1	Obs2	Lying	Alone	Ruminating	None	Centre of stall	No wind	6.8	52		153.58698	R	27.497	36.4316	34.8976		64	11	41.67915765		1617708356	-9634	19:26
06/04/2021	06/04/2021 11:26	2	IR_2021-04-06_0238	A	A6	Obs1	Obs2	Lying	Alone	Ruminating	None	Centre of stall	No wind	6.8	52		153.58698	L	30.4265	34.7999	34.4782		64	11	41.67915765		1617708390	-9600	20:00
06/04/2021	06/04/2021 11:28	2	IR_2021-04-06_0239	A	A2	Obs2	Obs1	Standing	Alone	Ruminating	None	Centre of stall	No wind	6.3	52		153.58698	R	30.9766	36.5093	35.7223		65	11	41.15123719		1617708484	-9986	13:34
06/04/2021	06/04/2021 11:28	2	IR_2021-04-06_0241	A	A2	Obs2	Obs1	Standing	Alone	Ruminating	None	Centre of stall	No wind	6.3	52		153.58698	L	31.9444	36.798	34.6926		65	11	41.15123719		1617708506	-9964	13:56
06/04/2021	06/04/2021 11:29	2	IR_2021-04-06_0243	A	A2	Obs2	Obs1	Standing	Alone	Ruminating	None	Centre of stall	No wind	6.3	52		153.58698	R	31.1353	37.0311	36.0267		65	11	41.15123719		1617708540	-9930	14:30
06/04/2021	06/04/2021 11:29	2	IR_2021-04-06_0244	A	A2	Obs2	Obs1	Standing	Alone	Ruminating	None	Centre of stall	No wind	6.3	52		153.58698	L	31.6195	36.8894	30.4413		65	11	41.15123719		1617708546	-9924	14:36
06/04/2021	06/04/2021 11:29	2	IR_2021-04-06_0245	A	A2	Obs2	Obs1	Standing	Alone	Ruminating	None	Centre of stall	No wind	6.3	52		153.58698	R	31.3609	36.468	34.338		65	11	41.15123719		1617708558	-9912	14:48
06/04/2021	06/04/2021 11:29	2	IR_2021-04-06_0246	A	A2	Obs2	Obs1	Standing	Alone	Ruminating	None	Centre of stall	No wind	6.3	52		153.58698	L	31.1881	37.0768	35.0601		65	11	41.15123719		1617708574	-9896	15:04
06/04/2021	06/04/2021 11:30	2	IR_2021-04-06_0248	A	A2	Obs2	Obs1	Standing	Alone	Ruminating	None	Centre of stall	No wind	6.3	52		153.58698	R	31.2698	36.5322	34.1744		65	11	41.15123719		1617708610	-9860	15:40
06/04/2021	06/04/2021 11:30	2	IR_2021-04-06_0249	A	A2	Obs2	Obs1	Standing	Alone	Ruminating	None	Centre of stall	No wind	6.3	52		153.58698	L	32.1827	36.8894	32.5487		65	11	41.15123719		1617708626	-9844	15:56
06/04/2021	06/04/2021 11:30	2	IR_2021-04-06_0251	A	A2	Obs2	Obs1	Standing	Alone	Ruminating	None	Centre of stall	No wind	6.3	52		153.58698	R	31.6148	37.2			65	11	41.15123719		1617708658	-9812	16:28
06/04/2021	06/04/2021 11:31	2	IR_2021-04-06_0252	A	A2	Obs2	Obs1	Standing	Alone	Ruminating	None	Centre of stall	No wind	6.3	52		153.58698	L	32.5866	37.2456	35.4078		65	11	41.15123719		1617708678	-9792	16:48
06/04/2021	06/04/2021 11:31	2	IR_2021-04-06_0255	A	A2	Obs2	Obs1	Standing	Alone	Ruminating	None	Centre of stall	No wind	6.3	52		153.58698	R	33.6679	36.468			65	11	41.15123719		1617708700	-9770	17:10
06/04/2021	06/04/2021 11:32	2	IR_2021-04-06_0257	A	A2	Obs2	Obs1	Standing	Alone	Ruminating	None	Centre of stall	No wind	6.3	52		153.58698	L	33.7759	37.3504	34.795		65	11	41.15123719		1617708734	-9736	17:44
06/04/2021	06/04/2021 11:32	2	IR_2021-04-06_0259	A	A2	Obs2	Obs1	Standing	Alone	Ruminating	None	Centre of stall	No wind	6.3	52		153.58698	R	32.6388		36.6239		65	11	41.15123719		1617708770	-9700	18:20
06/04/2021	06/04/2021 11:41	2	IR_2021-04-06_0260	A	A3	Obs1	Obs2	Standing	Social proximity	Ruminating	None	Centre of stall	No wind	8.2	50		153.58698	R	28.6329	37.2916	19.4708		66	11	42.65823985		1617709290	-9750	17:30
06/04/2021	06/04/2021 11:41	2	IR_2021-04-06_0261	A	A3	Obs1	Obs2	Standing	Social proximity	Ruminating	None	Centre of stall	No wind	8.2	50		153.58698	L	23.7551	36.6609	24.7168		66	11	42.65823985		1617709294	-9746	17:34
06/04/2021	06/04/2021 11:41	2	IR_2021-04-06_0263	A	A3	Obs1	Obs2	Standing	Social proximity	Ruminating	None	Centre of stall	No wind	8.2	50		153.58698	R	28.2884	37.5147	16.5767		66	11	42.65823985		1617709300	-9740	17:40
06/04/2021	06/04/2021 11:41	2	IR_2021-04-06_0266	A	A3	Obs1	Obs2	Standing	Social proximity	Ruminating	None	Centre of stall	No wind	8.2	50		153.58698	L	23.6985	36.4683	26.1133		66	11	42.65823985		1617709318	-9722	17:58
06/04/2021	06/04/2021 11:42	2	IR_2021-04-06_0268	A	A3	Obs1	Obs2	Standing	Social proximity	Ruminating	None	Centre of stall	No wind	8.2	50		153.58698	R	28.3919	35.9302	16.9561		66	11	42.65823985		1617709330	-9710	18:10
06/04/2021	06/04/2021 11:42	2	IR_2021-04-06_0270	A	A3	Obs1	Obs2	Standing	Social proximity	Ruminating	None	Centre of stall	No wind	8.2	50		153.58698	L	22.9608	35.5515	19.5083		66	11	42.65823985		1617709358	-9682	18:38
06/04/2021	06/04/2021 11:42	2	IR_2021-04-06_0271	A	A3	Obs1	Obs2	Standing	Social proximity	Ruminating	None	Centre of stall	No wind	8.2	50		153.58698	R	28.7311	36.5922			66	11	42.65823985		1617709368	-9672	18:48
06/04/2021	06/04/2021 11:45	2	IR_2021-04-06_0274	A	A3	Obs1	Obs2	Standing	Social proximity	None	None	Centre of stall	No wind	8.2	50		153.58698	L	23.7705	35.4127	18.8856		66	11	42.65823985		1617709530	-9510	21:30
06/04/2021	06/04/2021 11:45	2	IR_2021-04-06_0276	A	A3	Obs1	Obs2	Standing	Social proximity	None	None	Centre of stall	No wind	8.2	50		153.58698	L	29.5284	34.958	19.1062		66	11	42.65823985		1617709542	-9498	21:42
06/04/2021	06/04/2021 11:45	2	IR_2021-04-06_0278	A	A3	Obs1	Obs2	Standing	Social proximity	Ruminating	None	Centre of stall	No wind	8.2	50		153.58698	L	28.4116	34.4642	27.338		66	11	42.65823985		1617709554	-9486	21:54
06/04/2021	06/04/2021 11:46	2	IR_2021-04-06_0281	A	A3	Obs1	Obs2	Standing	Social proximity	Ruminating	None	Centre of stall	No wind	8.2	50		153.58698	R	29.9808	37.5829	16.1406		66	11	42.65823985		1617709584	-9456	22:24
06/04/2021	06/04/2021 11:49	3	IR_2021-04-06_0282	A	A1	Obs1	Obs2	Standing	Alone	None	None	Centre of stall	No wind	9.2	50		153.58698	L	31.5813	37.0977	34.8152		67	12	43.8030162		1617709756	-250334	27:46:00
06/04/2021	06/04/2021 11:49	3	IR_2021-04-06_0284	A	A1	Obs1	Obs2	Standing	Alone	None	None	Centre of stall	No wind	9.2	50		153.58698	L	32.0591	37.4579	35.9689		67	12	43.8030162		1617709766	-250324	27:56:00
06/04/2021	06/04/2021 11:49	3	IR_2021-04-06_0285	A	A1	Obs1	Obs2	Standing	Alone	None	None	Centre of stall	No wind	9.2	50		153.58698	R	32.8479	37.1798			67	12	43.8030162		1617709772	-250318	28:02:00
06/04/2021	06/04/2021 11:49	3	IR_2021-04-06_0288	A	A1	Obs1	Obs2	Standing	Alone	None	None	Centre of stall	No wind	9.2	50		153.58698	R	31.5286	36.7272			67	12	43.8030162		1617709786	-250304	28:16:00
06/04/2021	06/04/2021 11:49	3	IR_2021-04-06_0289	A	A1	Obs1	Obs2	Standing	Alone	None	None	Centre of stall	No wind	9.2	50		153.58698	L	31.8109	37.3941	36.6172		67	12	43.8030162		1617709794	-250296	28:24:00
06/04/2021	06/04/2021 11:50	3	IR_2021-04-06_0291	A	A1	Obs1	Obs2	Standing	Alone	None	None	Centre of stall	No wind	9.2	50		153.58698	R	31.2024	37.344	36.2406		67	12	43.8030162		1617709802	-250288	28:32:00
06/04/2021	06/04/2021 11:50	3	IR_2021-04-06_0294	A	A1	Obs1	Obs2	Standing	Alone	None	None	Centre of stall	No wind	9.2	50		153.58698	L	34.5729	37.0474	36.4061		67	12	43.8030162		1617709822	-250268	28:52:00
06/04/2021	06/04/2021 11:51	3	IR_2021-04-06_0298	A	A1	Obs1	Obs2	Standing	Social proximity	None	None	Centre of stall	No wind	9.2	50		153.58698	R	32.1258	37.4761	35.618		67	12	43.8030162		1617709864	-250226	29:34:00
06/04/2021	06/04/2021 11:51	3	IR_2021-04-06_0300	A	A1	Obs1	Obs2	Standing	Social proximity	None	None	Centre of stall	No wind	9.2	50		153.58698	L	32.5634	37.3531	36.429		67	12	43.8030162		1617709878	-250212	29:48:00
06/04/2021	06/04/2021 11:51	3	IR_2021-04-06_0302	A	A1	Obs1	Obs2	Standing	Social proximity	None	None	Centre of stall	No wind	9.2	50		153.58698	R	32.3639	37.2255	35.7935		67	12	43.8030162		1617709904	-250186	30:14:00
06/04/2021	06/04/2021 11:53	3	IR_2021-04-06_0307	A	A1	Obs1	Obs2	Standing	Alone	None	None	Centre of stall	No wind	9.2	50		153.58698	R	31.4759	36.0841	35.3633		67	12	43.8030162		1617709982	-250108	31:32:00
06/04/2021	06/04/2021 11:53	3	IR_2021-04-06_0310	A	A1	Obs1	Obs2	Standing	Alone	None	None	Centre of stall	No wind	9.2	50		153.58698	L	31.9398	37.3076	36.3923		67	12	43.8030162		1617709998	-250092	31:48:00
06/04/2021	06/04/2021 11:53	3	IR_2021-04-06_0311	A	A1	Obs1	Obs2	Standing	Alone	None	None	Centre of stall	No wind	9.2	50		153.58698	R	31.8539	36.6722	36.3142		67	12	43.8030162		1617710008	-250082	31:58:00
06/04/2021	06/04/2021 11:55	3	IR_2021-04-06_0313	A	A4	Obs2	Obs1	Standing	Social proximity	Ruminating	None	Centre of stall	No wind	10.1	50		153.58698	L	31.7716	36.9102			68	12	44.85993729		1617710150	-250540	24:20:00
06/04/2021	06/04/2021 11:56	3	IR_2021-04-06_0315	A	A4	Obs2	Obs1	Standing	Social proximity	Ruminating	None	Centre of stall	No wind	10.1	50		153.58698	R	26.7161	35.3073	19.1137		68	12	44.85993729		1617710164	-250526	24:34:00
06/04/2021	06/04/2021 11:56	3	IR_2021-04-06_0316	A	A4	Obs2	Obs1	Standing	Social proximity	Ruminating	None	Centre of stall	No wind	10.1	50		153.58698	L	27.3694	36.4105	23.1099		68	12	44.85993729		1617710170	-250520	24:40:00
06/04/2021	06/04/2021 11:56	3	IR_2021-04-06_0318	A	A4	Obs2	Obs1	Standing	Social proximity	Ruminating	None	Centre of stall	No wind	10.1	50		153.58698	R	27.6971	36.4978	22.6849		68	12	44.85993729		1617710186	-250504	24:56:00
06/04/2021	06/04/2021 11:57	3	IR_2021-04-06_0321	A	A4	Obs2	Obs1	Standing	Social proximity	Ruminating	None	Centre of stall	No wind	10.1	50		153.58698	L	27.3446	36.3324	28.7727		68	12	44.85993729		1617710222	-250468	25:32:00
06/04/2021	06/04/2021 11:57	3	IR_2021-04-06_0322	A	A4	Obs2	Obs1	Standing	Social proximity	Ruminating	None	Centre of stall	No wind	10.1	50		153.58698	R	27.7566	36.6629	23.2237		68	12	44.85993729		1617710232	-250458	25:42:00
06/04/2021	06/04/2021 11:58	3	IR_2021-04-06_0323	A	A4	Obs2	Obs1	Standing	Alone	Ruminating	None	Centre of stall	No wind	10.1	50		153.58698	L	28.6106	37.0428	29.7942		68	12	44.85993729		1617710286	-250404	26:36:00
06/04/2021	06/04/2021 11:59	3	IR_2021-04-06_0326	A	A4	Obs2	Obs1	Standing	Social proximity	Ruminating	None	Centre of stall	No wind	10.1	50		153.58698	R	29.1991	36.7637	27.9299		68	12	44.85993729		1617710340	-250350	27:30:00
06/04/2021	06/04/2021 11:59	3	IR_2021-04-06_0329	A	A4	Obs2	Obs1	Standing	Social proximity	Ruminating	None	Centre of stall	No wind	10.1	50		153.58698	L	31.9149	36.9514	29.0228		68	12	44.85993729		1617710392	-250298	28:22:00
06/04/2021	06/04/2021 12:00	3	IR_2021-04-06_0330	A	A4	Obs2	Obs1	Standing	Alone	Ruminating	None	Centre of stall	No wind	10.1	50		153.58698	R	31.8433		28.3151		68	12	44.85993729		1617710428	-250262	28:58:00
06/04/2021	06/04/2021 12:03	3	IR_2021-04-06_0331	A	A5	Obs1	Obs2	Standing	Alone	None	None	Centre of stall	No wind	8.9	49		153.58698	R	24.0345	35.6257	19.4399		69	12	43.17609562		1617710612	-250648	22:32
06/04/2021	06/04/2021 12:03	3	IR_2021-04-06_0333	A	A5	Obs1	Obs2	Standing	Alone	None	None	Centre of stall	No wind	8.9	49		153.58698	L	30.5221	36.0549	20.5428		69	12	43.17609562		1617710624	-250636	22:44
06/04/2021	06/04/2021 12:04	3	IR_2021-04-06_0335	A	A5	Obs1	Obs2	Standing	Alone	None	None	Centre of stall	No wind	8.9	49		153.58698	R	27.0274	35.297	31.5563		69	12	43.17609562		1617710640	-250620	23:00
06/04/2021	06/04/2021 12:04	3	IR_2021-04-06_0338	A	A5	Obs1	Obs2	Standing	Alone	None	None	Centre of stall	No wind	8.9	49		153.58698	L	30.8117	36.0871	20.3571		69	12	43.17609562		1617710654	-250606	23:14
06/04/2021	06/04/2021 12:04	3	IR_2021-04-06_0339	A	A5	Obs1	Obs2	Standing	Alone	None	None	Centre of stall	No wind	8.9	49		153.58698	R	23.973	35.9996	27.5795		69	12	43.17609562		1617710668	-250592	23:28
06/04/2021	06/04/2021 12:04	3	IR_2021-04-06_0342	A	A5	Obs1	Obs2	Standing	Alone	None	None	Centre of stall	No wind	8.9	49		153.58698	L	26.4173	36.2436	22.8696		69	12	43.17609562		1617710696	-250564	23:56
06/04/2021	06/04/2021 12:05	3	IR_2021-04-06_0343	A	A5	Obs1	Obs2	Standing	Alone	None	None	Centre of stall	No wind	8.9	49		153.58698	R	23.6339	35.8474	23.1853		69	12	43.17609562		1617710708	-250552	24:08:00
06/04/2021	06/04/2021 12:05	3	IR_2021-04-06_0346	A	A5	Obs1	Obs2	Standing	Alone	None	None	Centre of stall	No wind	8.9	49		153.58698	L	24.602	35.0789	18.2059		69	12	43.17609562		1617710744	-250516	24:44:00
06/04/2021	06/04/2021 12:06	3	IR_2021-04-06_0348	A	A5	Obs1	Obs2	Standing	Alone	Ruminating	None	Centre of stall	No wind	8.9	49		153.58698	R	23.3815	35.3989	19.9316		69	12	43.17609562		1617710766	-250494	25:06:00
06/04/2021	06/04/2021 12:06	3	IR_2021-04-06_0349	A	A5	Obs1	Obs2	Standing	Alone	Ruminating	None	Centre of stall	No wind	8.9	49		153.58698	L	23.9781	35.9396			69	12	43.17609562		1617710788	-250472	25:28:00
06/04/2021	06/04/2021 12:07	3	IR_2021-04-06_0354	A	A5	Obs1	Obs2	Standing	Alone	Ruminating	None	Centre of stall	No wind	8.9	49		153.58698	R	30.3722	35.3062	17.6351		69	12	43.17609562		1617710874	-250386	26:54:00
06/04/2021	06/04/2021 12:08	3	IR_2021-04-06_0357	A	A5	Obs1	Obs2	Standing	Alone	Ruminating	None	Centre of stall	No wind	8.9	49		153.58698	R	27.9955	35.7689	17.2144		69	12	43.17609562		1617710888	-250372	27:08:00
06/04/2021	06/04/2021 12:08	3	IR_2021-04-06_0359	A	A5	Obs1	Obs2	Standing	Alone	Ruminating	None	Centre of stall	No wind	8.9	49		153.58698	R	30.1542	34.8929	16.5442		69	12	43.17609562		1617710904	-250356	27:24:00
06/04/2021	06/04/2021 12:12	3	IR_2021-04-06_0361	A	A6	Obs2	Obs1	Lying	Social proximity	Ruminating	None	Centre of stall	No wind	9.9	50		153.58698	L	32.8946	36.5162			70	12	44.62307912		1617711164	-250696	21:44
06/04/2021	06/04/2021 12:12	3	IR_2021-04-06_0362	A	A6	Obs2	Obs1	Lying	Social proximity	Ruminating	None	Centre of stall	No wind	9.9	50		153.58698	R	32.6244	37.0291			70	12	44.62307912		1617711172	-250688	21:52
06/04/2021	06/04/2021 12:13	3	IR_2021-04-06_0363	A	A6	Obs2	Obs1	Lying	Social proximity	Ruminating	None	Centre of stall	No wind	9.9	50		153.58698	L	32.975	36.8325	34.9173		70	12	44.62307912		1617711180	-250680	22:00
06/04/2021	06/04/2021 12:13	3	IR_2021-04-06_0366	A	A6	Obs2	Obs1	Lying	Social proximity	Ruminating	None	Centre of stall	No wind	9.9	50		153.58698	R	31.5852	37.3714			70	12	44.62307912		1617711216	-250644	22:36
06/04/2021	06/04/2021 12:14	3	IR_2021-04-06_0370	A	A6	Obs2	Obs1	Lying	Social proximity	Ruminating	None	Centre of stall	No wind	9.9	50		153.58698	L	34.3296	37.6854	34.2828		70	12	44.62307912		1617711264	-250596	23:24
06/04/2021	06/04/2021 12:14	3	IR_2021-04-06_0373	A	A6	Obs2	Obs1	Lying	Social proximity	Ruminating	None	Centre of stall	No wind	9.9	50		153.58698	R	32.3346	37.1159	33.5084		70	12	44.62307912		1617711294	-250566	23:54
06/04/2021	06/04/2021 12:15	3	IR_2021-04-06_0376	A	A6	Obs2	Obs1	Lying	Social proximity	Ruminating	None	Centre of stall	No wind	9.9	50		153.58698	L	34.133	37.4989	35.0986		70	12	44.62307912		1617711342	-250518	24:42:00
06/04/2021	06/04/2021 12:16	3	IR_2021-04-06_0381	A	A6	Obs2	Obs1	Lying	Social proximity	Ruminating	None	Centre of stall	No wind	9.9	50		153.58698	L	32.904	36.5253	34.353		70	12	44.62307912		1617711402	-250458	25:42:00
06/04/2021	06/04/2021 12:18	3	IR_2021-04-06_0383	A	A2	Obs1	Obs2	Lying	Alone	None	None	Centre of stall	No wind	9.5	49		153.58698	L	28.2215	37.0092			71	12	43.87271545		1617711512	-250798	20:02
06/04/2021	06/04/2021 12:18	3	IR_2021-04-06_0386	A	A2	Obs1	Obs2	Lying	Alone	None	None	Centre of stall	No wind	9.5	49		153.58698	R	29.9981	36.5008			71	12	43.87271545		1617711528	-250782	20:18
06/04/2021	06/04/2021 12:19	3	IR_2021-04-06_0388	A	A2	Obs1	Obs2	Lying	Alone	None	None	Centre of stall	No wind	9.5	49		153.58698	L	28.8757	37.1234			71	12	43.87271545		1617711544	-250766	20:34
06/04/2021	06/04/2021 12:19	3	IR_2021-04-06_0392	A	A2	Obs1	Obs2	Lying	Alone	None	None	Centre of stall	No wind	9.5	49		153.58698	R	28.8757	36.4871	27.4691		71	12	43.87271545		1617711570	-250740	21:00
06/04/2021	06/04/2021 12:19	3	IR_2021-04-06_0393	A	A2	Obs1	Obs2	Lying	Alone	None	None	Centre of stall	No wind	9.5	49		153.58698	L	30.4729	36.9178			71	12	43.87271545		1617711580	-250730	21:10
06/04/2021	06/04/2021 12:19	3	IR_2021-04-06_0394	A	A2	Obs1	Obs2	Lying	Alone	None	None	Centre of stall	No wind	9.5	49		153.58698	L	33.215		26.7265		71	12	43.87271545		1617711586	-250724	21:16
06/04/2021	06/04/2021 12:20	3	IR_2021-04-06_0396	A	A2	Obs1	Obs2	Lying	Alone	Being alert	None	Centre of stall	No wind	9.5	49		153.58698	R	29.4139	36.2711	28.2807		71	12	43.87271545		1617711612	-250698	21:42
06/04/2021	06/04/2021 12:20	3	IR_2021-04-06_0397	A	A2	Obs1	Obs2	Lying	Alone	Being alert	None	Centre of stall	No wind	9.5	49		153.58698	L	27.0061	36.6751	22.525		71	12	43.87271545		1617711620	-250690	21:50
06/04/2021	06/04/2021 12:20	3	IR_2021-04-06_0399	A	A2	Obs1	Obs2	Lying	Alone	None	None	Centre of stall	No wind	9.5	49		153.58698	R	29.9204	36.432	29.2038		71	12	43.87271545		1617711642	-250668	22:12
06/04/2021	06/04/2021 12:21	3	IR_2021-04-06_0401	A	A2	Obs1	Obs2	Lying	Alone	None	None	Centre of stall	No wind	9.5	49		153.58698	L	29.9204	37.2466			71	12	43.87271545		1617711666	-250644	22:36
06/04/2021	06/04/2021 12:21	3	IR_2021-04-06_0404	A	A2	Obs1	Obs2	Lying	Alone	None	None	Centre of stall	No wind	9.5	49		153.58698	R	27.4045	36.7209			71	12	43.87271545		1617711696	-250614	23:06
06/04/2021	06/04/2021 12:21	3	IR_2021-04-06_0406	A	A2	Obs1	Obs2	Lying	Alone	None	None	Centre of stall	No wind	9.5	49		153.58698	L	26.8364	36.9726	24.7074		71	12	43.87271545		1617711716	-250594	23:26
06/04/2021	06/04/2021 12:22	3	IR_2021-04-06_0408	A	A2	Obs1	Obs2	Lying	Alone	None	None	Centre of stall	No wind	9.5	49		153.58698	R	29.7113	36.9544			71	12	43.87271545		1617711732	-250578	23:42
06/04/2021	06/04/2021 12:22	3	IR_2021-04-06_0409	A	A2	Obs1	Obs2	Lying	Alone	None	None	Centre of stall	No wind	9.5	49		153.58698	L	32.2384	37.1417	24.9212		71	12	43.87271545		1617711752	-250558	24:02:00
06/04/2021	06/04/2021 12:22	3	IR_2021-04-06_0412	A	A2	Obs1	Obs2	Lying	Alone	None	None	Centre of stall	No wind	9.5	49		153.58698	R	29.9398	36.588	29.0375		71	12	43.87271545		1617711768	-250542	24:18:00
06/04/2021	06/04/2021 12:23	3	IR_2021-04-06_0413	A	A2	Obs1	Obs2	Lying	Alone	None	None	Centre of stall	No wind	9.5	49		153.58698	L	28.3398	37.0823	21.8258		71	12	43.87271545		1617711782	-250528	24:32:00
06/04/2021	06/04/2021 12:25	3	IR_2021-04-06_0418	A	A3	Obs2	Obs1	Standing	Alone	Feeding	None	Centre of stall	No wind	6.6	53		153.58698	R	31.2422		29.3249		72	12	41.74645332		1617711940	-251420	09:40
06/04/2021	06/04/2021 12:25	3	IR_2021-04-06_0419	A	A3	Obs2	Obs1	Standing	Alone	Feeding	None	Centre of stall	No wind	6.6	53		153.58698	L	29.056		28.6834		72	12	41.74645332		1617711946	-251414	09:46
06/04/2021	06/04/2021 12:26	3	IR_2021-04-06_0421	A	A3	Obs2	Obs1	Standing	Alone	Feeding	None	Centre of stall	No wind	6.6	53		153.58698	R	31.1989	36.4836	29.2126		72	12	41.74645332		1617711970	-251390	10:10
06/04/2021	06/04/2021 12:26	3	IR_2021-04-06_0422	A	A3	Obs2	Obs1	Standing	Alone	Feeding	None	Centre of stall	No wind	6.6	53		153.58698	L	29.1637	35.2566	27.4885		72	12	41.74645332		1617711980	-251380	10:20
06/04/2021	06/04/2021 12:27	3	IR_2021-04-06_0425	A	A3	Obs2	Obs1	Standing	Alone	Feeding	None	Centre of stall	No wind	6.6	53		153.58698	R	28.408	35.1035	25.8025		72	12	41.74645332		1617712064	-251296	11:44
06/04/2021	06/04/2021 12:27	3	IR_2021-04-06_0426	A	A3	Obs2	Obs1	Standing	Social proximity	Feeding	None	Centre of stall	No wind	6.6	53		153.58698	L	28.1567	35.1731	28.3194		72	12	41.74645332		1617712072	-251288	11:52
06/04/2021	06/04/2021 12:29	3	IR_2021-04-06_0429	A	A3	Obs2	Obs1	Standing	Social proximity	Feeding	None	Centre of stall	No wind	6.6	53		153.58698	R	28.7423	35.9132			72	12	41.74645332		1617712144	-251216	13:04
06/04/2021	06/04/2021 12:29	3	IR_2021-04-06_0431	A	A3	Obs2	Obs1	Standing	Social proximity	Feeding	None	Centre of stall	No wind	6.6	53		153.58698	L	28.8307	35.5946	26.7113		72	12	41.74645332		1617712158	-251202	13:18
06/04/2021	06/04/2021 12:29	3	IR_2021-04-06_0434	A	A3	Obs2	Obs1	Standing	Alone	Feeding	None	Centre of stall	No wind	6.6	53		153.58698	R	28.8356	36.7403	27.1902		72	12	41.74645332		1617712178	-251182	13:38
06/04/2021	06/04/2021 13:01	4	IR_2021-04-06_0436	A	A1	Obs2	Obs1	Standing	Social proximity	Feeding	None	Centre of stall	Front right	7.7	38	0.5	153.58698	R	27.071				73	13	38.23923152		1617714070	-251060	15:40
06/04/2021	06/04/2021 13:01	4	IR_2021-04-06_0437	A	A1	Obs2	Obs1	Standing	Social proximity	Feeding	None	Centre of stall	Front right	7.7	38	0.5	153.58698	L	28.4073		18.5976		73	13	38.23923152		1617714084	-251046	15:54
06/04/2021	06/04/2021 13:02	4	IR_2021-04-06_0442	A	A1	Obs2	Obs1	Standing	Social proximity	Feeding	None	Centre of stall	Front right	7.7	38	0.5	153.58698	R	29.5818		17.3709		73	13	38.23923152		1617714140	-250990	16:50
06/04/2021	06/04/2021 13:02	4	IR_2021-04-06_0443	A	A1	Obs2	Obs1	Standing	Social proximity	Feeding	None	Centre of stall	Front right	7.7	38	0.5	153.58698	L	22.5459		17.7415		73	13	38.23923152		1617714164	-250966	17:14
06/04/2021	06/04/2021 13:03	4	IR_2021-04-06_0447	A	A1	Obs2	Obs1	Standing	Social proximity	Feeding	None	Centre of stall	Front right	7.7	38	0.5	153.58698	R	26.0705		12.9318		73	13	38.23923152		1617714204	-250926	17:54
06/04/2021	06/04/2021 13:04	4	IR_2021-04-06_0451	A	A1	Obs2	Obs1	Standing	Social proximity	Feeding	None	Centre of stall	Front right	7.7	38	0.5	153.58698	R	24.8424	34.4931	16.6199		73	13	38.23923152		1617714282	-250848	19:12
06/04/2021	06/04/2021 13:05	4	IR_2021-04-06_0453	A	A1	Obs2	Obs1	Standing	Social proximity	Feeding	None	Centre of stall	Front right	7.7	38	0.5	153.58698	L	26.0303		14.1014		73	13	38.23923152		1617714306	-250824	19:36
06/04/2021	06/04/2021 13:05	4	IR_2021-04-06_0458	A	A1	Obs2	Obs1	Standing	Social proximity	Feeding	None	Centre of stall	Front right	7.7	38	0.5	153.58698	R	28.957		17.0975		73	13	38.23923152		1617714344	-250786	20:14
06/04/2021	06/04/2021 13:08	4	IR_2021-04-06_0460	A	A4	Obs1	Obs2	Standing	Social proximity	Ruminating	None	Centre of stall	Left	6.5	48	1.3	153.58698	L	32.5904	36.7733	33.6667		74	13	38.94085745		1617714516	-251124	14:36
06/04/2021	06/04/2021 13:09	4	IR_2021-04-06_0462	A	A4	Obs1	Obs2	Standing	Social proximity	Ruminating	None	Centre of stall	Left	6.5	48	1.3	153.58698	R	30.9279	37.4441	33.3797		74	13	38.94085745		1617714542	-251098	15:02
06/04/2021	06/04/2021 13:09	4	IR_2021-04-06_0463	A	A4	Obs1	Obs2	Standing	Social proximity	Ruminating	None	Centre of stall	Left	6.5	48	1.3	153.58698	L	32.9692	37.1525	32.486		74	13	38.94085745		1617714554	-251086	15:14
06/04/2021	06/04/2021 13:09	4	IR_2021-04-06_0466	A	A4	Obs1	Obs2	Standing	Social proximity	Ruminating	None	Centre of stall	Left	6.5	48	1.3	153.58698	R	30.5132	37.1251	29.2406		74	13	38.94085745		1617714576	-251064	15:36
06/04/2021	06/04/2021 13:09	4	IR_2021-04-06_0468	A	A4	Obs1	Obs2	Standing	Social proximity	Ruminating	None	Centre of stall	Left	6.5	48	1.3	153.58698	L	33.7794	37.435	33.8076		74	13	38.94085745		1617714592	-251048	15:52
06/04/2021	06/04/2021 13:10	4	IR_2021-04-06_0469	A	A4	Obs1	Obs2	Standing	Social proximity	Ruminating	None	Centre of stall	Left	6.5	48	1.3	153.58698	R	30.6773	37.7758	34.2619		74	13	38.94085745		1617714600	-251040	16:00
06/04/2021	06/04/2021 13:10	4	IR_2021-04-06_0472	A	A4	Obs1	Obs2	Standing	Social proximity	Ruminating	None	Centre of stall	Left	6.5	48	1.3	153.58698	L	33.4409	36.6863	35.1653		74	13	38.94085745		1617714648	-250992	16:48
06/04/2021	06/04/2021 13:10	4	IR_2021-04-06_0473	A	A4	Obs1	Obs2	Standing	Social proximity	Ruminating	None	Centre of stall	Left	6.5	48	1.3	153.58698	R	30.793	36.8511	35.5497		74	13	38.94085745		1617714654	-250986	16:54
06/04/2021	06/04/2021 13:11	4	IR_2021-04-06_0475	A	A4	Obs1	Obs2	Standing	Social proximity	Ruminating	None	Centre of stall	Left	6.5	48	1.3	153.58698	L	33.7419	37.5169	36.1677		74	13	38.94085745		1617714666	-250974	17:06
06/04/2021	06/04/2021 13:11	4	IR_2021-04-06_0478	A	A4	Obs1	Obs2	Standing	Social proximity	Ruminating	None	Centre of stall	Left	6.5	48	1.3	153.58698	R	31.934	37.5305	36.2367		74	13	38.94085745		1617714692	-250948	17:32
06/04/2021	06/04/2021 13:11	4	IR_2021-04-06_0479	A	A4	Obs1	Obs2	Standing	Social proximity	Ruminating	None	Centre of stall	Left	6.5	48	1.3	153.58698	L	33.6479	37.4668	35.4526		74	13	38.94085745		1617714700	-250940	17:40
06/04/2021	06/04/2021 13:12	4	IR_2021-04-06_0482	A	A4	Obs1	Obs2	Standing	Alone	Ruminating	None	Centre of stall	Left	6.5	48	1.3	153.58698	R	30.5519	36.1309	34.3834		74	13	38.94085745		1617714728	-250912	18:08
06/04/2021	06/04/2021 13:13	4	IR_2021-04-06_0484	A	A4	Obs1	Obs2	Standing	Social proximity	Ruminating	None	Centre of stall	Back	6.5	48	1.3	153.58698	R	30.6387	37.0612	33.2147		74	13	38.94085745		1617714806	-250834	19:26
06/04/2021	06/04/2021 13:17	4	IR_2021-04-06_0486	A	A5	Obs2	Obs1	Standing	Social proximity	None	None	Centre of stall	Front	7.7	47	0.8	153.58698	R	27.0323		23.3209		75	13	40.45923152		1617715020	-251010	16:30
06/04/2021	06/04/2021 13:17	4	IR_2021-04-06_0489	A	A5	Obs2	Obs1	Standing	Social proximity	None	None	Centre of stall	Front	7.7	47	0.8	153.58698	L	30.7475		19.3732		75	13	40.45923152		1617715060	-250970	17:10
06/04/2021	06/04/2021 13:18	4	IR_2021-04-06_0491	A	A5	Obs2	Obs1	Standing	Social proximity	None	None	Centre of stall	Front	7.7	47	0.8	153.58698	R	21.5678	35.7148			75	13	40.45923152		1617715094	-250936	17:44
06/04/2021	06/04/2021 13:18	4	IR_2021-04-06_0492	A	A5	Obs2	Obs1	Standing	Social proximity	None	None	Centre of stall	Front	7.7	47	0.8	153.58698	L	24.9997	35.3309	18.7067		75	13	40.45923152		1617715100	-250930	17:50
06/04/2021	06/04/2021 13:18	4	IR_2021-04-06_0495	A	A5	Obs2	Obs1	Standing	Social proximity	None	None	Centre of stall	Front right	7.7	47	0.8	153.58698	L	23.8406	35.1594	18.6797		75	13	40.45923152		1617715138	-250892	18:28
06/04/2021	06/04/2021 13:19	4	IR_2021-04-06_0496	A	A5	Obs2	Obs1	Standing	Social proximity	None	None	Centre of stall	Front right	7.7	47	0.8	153.58698	R	20.8362	35.1037	24.7709		75	13	40.45923152		1617715142	-250888	18:32
06/04/2021	06/04/2021 13:19	4	IR_2021-04-06_0499	A	A5	Obs2	Obs1	Standing	Social proximity	None	None	Centre of stall	Front right	7.7	47	0.8	153.58698	L	23.2125		33.6604		75	13	40.45923152		1617715174	-250856	19:04
06/04/2021	06/04/2021 13:20	4	IR_2021-04-06_0506	A	A5	Obs2	Obs1	Standing	Social proximity	None	None	Centre of stall	Front right	7.7	47	0.8	153.58698	L	29.4822	35.4004	32.7782		75	13	40.45923152		1617715248	-250782	20:18
06/04/2021	06/04/2021 13:21	4	IR_2021-04-06_0507	A	A5	Obs2	Obs1	Standing	Alone	None	None	Centre of stall	Front	7.7	47	0.8	153.58698	R	27.1717		23.9894		75	13	40.45923152		1617715290	-250740	21:00
06/04/2021	06/04/2021 13:23	4	IR_2021-04-06_0508	A	A6	Obs1	Obs2	Lying	Social proximity	Ruminating	None	Centre of stall	Back	7.5	47	0.7	153.58698	L	29.3675	36.7046			76	13	40.33839751		1617715434	-251106	14:54
06/04/2021	06/04/2021 13:24	4	IR_2021-04-06_0511	A	A6	Obs1	Obs2	Lying	Social proximity	Ruminating	None	Centre of stall	Back	7.5	47	0.7	153.58698	R	25.6964	36.9013			76	13	40.33839751		1617715458	-251082	15:18
06/04/2021	06/04/2021 13:24	4	IR_2021-04-06_0514	A	A6	Obs1	Obs2	Standing	Social proximity	Ruminating	None	Edge of stall	Back	7.5	47	0.7	153.58698	L	28.3676	36.5809			76	13	40.33839751		1617715486	-251054	15:46
06/04/2021	06/04/2021 13:25	4	IR_2021-04-06_0516	A	A6	Obs1	Obs2	Standing	Social proximity	Ruminating	None	Edge of stall	Back	7.5	47	0.7	153.58698	L	28.8589	36.6497	31.2594		76	13	40.33839751		1617715504	-251036	16:04
06/04/2021	06/04/2021 13:25	4	IR_2021-04-06_0518	A	A6	Obs1	Obs2	Standing	Social proximity	Ruminating	None	Edge of stall	Back	7.5	47	0.7	153.58698	R	25.8779	36.6588	34.0373		76	13	40.33839751		1617715516	-251024	16:16
06/04/2021	06/04/2021 13:25	4	IR_2021-04-06_0521	A	A6	Obs1	Obs2	Standing	Social proximity	Ruminating	None	Edge of stall	Back	7.5	47	0.7	153.58698	L	29.3968	36.8145	31.9054		76	13	40.33839751		1617715528	-251012	16:28
06/04/2021	06/04/2021 13:25	4	IR_2021-04-06_0523	A	A6	Obs1	Obs2	Standing	Social proximity	Ruminating	None	Edge of stall	Back	7.5	47	0.7	153.58698	R	24.3205	36.6863	30.4601		76	13	40.33839751		1617715542	-250998	16:42
06/04/2021	06/04/2021 13:26	4	IR_2021-04-06_0527	A	A6	Obs1	Obs2	Standing	Social proximity	Ruminating	None	Edge of stall	Back	7.5	47	0.7	153.58698	R	19.8907	36.3837	27.5225		76	13	40.33839751		1617715564	-250976	17:04
06/04/2021	06/04/2021 13:26	4	IR_2021-04-06_0530	A	A6	Obs1	Obs2	Standing	Alone	Ruminating	None	Edge of stall	Back	7.5	47	0.7	153.58698	L	27.9236	35.4757	27.075		76	13	40.33839751		1617715582	-250958	17:22
06/04/2021	06/04/2021 13:26	4	IR_2021-04-06_0532	A	A6	Obs1	Obs2	Standing	Alone	Ruminating	None	Edge of stall	Back	7.5	47	0.7	153.58698	R	25.1045	36.6405	31.5326		76	13	40.33839751		1617715602	-250938	17:42
06/04/2021	06/04/2021 13:27	4	IR_2021-04-06_0536	A	A6	Obs1	Obs2	Standing	Alone	Ruminating	None	Edge of stall	Back	7.5	47	0.7	153.58698	L	27.9434	36.6771	27.1945		76	13	40.33839751		1617715620	-250920	18:00
06/04/2021	06/04/2021 13:27	4	IR_2021-04-06_0541	A	A6	Obs1	Obs2	Standing	Alone	Ruminating	None	Edge of stall	Back	7.5	47	0.7	153.58698	R	26.3954	36.5488	31.7287		76	13	40.33839751		1617715650	-250890	18:30
06/04/2021	06/04/2021 13:27	4	IR_2021-04-06_0543	A	A6	Obs1	Obs2	Standing	Alone	Ruminating	None	Edge of stall	Back	7.5	47	0.7	153.58698	L	27.3487	36.6863	27.9879		76	13	40.33839751		1617715662	-250878	18:42
06/04/2021	06/04/2021 13:27	4	IR_2021-04-06_0545	A	A6	Obs1	Obs2	Standing	Alone	Ruminating	None	Edge of stall	Back	7.5	47	0.7	153.58698	R	26.4205	36.8236	32.2722		76	13	40.33839751		1617715676	-250864	18:56
06/04/2021	06/04/2021 13:28	4	IR_2021-04-06_0550	A	A6	Obs1	Obs2	Standing	Alone	Ruminating	None	Edge of stall	Back	7.5	47	0.7	153.58698	L	27.0601	36.4663	27.2343		76	13	40.33839751		1617715708	-250832	19:28
06/04/2021	06/04/2021 13:31	4	IR_2021-04-06_0553	A	A2	Obs2	Obs1	Standing	Alone	None	None	Centre of stall	Front	5.7	52	0.6	153.58698	L	29.8892	36.9072	33.9963		77	13	39.9358938		1617715866	-251154	14:06
06/04/2021	06/04/2021 13:31	4	IR_2021-04-06_0554	A	A2	Obs2	Obs1	Standing	Social proximity	None	None	Centre of stall	Front	5.7	52	0.6	153.58698	R	30.1948	37.204	32.0827		77	13	39.9358938		1617715884	-251136	14:24
06/04/2021	06/04/2021 13:32	4	IR_2021-04-06_0557	A	A2	Obs2	Obs1	Standing	Social proximity	None	None	Centre of stall	Back	5.7	52	0.6	153.58698	L	33.4844	36.6876	35.3241		77	13	39.9358938		1617715964	-251056	15:44
06/04/2021	06/04/2021 13:32	4	IR_2021-04-06_0558	A	A2	Obs2	Obs1	Standing	Social proximity	None	None	Centre of stall	Back	5.7	52	0.6	153.58698	R	30.127				77	13	39.9358938		1617715970	-251050	15:50
06/04/2021	06/04/2021 13:32	4	IR_2021-04-06_0559	A	A2	Obs2	Obs1	Standing	Social proximity	None	None	Centre of stall	Back	5.7	52	0.6	153.58698	L	29.2071	37.2405	32.1875		77	13	39.9358938		1617715978	-251042	15:58
06/04/2021	06/04/2021 13:35	4	IR_2021-04-06_0563	A	A2	Obs2	Obs1	Standing	Alone	None	None	Centre of stall	Back	5.7	52	0.6	153.58698	L	30.1754	37.2769	35.0365		77	13	39.9358938		1617716104	-250916	18:04
06/04/2021	06/04/2021 13:35	4	IR_2021-04-06_0564	A	A2	Obs2	Obs1	Standing	Alone	None	None	Centre of stall	Back	5.7	52	0.6	153.58698	R	30.2384		34.9157		77	13	39.9358938		1617716110	-250910	18:10
06/04/2021	06/04/2021 13:35	4	IR_2021-04-06_0566	A	A2	Obs2	Obs1	Standing	Alone	None	None	Centre of stall	Back	5.7	52	0.6	153.58698	R	31.3994	36.9666			77	13	39.9358938		1617716128	-250892	18:28
06/04/2021	06/04/2021 13:37	4	IR_2021-04-06_0568	A	A3	Obs1	Obs2	Standing	Social proximity	Ruminating	None	Centre of stall	Front	6.7	58	0.6	153.58698	L	22.6396	37.0271	34.3748		78	13	42.65255716		1617716252	-251188	13:32
06/04/2021	06/04/2021 13:38	4	IR_2021-04-06_0572	A	A3	Obs1	Obs2	Standing	Social proximity	Ruminating	None	Centre of stall	Front	6.7	58	0.6	153.58698	L	25.1347	37.1185	19.0246		78	13	42.65255716		1617716296	-251144	14:16
06/04/2021	06/04/2021 13:38	4	IR_2021-04-06_0574	A	A3	Obs1	Obs2	Standing	Social proximity	Ruminating	None	Centre of stall	Front	6.7	58	0.6	153.58698	L	24.7483	37.1961	17.6492		78	13	42.65255716		1617716310	-251130	14:30
06/04/2021	06/04/2021 13:38	4	IR_2021-04-06_0575	A	A3	Obs1	Obs2	Standing	Social proximity	Ruminating	None	Centre of stall	Front	6.7	58	0.6	153.58698	R	26.4361	37.874	22.7746		78	13	42.65255716		1617716322	-251118	14:42
06/04/2021	06/04/2021 13:38	4	IR_2021-04-06_0576	A	A3	Obs1	Obs2	Standing	Social proximity	Ruminating	None	Centre of stall	Front	6.7	58	0.6	153.58698	R	26.5513	37.8014	32.4665		78	13	42.65255716		1617716324	-251116	14:44
06/04/2021	06/04/2021 13:39	4	IR_2021-04-06_0579	A	A3	Obs1	Obs2	Standing	Social proximity	Ruminating	None	Centre of stall	Front	6.7	58	0.6	153.58698	R	26.3809	37.8831	27.8212		78	13	42.65255716		1617716340	-251100	15:00
06/04/2021	06/04/2021 13:39	4	IR_2021-04-06_0581	A	A3	Obs1	Obs2	Standing	Social proximity	Ruminating	None	Centre of stall	Front	6.7	58	0.6	153.58698	L	24.9874	37.2554	22.5617		78	13	42.65255716		1617716348	-251092	15:08
06/04/2021	06/04/2021 13:39	4	IR_2021-04-06_0584	A	A3	Obs1	Obs2	Standing	Social proximity	Ruminating	None	Centre of stall	Front	6.7	58	0.6	153.58698	L	24.1969	37.5605	23.0958		78	13	42.65255716		1617716376	-251064	15:36
06/04/2021	06/04/2021 13:40	4	IR_2021-04-06_0585	A	A3	Obs1	Obs2	Standing	Social proximity	Ruminating	None	Centre of stall	Front	6.7	58	0.6	153.58698	R	25.089	36.9631			78	13	42.65255716		1617716400	-251040	16:00
06/04/2021	06/04/2021 13:40	4	IR_2021-04-06_0589	A	A3	Obs1	Obs2	Standing	Social proximity	Ruminating	None	Centre of stall	Front	6.7	58	0.6	153.58698	L	22.2128	36.6793	19.0569		78	13	42.65255716		1617716424	-251016	16:24
06/04/2021	06/04/2021 13:40	4	IR_2021-04-06_0591	A	A3	Obs1	Obs2	Standing	Social proximity	Ruminating	None	Centre of stall	Front	6.7	58	0.6	153.58698	R	27.0112	38.3675	19.6413		78	13	42.65255716		1617716434	-251006	16:34
06/04/2021	06/04/2021 13:40	4	IR_2021-04-06_0593	A	A3	Obs1	Obs2	Standing	Social proximity	Ruminating	None	Centre of stall	Front	6.7	58	0.6	153.58698	L	24.5699	37.6106	17.0752		78	13	42.65255716		1617716456	-250984	16:56
06/04/2021	06/04/2021 13:41	4	IR_2021-04-06_0597	A	A3	Obs1	Obs2	Standing	Social proximity	Ruminating	None	Centre of stall	Front	6.7	58	0.6	153.58698	R	30.0708	37.7469	24.1713		78	13	42.65255716		1617716490	-250950	17:30
06/04/2021	06/04/2021 13:43	5	IR_2021-04-06_0603	A	A1	Obs1	Obs2	Standing	Social proximity	Ruminating	None	Centre of stall	Back left	6	52	0.5	153.58698	R	20.5753	36.7062	17.7677		79	14	40.3409264		1617716612	-251668	05:32
06/04/2021	06/04/2021 13:44	5	IR_2021-04-06_0605	A	A1	Obs1	Obs2	Standing	Social proximity	Ruminating	None	Centre of stall	Back left	6	52	0.5	153.58698	R	24.397	36.5137			79	14	40.3409264		1617716642	-251638	06:02
06/04/2021	06/04/2021 13:44	5	IR_2021-04-06_0607	A	A1	Obs1	Obs2	Standing	Social proximity	Ruminating	None	Centre of stall	Back left	6	52	0.5	153.58698	L	21.0402	36.7931	17.4843		79	14	40.3409264		1617716678	-251602	06:38
06/04/2021	06/04/2021 13:44	5	IR_2021-04-06_0609	A	A1	Obs1	Obs2	Standing	Social proximity	Ruminating	None	Centre of stall	Back left	6	52	0.5	153.58698	R	28.0475	36.5641	15.9443		79	14	40.3409264		1617716690	-251590	06:50
06/04/2021	06/04/2021 13:45	5	IR_2021-04-06_0611	A	A1	Obs1	Obs2	Standing	Social proximity	Ruminating	None	Centre of stall	Back left	6	52	0.5	153.58698	R	27.5674	36.7428	14.0812		79	14	40.3409264		1617716712	-251568	07:12
06/04/2021	06/04/2021 13:45	5	IR_2021-04-06_0614	A	A1	Obs1	Obs2	Standing	Social proximity	Ruminating	None	Centre of stall	Back left	6	52	0.5	153.58698	R	29.0406	36.8343	15.3829		79	14	40.3409264		1617716734	-251546	07:34
06/04/2021	06/04/2021 13:46	5	IR_2021-04-06_0616	A	A1	Obs1	Obs2	Standing	Social proximity	Ruminating	None	Centre of stall	Back left	6	52	0.5	153.58698	L	27.2893	34.8229	13.9285		79	14	40.3409264		1617716772	-251508	08:12
06/04/2021	06/04/2021 13:46	5	IR_2021-04-06_0618	A	A1	Obs1	Obs2	Standing	Social proximity	Ruminating	None	Centre of stall	Back left	6	52	0.5	153.58698	L	24.4633	36.3163	13.5942		79	14	40.3409264		1617716790	-251490	08:30
06/04/2021	06/04/2021 13:46	5	IR_2021-04-06_0620	A	A1	Obs1	Obs2	Standing	Social proximity	Ruminating	None	Centre of stall	Back left	6	52	0.5	153.58698	L	26.9556	36.3576	15.5889		79	14	40.3409264		1617716800	-251480	08:40
06/04/2021	06/04/2021 13:46	5	IR_2021-04-06_0622	A	A1	Obs1	Obs2	Standing	Social proximity	Ruminating	None	Centre of stall	Back left	6	52	0.5	153.58698	L	26.716	36.1001	13.042		79	14	40.3409264		1617716818	-251462	08:58
06/04/2021	06/04/2021 13:47	5	IR_2021-04-06_0625	A	A1	Obs1	Obs2	Standing	Social proximity	Ruminating	None	Centre of stall	Back left	6	52	0.5	153.58698	L	26.641	35.6436	13.8323		79	14	40.3409264		1617716874	-251406	09:54
06/04/2021	06/04/2021 13:50	5	IR_2021-04-06_0626	A	A4	Obs2	Obs1	Standing	Social proximity	None	None	Centre of stall	Front left	7.9	52	0.5	153.58698	R	31.0622	35.4638	33.5784		80	14	42.3816782		1617717032	-251878	02:02
06/04/2021	06/04/2021 13:50	5	IR_2021-04-06_0628	A	A4	Obs2	Obs1	Standing	Social proximity	None	None	Centre of stall	Front left	7.9	52	0.5	153.58698	L	33.4937	35.6766	35.3249		80	14	42.3816782		1617717052	-251858	02:22
06/04/2021	06/04/2021 13:51	5	IR_2021-04-06_0630	A	A4	Obs2	Obs1	Standing	Social proximity	None	None	Centre of stall	Front left	7.9	52	0.5	153.58698	R	29.5175	36.666	34.6369		80	14	42.3816782		1617717074	-251836	02:44
06/04/2021	06/04/2021 13:51	5	IR_2021-04-06_0632	A	A4	Obs2	Obs1	Standing	Social proximity	None	None	Centre of stall	Front left	7.9	52	0.5	153.58698	L	31.5613	36.6294	34.9442		80	14	42.3816782		1617717106	-251804	03:16
06/04/2021	06/04/2021 13:52	5	IR_2021-04-06_0636	A	A4	Obs2	Obs1	Standing	Social proximity	Ruminating	None	Centre of stall	Left	7.9	52	0.5	153.58698	L	33.3193	37.1052	33.5361		80	14	42.3816782		1617717170	-251740	04:20
06/04/2021	06/04/2021 13:53	5	IR_2021-04-06_0638	A	A4	Obs2	Obs1	Standing	Social proximity	Ruminating	None	Centre of stall	Left	7.9	52	0.5	153.58698	R	31.9914	37.2466			80	14	42.3816782		1617717216	-251694	05:06
06/04/2021	06/04/2021 13:54	5	IR_2021-04-06_0642	A	A4	Obs2	Obs1	Standing	Social proximity	Ruminating	None	Centre of stall	Left	7.9	52	0.5	153.58698	R	29.6929	36.7943	32.9273		80	14	42.3816782		1617717262	-251648	05:52
06/04/2021	06/04/2021 13:54	5	IR_2021-04-06_0645	A	A4	Obs2	Obs1	Standing	Social proximity	Ruminating	None	Centre of stall	Left	7.9	52	0.5	153.58698	L	32.1487	37.0184	34.8093		80	14	42.3816782		1617717292	-251618	06:22
06/04/2021	06/04/2021 13:57	5	IR_2021-04-06_0648	A	A5	Obs1	Obs2	Standing	Social proximity	Ruminating	None	Centre of stall	Left	7.4	51	0.5	153.58698	L	19.039	36.1499	20.0448		81	14	41.54860539		1617717458	-251872	02:08
06/04/2021	06/04/2021 13:58	5	IR_2021-04-06_0651	A	A5	Obs1	Obs2	Standing	Social proximity	Ruminating	None	Centre of stall	Left	7.4	51	0.5	153.58698	L	24.6789	36.7329	19.3181		81	14	41.54860539		1617717486	-251844	02:36
06/04/2021	06/04/2021 13:58	5	IR_2021-04-06_0653	A	A5	Obs1	Obs2	Standing	Social proximity	Ruminating	None	Centre of stall	Left	7.4	51	0.5	153.58698	R	20.7346	33.2048			81	14	41.54860539		1617717508	-251822	02:58
06/04/2021	06/04/2021 13:58	5	IR_2021-04-06_0655	A	A5	Obs1	Obs2	Standing	Social proximity	Ruminating	None	Centre of stall	Left	7.4	51	0.5	153.58698	L	26.4625	36.4579	19.1518		81	14	41.54860539		1617717536	-251794	03:26
06/04/2021	06/04/2021 13:59	5	IR_2021-04-06_0658	A	A5	Obs1	Obs2	Standing	Social proximity	Ruminating	None	Centre of stall	Front	7.4	51	0.5	153.58698	R	18.9637	36.1269			81	14	41.54860539		1617717586	-251744	04:16
06/04/2021	06/04/2021 13:59	5	IR_2021-04-06_0660	A	A5	Obs1	Obs2	Standing	Social proximity	Ruminating	None	Centre of stall	Front	7.4	51	0.5	153.58698	L	26.8078	35.5224	15.8384		81	14	41.54860539		1617717596	-251734	04:26
06/04/2021	06/04/2021 14:00	5	IR_2021-04-06_0665	A	A5	Obs1	Obs2	Standing	Social proximity	Ruminating	None	Centre of stall	Front	7.4	51	0.5	153.58698	L	24.4239	35.8227	16.8653		81	14	41.54860539		1617717648	-251682	05:18
06/04/2021	06/04/2021 14:01	5	IR_2021-04-06_0668	A	A5	Obs1	Obs2	Standing	Social proximity	Ruminating	None	Centre of stall	Front	7.4	51	0.5	153.58698	L	26.297	36.0901	21.2621		81	14	41.54860539		1617717676	-251654	05:46
06/04/2021	06/04/2021 14:01	5	IR_2021-04-06_0670	A	A5	Obs1	Obs2	Standing	Social proximity	Ruminating	None	Centre of stall	Front	7.4	51	0.5	153.58698	R	18.0612	36.5863	16.2758		81	14	41.54860539		1617717700	-251630	06:10
06/04/2021	06/04/2021 14:02	5	IR_2021-04-06_0673	A	A5	Obs1	Obs2	Standing	Social proximity	Ruminating	None	Centre of stall	Front	7.4	51	0.5	153.58698	L	22.3717	36.2235			81	14	41.54860539		1617717726	-251604	06:36
06/04/2021	06/04/2021 14:02	5	IR_2021-04-06_0674	A	A5	Obs1	Obs2	Standing	Social proximity	Ruminating	None	Centre of stall	Front	7.4	51	0.5	153.58698	R	19.8743	36.3385	16.7389		81	14	41.54860539		1617717732	-251598	06:42
06/04/2021	06/04/2021 14:02	5	IR_2021-04-06_0675	A	A5	Obs1	Obs2	Standing	Social proximity	Ruminating	None	Centre of stall	Front	7.4	51	0.5	153.58698	R	25.6426	36.2189	17.2983		81	14	41.54860539		1617717738	-251592	06:48
06/04/2021	06/04/2021 14:06	5	IR_2021-04-06_0676	A	A6	Obs2	Obs1	Lying	Social proximity	Ruminating	None	Centre of stall	Back	6.4	45	0.5	153.58698	L	31.1304	37.3569	34.9237		82	14	38.79578133		1617717994	-252026	59:34:00
06/04/2021	06/04/2021 14:06	5	IR_2021-04-06_0677	A	A6	Obs2	Obs1	Lying	Social proximity	Ruminating	None	Centre of stall	Back	6.4	45	0.5	153.58698	R	29.6511	36.983			82	14	38.79578133		1617718000	-252020	59:40:00
06/04/2021	06/04/2021 14:07	5	IR_2021-04-06_0678	A	A6	Obs2	Obs1	Lying	Social proximity	Ruminating	None	Centre of stall	Back	6.4	45	0.5	153.58698	L	29.69	37.2704	33.8545		82	14	38.79578133		1617718020	-252000	00:00
06/04/2021	06/04/2021 14:07	5	IR_2021-04-06_0679	A	A6	Obs2	Obs1	Lying	Social proximity	Ruminating	None	Centre of stall	Back	6.4	45	0.5	153.58698	R	30.6829	37.0561	34.9701		82	14	38.79578133		1617718028	-251992	00:08
06/04/2021	06/04/2021 14:07	5	IR_2021-04-06_0682	A	A6	Obs2	Obs1	Lying	Social proximity	Ruminating	None	Centre of stall	Back	6.4	45	0.5	153.58698	L	29.8796	37.3524	34.0701		82	14	38.79578133		1617718064	-251956	00:44
06/04/2021	06/04/2021 14:08	5	IR_2021-04-06_0684	A	A6	Obs2	Obs1	Lying	Social proximity	Ruminating	None	Centre of stall	Back	6.4	45	0.5	153.58698	R	29.7922	37.0743	35.443		82	14	38.79578133		1617718102	-251918	01:22
06/04/2021	06/04/2021 14:08	5	IR_2021-04-06_0685	A	A6	Obs2	Obs1	Lying	Social proximity	Ruminating	None	Centre of stall	Back	6.4	45	0.5	153.58698	L	29.9476	37.7751	34.2292		82	14	38.79578133		1617718112	-251908	01:32
06/04/2021	06/04/2021 14:08	5	IR_2021-04-06_0686	A	A6	Obs2	Obs1	Lying	Social proximity	Ruminating	None	Centre of stall	Back	6.4	45	0.5	153.58698	R	27.4494	37.3842	35.5171		82	14	38.79578133		1617718136	-251884	01:56
06/04/2021	06/04/2021 14:09	5	IR_2021-04-06_0687	A	A6	Obs2	Obs1	Lying	Social proximity	Ruminating	None	Centre of stall	Back	6.4	45	0.5	153.58698	L	30.0058	37.8159	34.8121		82	14	38.79578133		1617718152	-251868	02:12
06/04/2021	06/04/2021 14:10	5	IR_2021-04-06_0690	A	A6	Obs2	Obs1	Lying	Social proximity	Ruminating	None	Centre of stall	Back	6.4	45	0.5	153.58698	R	28.3639	36.8047	36.1305		82	14	38.79578133		1617718202	-251818	03:02
06/04/2021	06/04/2021 14:10	5	IR_2021-04-06_0691	A	A6	Obs2	Obs1	Lying	Social proximity	Ruminating	None	Centre of stall	Back	6.4	45	0.5	153.58698	L	30.707	37.7115	35.6926		82	14	38.79578133		1617718214	-251806	03:14
06/04/2021	06/04/2021 14:11	5	IR_2021-04-06_0694	A	A6	Obs2	Obs1	Lying	Social proximity	Ruminating	None	Centre of stall	Back	6.4	45	0.5	153.58698	R	27.0267	37.3114			82	14	38.79578133		1617718260	-251760	04:00
06/04/2021	06/04/2021 14:11	5	IR_2021-04-06_0696	A	A6	Obs2	Obs1	Lying	Social proximity	Ruminating	None	Centre of stall	Back	6.4	45	0.5	153.58698	L	30.707	38.0877	35.9832		82	14	38.79578133		1617718288	-251732	04:28
06/04/2021	06/04/2021 14:14	5	IR_2021-04-06_0697	A	A2	Obs1	Obs2	Standing	Social proximity	None	None	Edge of stall	Right	5.8	48	0.5	153.58698	L	20.8474	35.4198	20.9265		83	14	39.0169599		1617718478	-251932	01:08
06/04/2021	06/04/2021 14:15	5	IR_2021-04-06_0700	A	A2	Obs1	Obs2	Standing	Alone	None	None	Edge of stall	Right	5.8	48	0.5	153.58698	L	24.112	35.6787	27.6323		83	14	39.0169599		1617718508	-251902	01:38
06/04/2021	06/04/2021 14:15	5	IR_2021-04-06_0702	A	A2	Obs1	Obs2	Standing	Alone	None	None	Edge of stall	Right	5.8	48	0.5	153.58698	R	23.8352	34.4205	19.1062		83	14	39.0169599		1617718524	-251886	01:54
06/04/2021	06/04/2021 14:16	5	IR_2021-04-06_0706	A	A2	Obs1	Obs2	Standing	Alone	None	None	Edge of stall	Right	5.8	48	0.5	153.58698	R	25.5561	35.3828	15.348		83	14	39.0169599		1617718572	-251838	02:42
06/04/2021	06/04/2021 14:16	5	IR_2021-04-06_0708	A	A2	Obs1	Obs2	Standing	Alone	None	None	Edge of stall	Right	5.8	48	0.5	153.58698	R		35.7111			83	14	39.0169599		1617718594	-251816	03:04
06/04/2021	06/04/2021 14:17	5	IR_2021-04-06_0710	A	A2	Obs1	Obs2	Standing	Alone	None	None	Edge of stall	Right	5.8	48	0.5	153.58698	R	25.1817	35.8034	18.8804		83	14	39.0169599		1617718622	-251788	03:32
06/04/2021	06/04/2021 14:17	5	IR_2021-04-06_0713	A	A2	Obs1	Obs2	Standing	Alone	None	None	Edge of stall	Right	5.8	48	0.5	153.58698	L	27.8007	35.9232			83	14	39.0169599		1617718634	-251776	03:44
06/04/2021	06/04/2021 14:17	5	IR_2021-04-06_0716	A	A2	Obs1	Obs2	Standing	Alone	None	None	Edge of stall	Right	5.8	48	0.5	153.58698	R	24.8975	35.8633	24.4902		83	14	39.0169599		1617718656	-251754	04:06
06/04/2021	06/04/2021 14:17	5	IR_2021-04-06_0717	A	A2	Obs1	Obs2	Standing	Alone	None	None	Edge of stall	Right	5.8	48	0.5	153.58698	L	26.0902	36.1212	25.2779		83	14	39.0169599		1617718658	-251752	04:08
06/04/2021	06/04/2021 14:18	5	IR_2021-04-06_0719	A	A2	Obs1	Obs2	Standing	Alone	None	None	Edge of stall	Right	5.8	48	0.5	153.58698	L	31.6189	35.5632			83	14	39.0169599		1617718686	-251724	04:36
06/04/2021	06/04/2021 14:18	5	IR_2021-04-06_0721	A	A2	Obs1	Obs2	Standing	Alone	None	None	Edge of stall	Right	5.8	48	0.5	153.58698	R	23.5165	35.8587	17.7493		83	14	39.0169599		1617718700	-251710	04:50
06/04/2021	06/04/2021 14:19	5	IR_2021-04-06_0725	A	A2	Obs1	Obs2	Standing	Alone	None	None	Edge of stall	Right	5.8	48	0.5	153.58698	L	25.6318	35.7295	19.8552		83	14	39.0169599		1617718752	-251658	05:42
06/04/2021	06/04/2021 14:19	5	IR_2021-04-06_0726	A	A2	Obs1	Obs2	Standing	Alone	None	None	Edge of stall	Right	5.8	48	0.5	153.58698	L	25.6318	35.7018	19.6685		83	14	39.0169599		1617718758	-251652	05:48
06/04/2021	06/04/2021 14:19	5	IR_2021-04-06_0728	A	A2	Obs1	Obs2	Standing	Alone	None	None	Edge of stall	Right	5.8	48	0.5	153.58698	R	25.8386	36.0798	17.2309		83	14	39.0169599		1617718766	-251644	05:56
06/04/2021	06/04/2021 14:24	5	IR_2021-04-06_0730	A	A3	Obs2	Obs1	Standing	Social proximity	None	None	Centre of stall	Back	7.2	54	0.5	153.58698	L	24.0999	36.8978	27.3546		84	14	42.17031355		1617719092	-251738	04:22
06/04/2021	06/04/2021 14:25	5	IR_2021-04-06_0732	A	A3	Obs2	Obs1	Standing	Social proximity	None	None	Centre of stall	Back	7.2	54	0.5	153.58698	R	25.3427		25.2261		84	14	42.17031355		1617719108	-251722	04:38
06/04/2021	06/04/2021 14:25	5	IR_2021-04-06_0733	A	A3	Obs2	Obs1	Standing	Social proximity	None	None	Centre of stall	Back	7.2	54	0.5	153.58698	L	24.9469	36.8612	28.4774		84	14	42.17031355		1617719116	-251714	04:46
06/04/2021	06/04/2021 14:26	5	IR_2021-04-06_0735	A	A3	Obs2	Obs1	Standing	Social proximity	None	None	Edge of stall	Back	7.2	54	0.5	153.58698	R	27.598	37.368	20.9647		84	14	42.17031355		1617719160	-251670	05:30
06/04/2021	06/04/2021 14:26	5	IR_2021-04-06_0737	A	A3	Obs2	Obs1	Standing	Social proximity	None	None	Edge of stall	Back	7.2	54	0.5	153.58698	L	24.7078	36.8429	26.3307		84	14	42.17031355		1617719206	-251624	06:16
06/04/2021	06/04/2021 14:27	5	IR_2021-04-06_0739	A	A3	Obs2	Obs1	Standing	Social proximity	None	None	Edge of stall	Right	7.2	54	0.5	153.58698	L	26.8725	36.4567	20.9317		84	14	42.17031355		1617719256	-251574	07:06
09/04/2021	09/04/2021 09:21	1	IR_2021-04-09_0002.jpg	C	C6	Obs1	Obs2	Lying	Social proximity	Ruminating	None	Centre of stall	Right	10.2	66	0.7	158.44806	R		37.6787	34.8048		85	15	48.8148824		1617960098	-12922	24:38:00
09/04/2021	09/04/2021 09:21	1	IR_2021-04-09_0005.jpg	C	C6	Obs1	Obs2	Lying	Social proximity	Ruminating	None	Centre of stall	Right	10.2	66	0.7	158.44806	L		38.0059	34.4313		85	15	48.8148824		1617960112	-12908	24:52:00
09/04/2021	09/04/2021 09:22	1	IR_2021-04-09_0006.jpg	C	C6	Obs1	Obs2	Lying	Social proximity	Ruminating	None	Centre of stall	Right	10.2	66	0.7	158.44806	R		37.906	33.36		85	15	48.8148824		1617960138	-12882	25:18:00
09/04/2021	09/04/2021 09:22	1	IR_2021-04-09_0008.jpg	C	C6	Obs1	Obs2	Lying	Social proximity	Ruminating	None	Centre of stall	Right	10.2	66	0.7	158.44806	R		37.9197	33.3411		85	15	48.8148824		1617960156	-12864	25:36:00
09/04/2021	09/04/2021 09:23	1	IR_2021-04-09_0011.jpg	C	C6	Obs1	Obs2	Lying	Social proximity	Ruminating	None	Centre of stall	Right	10.2	66	0.7	158.44806	L		38.1329	32.588		85	15	48.8148824		1617960182	-12838	26:02:00
09/04/2021	09/04/2021 09:23	1	IR_2021-04-09_0013.jpg	C	C6	Obs1	Obs2	Lying	Social proximity	Ruminating	None	Centre of stall	Right	10.2	66	0.7	158.44806	R		38.0966	32.9296		85	15	48.8148824		1617960200	-12820	26:20:00
09/04/2021	09/04/2021 09:23	1	IR_2021-04-09_0015.jpg	C	C6	Obs1	Obs2	Lying	Social proximity	Ruminating	None	Centre of stall	Right	10.2	66	0.7	158.44806	L		37.5011	32.6688		85	15	48.8148824		1617960222	-12798	26:42:00
09/04/2021	09/04/2021 09:24	1	IR_2021-04-09_0017.jpg	C	C6	Obs1	Obs2	Lying	Social proximity	Ruminating	None	Centre of stall	Right	10.2	66	0.7	158.44806	R		37.8742	34.9586		85	15	48.8148824		1617960248	-12772	27:08:00
09/04/2021	09/04/2021 09:24	1	IR_2021-04-09_0022.jpg	C	C6	Obs1	Obs2	Lying	Social proximity	Ruminating	None	Centre of stall	Right	10.2	66	0.7	158.44806	R		38.2417	35.5947		85	15	48.8148824		1617960280	-12740	27:40:00
09/04/2021	09/04/2021 09:25	1	IR_2021-04-09_0025.jpg	C	C6	Obs1	Obs2	Lying	Social proximity	Ruminating	None	Centre of stall	Right	10.2	66	0.7	158.44806	L		37.8061	34.7722		85	15	48.8148824		1617960306	-12714	28:06:00
09/04/2021	09/04/2021 09:25	1	IR_2021-04-09_0027.jpg	C	C6	Obs1	Obs2	Lying	Social proximity	Ruminating	None	Centre of stall	Right	10.2	66	0.7	158.44806	L		38.015	35.3119		85	15	48.8148824		1617960316	-12704	28:16:00
09/04/2021	09/04/2021 09:25	1	IR_2021-04-09_0029.jpg	C	C6	Obs1	Obs2	Lying	Social proximity	Ruminating	None	Centre of stall	Right	10.2	66	0.7	158.44806	L		37.5194	33.9485		85	15	48.8148824		1617960336	-12684	28:36:00
09/04/2021	09/04/2021 09:25	1	IR_2021-04-09_0031.jpg	C	C6	Obs1	Obs2	Lying	Social proximity	Ruminating	None	Centre of stall	Right	10.2	66	0.7	158.44806	R		38.0286	35.3026		85	15	48.8148824		1617960350	-12670	28:50:00
09/04/2021	09/04/2021 09:26	1	IR_2021-04-09_0033.jpg	C	C6	Obs1	Obs2	Lying	Social proximity	Ruminating	None	Centre of stall	Right	10.2	66	0.7	158.44806	R		36.7927	35.4233		85	15	48.8148824		1617960362	-12658	29:02:00
09/04/2021	09/04/2021 09:26	1	IR_2021-04-09_0035.jpg	C	C6	Obs1	Obs2	Lying	Social proximity	Ruminating	None	Centre of stall	Right	10.2	66	0.7	158.44806	R		37.747	35.7983		85	15	48.8148824		1617960374	-12646	29:14:00
09/04/2021	09/04/2021 09:26	1	IR_2021-04-09_0036.jpg	C	C6	Obs1	Obs2	Lying	Social proximity	Ruminating	None	Centre of stall	Right	10.2	66	0.7	158.44806	L		37.9514	36.4162		85	15	48.8148824		1617960386	-12634	29:26:00
09/04/2021	09/04/2021 09:31	1	IR_2021-04-09_0038.jpg	C	C3	Obs2	Obs1	Lying	Social proximity	Ruminating	None	Centre of stall	Back right	10.8	55	0.6	158.44806	R		37.9888	34.7937		86	15	46.55330482		1617960692	-12928	24:32:00
09/04/2021	09/04/2021 09:32	1	IR_2021-04-09_0042.jpg	C	C3	Obs2	Obs1	Lying	Social proximity	Ruminating	None	Centre of stall	Back right	10.8	55	0.6	158.44806	L		37.839	35.6573		86	15	46.55330482		1617960744	-12876	25:24:00
09/04/2021	09/04/2021 09:32	1	IR_2021-04-09_0044.jpg	C	C3	Obs2	Obs1	Lying	Social proximity	Ruminating	None	Centre of stall	Back right	10.8	55	0.6	158.44806	R		38.0251	35.0544		86	15	46.55330482		1617960766	-12854	25:46:00
09/04/2021	09/04/2021 09:33	1	IR_2021-04-09_0045.jpg	C	C3	Obs2	Obs1	Lying	Social proximity	Ruminating	None	Centre of stall	Back right	10.8	55	0.6	158.44806	L		38.0659	35.9345		86	15	46.55330482		1617960784	-12836	26:04:00
09/04/2021	09/04/2021 09:33	1	IR_2021-04-09_0046.jpg	C	C3	Obs2	Obs1	Lying	Social proximity	Ruminating	None	Centre of stall	Back right	10.8	55	0.6	158.44806	R		37.4159	35.685		86	15	46.55330482		1617960808	-12812	26:28:00
09/04/2021	09/04/2021 09:36	1	IR_2021-04-09_0050.jpg	C	C3	Obs2	Obs1	Standing	Social proximity	Feeding	None	Centre of stall	Front left	10.8	55	0.6	158.44806	L		36.9363	34.1676		86	15	46.55330482		1617960976	-12644	29:16:00
09/04/2021	09/04/2021 09:41	1	IR_2021-04-09_0053.jpg	C	C2	Obs1	Obs2	Standing	Alone	Ruminating	None	Centre of stall	Left	12.1	53	0.5	158.44806	R		37.7307	35.7594		87	15	47.67897889		1617961276	-13064	22:16
09/04/2021	09/04/2021 09:41	1	IR_2021-04-09_0055.jpg	C	C2	Obs1	Obs2	Standing	Alone	Ruminating	None	Centre of stall	Left	12.1	53	0.5	158.44806	L		36.7629	35.3288		87	15	47.67897889		1617961302	-13038	22:42
09/04/2021	09/04/2021 09:41	1	IR_2021-04-09_0057.jpg	C	C2	Obs1	Obs2	Standing	Alone	Ruminating	None	Centre of stall	Left	12.1	53	0.5	158.44806	R		37.6943	37.4758		87	15	47.67897889		1617961316	-13024	22:56
09/04/2021	09/04/2021 09:42	1	IR_2021-04-09_0059.jpg	C	C2	Obs1	Obs2	Standing	Alone	Ruminating	None	Centre of stall	Left	12.1	53	0.5	158.44806	L		37.6534	36.3175		87	15	47.67897889		1617961358	-12982	23:38
09/04/2021	09/04/2021 09:42	1	IR_2021-04-09_0061.jpg	C	C2	Obs1	Obs2	Standing	Alone	Ruminating	None	Centre of stall	Left	12.1	53	0.5	158.44806	R		37.5123	36.5657		87	15	47.67897889		1617961372	-12968	23:52
09/04/2021	09/04/2021 09:43	1	IR_2021-04-09_0063.jpg	C	C2	Obs1	Obs2	Standing	Alone	Ruminating	None	Centre of stall	Left	12.1	53	0.5	158.44806	L		37.3345	34.8732		87	15	47.67897889		1617961382	-12958	24:02:00
09/04/2021	09/04/2021 09:43	1	IR_2021-04-09_0064.jpg	C	C2	Obs1	Obs2	Standing	Alone	Ruminating	None	Centre of stall	Left	12.1	53	0.5	158.44806	R		36.8775	36.8546		87	15	47.67897889		1617961394	-12946	24:14:00
09/04/2021	09/04/2021 09:43	1	IR_2021-04-09_0066.jpg	C	C2	Obs1	Obs2	Standing	Alone	Ruminating	None	Centre of stall	Left	12.1	53	0.5	158.44806	L		36.9599	36.8408		87	15	47.67897889		1617961414	-12926	24:34:00
09/04/2021	09/04/2021 09:43	1	IR_2021-04-09_0067.jpg	C	C2	Obs1	Obs2	Standing	Alone	Ruminating	None	Centre of stall	Left	12.1	53	0.5	158.44806	L		37.0422	36.6161		87	15	47.67897889		1617961416	-12924	24:36:00
09/04/2021	09/04/2021 09:43	1	IR_2021-04-09_0068.jpg	C	C2	Obs1	Obs2	Standing	Alone	Ruminating	None	Centre of stall	Left	12.1	53	0.5	158.44806	R		35.9765	36.5335		87	15	47.67897889		1617961422	-12918	24:42:00
09/04/2021	09/04/2021 09:44	1	IR_2021-04-09_0071.jpg	C	C2	Obs1	Obs2	Standing	Alone	Ruminating	None	Centre of stall	Left	12.1	53	0.5	158.44806	L		37.2843	36.7079		87	15	47.67897889		1617961454	-12886	25:14:00
09/04/2021	09/04/2021 09:45	1	IR_2021-04-09_0073.jpg	C	C2	Obs1	Obs2	Standing	Alone	Ruminating	None	Centre of stall	Left	12.1	53	0.5	158.44806	R		37.5897	33.1086		87	15	47.67897889		1617961510	-12830	26:10:00
09/04/2021	09/04/2021 09:45	1	IR_2021-04-09_0075.jpg	C	C2	Obs1	Obs2	Standing	Alone	Ruminating	None	Centre of stall	Left	12.1	53	0.5	158.44806	L		37.2889	36.101		87	15	47.67897889		1617961526	-12814	26:26:00
09/04/2021	09/04/2021 09:51	1	IR_2021-04-09_0077.jpg	C	C5	Obs2	Obs1	Standing	Alone	None	None	Centre of stall	Right	12.5	59	0.4	158.44806	L		36.0957	35.3602		88	15	49.95411578		1617961860	-13080	22:00
09/04/2021	09/04/2021 09:51	1	IR_2021-04-09_0080.jpg	C	C5	Obs2	Obs1	Standing	Social proximity	None	None	Centre of stall	Front	12.5	59	0.4	158.44806	R		36.1972	34.8952		88	15	49.95411578		1617961898	-13042	22:38
09/04/2021	09/04/2021 09:52	1	IR_2021-04-09_0083.jpg	C	C5	Obs2	Obs1	Standing	Social proximity	None	None	Centre of stall	Front	12.5	59	0.4	158.44806	L		36.3675	33.5738		88	15	49.95411578		1617961944	-12996	23:24
09/04/2021	09/04/2021 09:52	1	IR_2021-04-09_0085.jpg	C	C5	Obs2	Obs1	Standing	Social proximity	None	None	Centre of stall	Front	12.5	59	0.4	158.44806	R		36.2248	26.0342		88	15	49.95411578		1617961970	-12970	23:50
09/04/2021	09/04/2021 09:53	1	IR_2021-04-09_0087.jpg	C	C5	Obs2	Obs1	Standing	Social proximity	None	None	Centre of stall	Back	12.5	59	0.4	158.44806	L		36.9138	26.145		88	15	49.95411578		1617962024	-12916	24:44:00
09/04/2021	09/04/2021 09:54	1	IR_2021-04-09_0089.jpg	C	C5	Obs2	Obs1	Standing	Social proximity	None	None	Centre of stall	Back	12.5	59	0.4	158.44806	R		35.5642	28.5255		88	15	49.95411578		1617962042	-12898	25:02:00
09/04/2021	09/04/2021 09:54	1	IR_2021-04-09_0090.jpg	C	C5	Obs2	Obs1	Standing	Social proximity	None	None	Centre of stall	Back	12.5	59	0.4	158.44806	R		36.5514	25.0368		88	15	49.95411578		1617962046	-12894	25:06:00
09/04/2021	09/04/2021 09:54	1	IR_2021-04-09_0093.jpg	C	C5	Obs2	Obs1	Standing	Social proximity	None	None	Centre of stall	Back	12.5	59	0.4	158.44806	L		35.6707	30.5467		88	15	49.95411578		1617962072	-12868	25:32:00
09/04/2021	09/04/2021 09:54	1	IR_2021-04-09_0094.jpg	C	C5	Obs2	Obs1	Standing	Social proximity	None	None	Centre of stall	Back	12.5	59	0.4	158.44806	L		36.5514	26.3009		88	15	49.95411578		1617962078	-12862	25:38:00
09/04/2021	09/04/2021 09:55	1	IR_2021-04-09_0097.jpg	C	C5	Obs2	Obs1	Standing	Social proximity	None	None	Centre of stall	Back	12.5	59	0.4	158.44806	R		37.0374	27.9178		88	15	49.95411578		1617962116	-12824	26:16:00
09/04/2021	09/04/2021 09:55	1	IR_2021-04-09_0099.jpg	C	C5	Obs2	Obs1	Standing	Social proximity	None	None	Centre of stall	Back	12.5	59	0.4	158.44806	L		36.4365	26.5621		88	15	49.95411578		1617962136	-12804	26:36:00
09/04/2021	09/04/2021 09:55	1	IR_2021-04-09_0100.jpg	C	C5	Obs2	Obs1	Standing	Social proximity	None	None	Centre of stall	Back	12.5	59	0.4	158.44806	R		35.6198	27.8831		88	15	49.95411578		1617962148	-12792	26:48:00
09/04/2021	09/04/2021 09:58	1	IR_2021-04-09_0104.jpg	C	C1	Obs1	Obs2	Lying	Social proximity	None	None	Centre of stall	Back left	13.1	51	0.4	158.44806	L		38.6733	35.769		89	15	48.46262391		1617962334	-13026	22:54
09/04/2021	09/04/2021 09:59	1	IR_2021-04-09_0106.jpg	C	C1	Obs1	Obs2	Lying	Social proximity	None	None	Centre of stall	Back left	13.1	51	0.4	158.44806	L		38.6462	35.2873		89	15	48.46262391		1617962346	-13014	23:06
09/04/2021	09/04/2021 10:00	1	IR_2021-04-09_0111.jpg	C	C1	Obs1	Obs2	Lying	Social proximity	None	None	Centre of stall	Back left	13.1	51	0.4	158.44806	R		37.49			89	15	48.46262391		1617962428	-12932	24:28:00
09/04/2021	09/04/2021 10:00	1	IR_2021-04-09_0112.jpg	C	C1	Obs1	Obs2	Lying	Social proximity	None	None	Centre of stall	Back left	13.1	51	0.4	158.44806	L			37.0152		89	15	48.46262391		1617962456	-12904	24:56:00
09/04/2021	09/04/2021 10:01	1	IR_2021-04-09_0114.jpg	C	C1	Obs1	Obs2	Lying	Social proximity	None	None	Centre of stall	Back left	13.1	51	0.4	158.44806	R		38.6507	37.5446		89	15	48.46262391		1617962476	-12884	25:16:00
09/04/2021	09/04/2021 10:01	1	IR_2021-04-09_0115.jpg	C	C1	Obs1	Obs2	Lying	Social proximity	None	None	Centre of stall	Back left	13.1	51	0.4	158.44806	L		38.4294	37.3578		89	15	48.46262391		1617962478	-12882	25:18:00
09/04/2021	09/04/2021 10:01	1	IR_2021-04-09_0116.jpg	C	C1	Obs1	Obs2	Lying	Social proximity	None	None	Centre of stall	Back left	13.1	51	0.4	158.44806	R		38.2394	37.2208		89	15	48.46262391		1617962504	-12856	25:44:00
09/04/2021	09/04/2021 10:01	1	IR_2021-04-09_0117.jpg	C	C1	Obs1	Obs2	Lying	Social proximity	None	None	Centre of stall	Back left	13.1	51	0.4	158.44806	L		38.1307	36.6899		89	15	48.46262391		1617962506	-12854	25:46:00
09/04/2021	09/04/2021 10:02	1	IR_2021-04-09_0118.jpg	C	C1	Obs1	Obs2	Lying	Social proximity	None	None	Centre of stall	Back left	13.1	51	0.4	158.44806	R		38.1262	37.1203		89	15	48.46262391		1617962520	-12840	26:00:00
09/04/2021	09/04/2021 10:02	1	IR_2021-04-09_0119.jpg	C	C1	Obs1	Obs2	Lying	Social proximity	None	None	Centre of stall	Back left	13.1	51	0.4	158.44806	L		38.0128	37.0152		89	15	48.46262391		1617962528	-12832	26:08:00
09/04/2021	09/04/2021 10:03	1	IR_2021-04-09_0121.jpg	C	C1	Obs1	Obs2	Lying	Social proximity	None	None	Centre of stall	Back left	13.1	51	0.4	158.44806	R			36.6349		89	15	48.46262391		1617962584	-12776	27:04:00
09/04/2021	09/04/2021 10:03	1	IR_2021-04-09_0122.jpg	C	C1	Obs1	Obs2	Lying	Social proximity	None	None	Centre of stall	Back left	13.1	51	0.4	158.44806	L		38.2213	36.6762		89	15	48.46262391		1617962590	-12770	27:10:00
09/04/2021	09/04/2021 10:03	1	IR_2021-04-09_0124.jpg	C	C1	Obs1	Obs2	Lying	Social proximity	None	None	Centre of stall	Back left	13.1	51	0.4	158.44806	L		37.972	36.9511		89	15	48.46262391		1617962598	-12762	27:18:00
09/04/2021	09/04/2021 10:03	1	IR_2021-04-09_0125.jpg	C	C1	Obs1	Obs2	Lying	Social proximity	None	None	Centre of stall	Back left	13.1	51	0.4	158.44806	L		38.3164	36.8458		89	15	48.46262391		1617962606	-12754	27:26:00
09/04/2021	09/04/2021 10:16	1	IR_2021-04-09_0129.jpg	C	C4	Obs2	Obs1	Standing	Social proximity	Feeding	None	Centre of stall	Right	10.7	55	1.1	158.44806	L		36.2294	36.7763		90	15	45.93294072		1617963376	-12614	29:46:00
09/04/2021	09/04/2021 10:16	1	IR_2021-04-09_0130.jpg	C	C4	Obs2	Obs1	Standing	Social proximity	Feeding	None	Centre of stall	Right	10.7	55	1.1	158.44806	L		35.9481	32.9265		90	15	45.93294072		1617963388	-12602	29:58:00
09/04/2021	09/04/2021 10:17	1	IR_2021-04-09_0134.jpg	C	C4	Obs2	Obs1	Standing	Social proximity	Feeding	None	Centre of stall	Right	10.7	55	1.1	158.44806	R		36.8359	35.0023		90	15	45.93294072		1617963444	-12546	30:54:00
09/04/2021	09/04/2021 10:17	1	IR_2021-04-09_0136.jpg	C	C4	Obs2	Obs1	Standing	Social proximity	Feeding	None	Centre of stall	Right	10.7	55	1.1	158.44806	R			32.4326		90	15	45.93294072		1617963476	-12514	31:26:00
09/04/2021	09/04/2021 10:18	1	IR_2021-04-09_0140.jpg	C	C4	Obs2	Obs1	Standing	Social proximity	Feeding	None	Centre of stall	Right	10.7	55	1.1	158.44806	R		37.0359	37.5881		90	15	45.93294072		1617963512	-12478	32:02:00
09/04/2021	09/04/2021 10:18	1	IR_2021-04-09_0142.jpg	C	C4	Obs2	Obs1	Standing	Social proximity	Feeding	None	Centre of stall	Right	10.7	55	1.1	158.44806	L		36.6739			90	15	45.93294072		1617963534	-12456	32:24:00
09/04/2021	09/04/2021 10:19	1	IR_2021-04-09_0145.jpg	C	C4	Obs2	Obs1	Standing	Social proximity	Feeding	None	Centre of stall	Right	10.7	55	1.1	158.44806	L			33.9307		90	15	45.93294072		1617963562	-12428	32:52:00
09/04/2021	09/04/2021 10:20	1	IR_2021-04-09_0148.jpg	C	C4	Obs2	Obs1	Standing	Social proximity	Feeding	None	Centre of stall	Right	10.7	55	1.1	158.44806	R		35.9883	33.2808		90	15	45.93294072		1617963614	-12376	33:44:00
09/04/2021	09/04/2021 10:20	1	IR_2021-04-09_0149.jpg	C	C4	Obs2	Obs1	Standing	Social proximity	Feeding	None	Centre of stall	Right	10.7	55	1.1	158.44806	L			33.8555		90	15	45.93294072		1617963626	-12364	33:56:00
09/04/2021	09/04/2021 10:20	1	IR_2021-04-09_0150.jpg	C	C4	Obs2	Obs1	Standing	Social proximity	Feeding	None	Centre of stall	Right	10.7	55	1.1	158.44806	L		36.1912	37.2735		90	15	45.93294072		1617963644	-12346	34:14:00
09/04/2021	09/04/2021 10:20	1	IR_2021-04-09_0151.jpg	C	C4	Obs2	Obs1	Standing	Social proximity	Feeding	None	Centre of stall	Right	10.7	55	1.1	158.44806	R			34.1418		90	15	45.93294072		1617963650	-12340	34:20:00
09/04/2021	09/04/2021 10:45	2	IR_2021-04-09_0153.jpg	C	C6	Obs2	Obs1	Standing	Social proximity	Feeding	None	Centre of stall	Right	11.2	56	1	158.44806	R		37.786	36.1755		91	16	46.91715492		1617965140	-11540	47:40:00
09/04/2021	09/04/2021 10:46	2	IR_2021-04-09_0156.jpg	C	C6	Obs2	Obs1	Standing	Social proximity	Feeding	None	Centre of stall	Right	11.2	56	1	158.44806	L		36.6215	28.5015		91	16	46.91715492		1617965182	-11498	48:22:00
09/04/2021	09/04/2021 10:46	2	IR_2021-04-09_0157.jpg	C	C6	Obs2	Obs1	Standing	Social proximity	Feeding	None	Centre of stall	Right	11.2	56	1	158.44806	R		36.8599	34.6035		91	16	46.91715492		1617965188	-11492	48:28:00
09/04/2021	09/04/2021 10:47	2	IR_2021-04-09_0159.jpg	C	C6	Obs2	Obs1	Standing	Social proximity	None	None	Centre of stall	Right	11.2	56	1	158.44806	L		36.5985	34.9066		91	16	46.91715492		1617965254	-11426	49:34:00
09/04/2021	09/04/2021 10:48	2	IR_2021-04-09_0161.jpg	C	C6	Obs2	Obs1	Standing	Social proximity	None	None	Centre of stall	Right	11.2	56	1	158.44806	R		36.9148	35.7047		91	16	46.91715492		1617965292	-11388	50:12:00
09/04/2021	09/04/2021 10:49	2	IR_2021-04-09_0168.jpg	C	C6	Obs2	Obs1	Standing	Social proximity	None	None	Centre of stall	Right	11.2	56	1	158.44806	L		37.0109	34.1639		91	16	46.91715492		1617965356	-11324	51:16:00
09/04/2021	09/04/2021 10:49	2	IR_2021-04-09_0169.jpg	C	C6	Obs2	Obs1	Standing	Social proximity	None	None	Centre of stall	Right	11.2	56	1	158.44806	R		37.0521	36.3964		91	16	46.91715492		1617965366	-11314	51:26:00
09/04/2021	09/04/2021 10:50	2	IR_2021-04-09_0174.jpg	C	C6	Obs2	Obs1	Standing	Social proximity	None	None	Centre of stall	Right	11.2	56	1	158.44806	R		36.956	36.7362		91	16	46.91715492		1617965410	-11270	52:10:00
09/04/2021	09/04/2021 10:50	2	IR_2021-04-09_0175.jpg	C	C6	Obs2	Obs1	Standing	Social proximity	None	None	Centre of stall	Right	11.2	56	1	158.44806	L		37.3945	36.9652		91	16	46.91715492		1617965418	-11262	52:18:00
09/04/2021	09/04/2021 10:54	2	IR_2021-04-09_0179.jpg	C	C3	Obs1	Obs2	Standing	Social proximity	Feeding	None	Centre of stall	Right	12.4	56	0.9	158.44806	R		36.8779	35.041		92	16	48.49003327		1617965654	-11416	49:44:00
09/04/2021	09/04/2021 10:54	2	IR_2021-04-09_0181.jpg	C	C3	Obs1	Obs2	Standing	Social proximity	Feeding	None	Centre of stall	Right	12.4	56	0.9	158.44806	L		37.3714	35.9168		92	16	48.49003327		1617965674	-11396	50:04:00
09/04/2021	09/04/2021 10:54	2	IR_2021-04-09_0183.jpg	C	C3	Obs1	Obs2	Standing	Social proximity	Feeding	None	Centre of stall	Right	12.4	56	0.9	158.44806	R		36.7771	36.419		92	16	48.49003327		1617965682	-11388	50:12:00
09/04/2021	09/04/2021 10:54	2	IR_2021-04-09_0185.jpg	C	C3	Obs1	Obs2	Standing	Social proximity	Feeding	None	Centre of stall	Right	12.4	56	0.9	158.44806	R		36.9099	35.3476		92	16	48.49003327		1617965698	-11372	50:28:00
09/04/2021	09/04/2021 10:55	2	IR_2021-04-09_0186.jpg	C	C3	Obs1	Obs2	Standing	Social proximity	Feeding	None	Centre of stall	Right	12.4	56	0.9	158.44806	L		36.667	36.258		92	16	48.49003327		1617965734	-11336	51:04:00
09/04/2021	09/04/2021 10:56	2	IR_2021-04-09_0190.jpg	C	C3	Obs1	Obs2	Standing	Social proximity	Feeding	None	Centre of stall	Right	12.4	56	0.9	158.44806	R		37.038	36.1521		92	16	48.49003327		1617965768	-11302	51:38:00
09/04/2021	09/04/2021 10:56	2	IR_2021-04-09_0192.jpg	C	C3	Obs1	Obs2	Standing	Social proximity	Feeding	None	Centre of stall	Right	12.4	56	0.9	158.44806	L		36.5568	35.4357		92	16	48.49003327		1617965776	-11294	51:46:00
09/04/2021	09/04/2021 10:56	2	IR_2021-04-09_0194.jpg	C	C3	Obs1	Obs2	Standing	Social proximity	Feeding	None	Centre of stall	Right	12.4	56	0.9	158.44806	R		34.6169	34.9246		92	16	48.49003327		1617965796	-11274	52:06:00
09/04/2021	09/04/2021 10:57	2	IR_2021-04-09_0197.jpg	C	C3	Obs1	Obs2	Standing	Social proximity	Feeding	None	Centre of stall	Right	12.4	56	0.9	158.44806	R		36.7352	35.3049		92	16	48.49003327		1617965842	-11228	52:52:00
09/04/2021	09/04/2021 10:57	2	IR_2021-04-09_0199.jpg	C	C3	Obs1	Obs2	Standing	Social proximity	Feeding	None	Centre of stall	Right	12.4	56	0.9	158.44806	L		37.5765	36.7908		92	16	48.49003327		1617965856	-11214	53:06:00
09/04/2021	09/04/2021 10:57	2	IR_2021-04-09_0201.jpg	C	C3	Obs1	Obs2	Standing	Social proximity	Feeding	None	Centre of stall	Right	12.4	56	0.9	158.44806	R		36.9963	35.5044		92	16	48.49003327		1617965876	-11194	53:26:00
09/04/2021	09/04/2021 10:58	2	IR_2021-04-09_0202.jpg	C	C3	Obs1	Obs2	Standing	Social proximity	Feeding	None	Centre of stall	Right	12.4	56	0.9	158.44806	L		36.8229	35.769		92	16	48.49003327		1617965880	-11190	53:30:00
09/04/2021	09/04/2021 10:58	2	IR_2021-04-09_0204.jpg	C	C3	Obs1	Obs2	Standing	Social proximity	Feeding	None	Centre of stall	Right	12.4	56	0.9	158.44806	L		37.1701	36.7811		92	16	48.49003327		1617965914	-11156	54:04:00
09/04/2021	09/04/2021 10:58	2	IR_2021-04-09_0206.jpg	C	C3	Obs1	Obs2	Standing	Social proximity	Feeding	None	Centre of stall	Right	12.4	56	0.9	158.44806	R		37.1934	34.7476		92	16	48.49003327		1617965938	-11132	54:28:00
09/04/2021	09/04/2021 11:00	2	IR_2021-04-09_0207.jpg	C	C2	Obs2	Obs1	Standing	Social proximity	Being alert	None	Centre of stall	Left	12.7	58	0.9	158.44806	R		36.9075	36.1125		93	16	49.42286314		1617966032	-11578	47:02:00
09/04/2021	09/04/2021 11:00	2	IR_2021-04-09_0208.jpg	C	C2	Obs2	Obs1	Standing	Social proximity	Being alert	None	Centre of stall	Left	12.7	58	0.9	158.44806	L		37.0174	36.0433		93	16	49.42286314		1617966040	-11570	47:10:00
09/04/2021	09/04/2021 11:01	2	IR_2021-04-09_0210.jpg	C	C2	Obs2	Obs1	Standing	Alone	Being alert	None	Centre of stall	Left	12.7	58	0.9	158.44806	R		37.1638	35.5532		93	16	49.42286314		1617966070	-11540	47:40:00
09/04/2021	09/04/2021 11:02	2	IR_2021-04-09_0213.jpg	C	C2	Obs2	Obs1	Standing	Alone	Being alert	None	Centre of stall	Left	12.7	58	0.9	158.44806	L		35.6088	35.8725		93	16	49.42286314		1617966134	-11476	48:44:00
09/04/2021	09/04/2021 11:02	2	IR_2021-04-09_0214.jpg	C	C2	Obs2	Obs1	Standing	Alone	Being alert	None	Centre of stall	Left	12.7	58	0.9	158.44806	R		36.9625			93	16	49.42286314		1617966140	-11470	48:50:00
09/04/2021	09/04/2021 11:02	2	IR_2021-04-09_0215.jpg	C	C2	Obs2	Obs1	Standing	Alone	Being alert	None	Centre of stall	Left	12.7	58	0.9	158.44806	L			35.4234		93	16	49.42286314		1617966148	-11462	48:58:00
09/04/2021	09/04/2021 11:02	2	IR_2021-04-09_0218.jpg	C	C2	Obs2	Obs1	Standing	Alone	Being alert	None	Centre of stall	Left	12.7	58	0.9	158.44806	R			36.2369		93	16	49.42286314		1617966172	-11438	49:22:00
09/04/2021	09/04/2021 11:04	2	IR_2021-04-09_0222.jpg	C	C2	Obs2	Obs1	Standing	Alone	Being alert	None	Centre of stall	Left	12.7	58	0.9	158.44806	L		37.4514	35.4883		93	16	49.42286314		1617966276	-11334	51:06:00
09/04/2021	09/04/2021 11:05	2	IR_2021-04-09_0226.jpg	C	C2	Obs2	Obs1	Standing	Alone	Being alert	None	Centre of stall	Left	12.7	58	0.9	158.44806	R		37.0494	35.9971		93	16	49.42286314		1617966324	-11286	51:54:00
09/04/2021	09/04/2021 11:09	2	IR_2021-04-09_0229.jpg	C	C5	Obs1	Obs2	Lying	Social proximity	None	None	Centre of stall	Right	12.9	55	0.8	158.44806	L		38.3005	35.5949		94	16	48.93237172		1617966578	-11632	46:08:00
09/04/2021	09/04/2021 11:10	2	IR_2021-04-09_0231.jpg	C	C5	Obs1	Obs2	Lying	Social proximity	None	None	Centre of stall	Right	12.9	55	0.8	158.44806	R		36.9851	36.6552		94	16	48.93237172		1617966600	-11610	46:30:00
09/04/2021	09/04/2021 11:10	2	IR_2021-04-09_0233.jpg	C	C5	Obs1	Obs2	Lying	Social proximity	None	None	Centre of stall	Right	12.9	55	0.8	158.44806	L		37.4282	36.5771		94	16	48.93237172		1617966612	-11598	46:42:00
09/04/2021	09/04/2021 11:10	2	IR_2021-04-09_0234.jpg	C	C5	Obs1	Obs2	Lying	Social proximity	None	None	Centre of stall	Right	12.9	55	0.8	158.44806	L		37.8788	37.3188		94	16	48.93237172		1617966618	-11592	46:48:00
09/04/2021	09/04/2021 11:11	2	IR_2021-04-09_0237.jpg	C	C5	Obs1	Obs2	Lying	Social proximity	None	None	Centre of stall	Right	12.9	55	0.8	158.44806	L		37.9787	35.8493		94	16	48.93237172		1617966668	-11542	47:38:00
09/04/2021	09/04/2021 11:11	2	IR_2021-04-09_0241.jpg	C	C5	Obs1	Obs2	Lying	Social proximity	None	None	Centre of stall	Right	12.9	55	0.8	158.44806	R		38.0513	36.3611		94	16	48.93237172		1617966702	-11508	48:12:00
09/04/2021	09/04/2021 11:12	2	IR_2021-04-09_0245.jpg	C	C5	Obs1	Obs2	Lying	Social proximity	None	None	Centre of stall	Right	12.9	55	0.8	158.44806	L		38.2054	36.6001		94	16	48.93237172		1617966758	-11452	49:08:00
09/04/2021	09/04/2021 11:12	2	IR_2021-04-09_0246.jpg	C	C5	Obs1	Obs2	Lying	Social proximity	None	None	Centre of stall	Right	12.9	55	0.8	158.44806	L		38.2145	36.5863		94	16	48.93237172		1617966760	-11450	49:10:00
09/04/2021	09/04/2021 11:13	2	IR_2021-04-09_0249.jpg	C	C5	Obs1	Obs2	Lying	Social proximity	None	None	Centre of stall	Right	12.9	55	0.8	158.44806	R		38.2734	36.4668		94	16	48.93237172		1617966786	-11424	49:36:00
09/04/2021	09/04/2021 11:13	2	IR_2021-04-09_0251.jpg	C	C5	Obs1	Obs2	Lying	Social proximity	None	None	Centre of stall	Right	12.9	55	0.8	158.44806	L		37.1589	37.0263		94	16	48.93237172		1617966798	-11412	49:48:00
09/04/2021	09/04/2021 11:13	2	IR_2021-04-09_0253.jpg	C	C5	Obs1	Obs2	Lying	Social proximity	None	None	Centre of stall	Right	12.9	55	0.8	158.44806	L		37.897	36.9531		94	16	48.93237172		1617966822	-11388	50:12:00
09/04/2021	09/04/2021 11:17	2	IR_2021-04-09_0256.jpg	C	C1	Obs2	Obs1	Standing	Social proximity	Ruminating	None	Edge of stall	Back right	13.4	50	0.8	158.44806	R		37.0681	36.9125		95	16	48.15935949		1617967062	-11568	47:12:00
09/04/2021	09/04/2021 11:18	2	IR_2021-04-09_0258.jpg	C	C1	Obs2	Obs1	Standing	Social proximity	Ruminating	None	Edge of stall	Back right	13.4	50	0.8	158.44806	L		37.9246			95	16	48.15935949		1617967122	-11508	48:12:00
09/04/2021	09/04/2021 11:18	2	IR_2021-04-09_0259.jpg	C	C1	Obs2	Obs1	Standing	Social proximity	Ruminating	None	Edge of stall	Back right	13.4	50	0.8	158.44806	R			36.2238		95	16	48.15935949		1617967126	-11504	48:16:00
09/04/2021	09/04/2021 11:19	2	IR_2021-04-09_0261.jpg	C	C1	Obs2	Obs1	Standing	Social proximity	Ruminating	None	Edge of stall	Back right	13.4	50	0.8	158.44806	R		37.6292			95	16	48.15935949		1617967154	-11476	48:44:00
09/04/2021	09/04/2021 11:19	2	IR_2021-04-09_0262.jpg	C	C1	Obs2	Obs1	Standing	Social proximity	Ruminating	None	Edge of stall	Back right	13.4	50	0.8	158.44806	L		36.6971	36.1731		95	16	48.15935949		1617967166	-11464	48:56:00
09/04/2021	09/04/2021 11:19	2	IR_2021-04-09_0263.jpg	C	C1	Obs2	Obs1	Standing	Social proximity	Ruminating	None	Edge of stall	Back right	13.4	50	0.8	158.44806	L		37.8656	34.8202		95	16	48.15935949		1617967176	-11454	49:06:00
09/04/2021	09/04/2021 11:20	2	IR_2021-04-09_0267.jpg	C	C1	Obs2	Obs1	Standing	Social proximity	Ruminating	None	Edge of stall	Back right	13.4	50	0.8	158.44806	R		36.4216	35.7947		95	16	48.15935949		1617967230	-11400	50:00:00
09/04/2021	09/04/2021 11:20	2	IR_2021-04-09_0268.jpg	C	C1	Obs2	Obs1	Standing	Social proximity	Ruminating	None	Edge of stall	Back right	13.4	50	0.8	158.44806	R		37.611			95	16	48.15935949		1617967248	-11382	50:18:00
09/04/2021	09/04/2021 11:21	2	IR_2021-04-09_0271.jpg	C	C1	Obs2	Obs1	Standing	Social proximity	Ruminating	None	Edge of stall	Back right	13.4	50	0.8	158.44806	R			35.9518		95	16	48.15935949		1617967286	-11344	50:56:00
09/04/2021	09/04/2021 11:21	2	IR_2021-04-09_0272.jpg	C	C1	Obs2	Obs1	Standing	Social proximity	Ruminating	None	Edge of stall	Back right	13.4	50	0.8	158.44806	L		37.3037			95	16	48.15935949		1617967300	-11330	51:10:00
09/04/2021	09/04/2021 11:21	2	IR_2021-04-09_0273.jpg	C	C1	Obs2	Obs1	Standing	Social proximity	Ruminating	None	Edge of stall	Back right	13.4	50	0.8	158.44806	R		36.5916			95	16	48.15935949		1617967308	-11322	51:18:00
09/04/2021	09/04/2021 11:24	2	IR_2021-04-09_0275.jpg	C	C4	Obs1	Obs2	Standing	Social proximity	Feeding	None	Centre of stall	Left	14.4	49	0.7	158.44806	R			36.7377		96	16	49.24627424		1617967444	-11636	46:04:00
09/04/2021	09/04/2021 11:24	2	IR_2021-04-09_0278.jpg	C	C4	Obs1	Obs2	Standing	Social proximity	Feeding	None	Centre of stall	Left	14.4	49	0.7	158.44806	L			37.0126		96	16	49.24627424		1617967494	-11586	46:54:00
09/04/2021	09/04/2021 11:25	2	IR_2021-04-09_0279.jpg	C	C4	Obs1	Obs2	Standing	Social proximity	Feeding	None	Centre of stall	Left	14.4	49	0.7	158.44806	R		36.1769			96	16	49.24627424		1617967506	-11574	47:06:00
09/04/2021	09/04/2021 11:25	2	IR_2021-04-09_0280.jpg	C	C4	Obs1	Obs2	Standing	Social proximity	Feeding	None	Centre of stall	Left	14.4	49	0.7	158.44806	L		37.008			96	16	49.24627424		1617967518	-11562	47:18:00
09/04/2021	09/04/2021 11:26	2	IR_2021-04-09_0282.jpg	C	C4	Obs1	Obs2	Standing	Social proximity	Drinking	None	Centre of stall	Back right	14.4	49	0.7	158.44806	R		36.2414	37.0034		96	16	49.24627424		1617967590	-11490	48:30:00
09/04/2021	09/04/2021 11:26	2	IR_2021-04-09_0283.jpg	C	C4	Obs1	Obs2	Standing	Social proximity	Drinking	None	Centre of stall	Back right	14.4	49	0.7	158.44806	L		36.1515	37.152		96	16	49.24627424		1617967594	-11486	48:34:00
09/04/2021	09/04/2021 11:26	2	IR_2021-04-09_0284.jpg	C	C4	Obs1	Obs2	Standing	Social proximity	Drinking	None	Centre of stall	Back right	14.4	49	0.7	158.44806	R		36.0501	34.9193		96	16	49.24627424		1617967618	-11462	48:58:00
09/04/2021	09/04/2021 11:27	2	IR_2021-04-09_0285.jpg	C	C4	Obs1	Obs2	Standing	Alone	Drinking	None	Centre of stall	Back right	14.4	49	0.7	158.44806	L		35.7499	36.1331		96	16	49.24627424		1617967630	-11450	49:10:00
09/04/2021	09/04/2021 11:27	2	IR_2021-04-09_0288.jpg	C	C4	Obs1	Obs2	Standing	Social proximity	Drinking	None	Centre of stall	Back right	14.4	49	0.7	158.44806	R		35.6065	34.4106		96	16	49.24627424		1617967668	-11412	49:48:00
09/04/2021	09/04/2021 11:38	3	IR_2021-04-09_0289.jpg	C	C6	Obs1	Obs2	Standing	Social proximity	Ruminating	None	Centre of stall	Right	13.9	49	0.7	158.44806	L		37.422	36.1892		97	17	48.61073864		1617968280	-338010	06:30
09/04/2021	09/04/2021 11:38	3	IR_2021-04-09_0291.jpg	C	C6	Obs1	Obs2	Standing	Social proximity	Ruminating	None	Centre of stall	Right	13.9	49	0.7	158.44806	R		37.5586	36.6398		97	17	48.61073864		1617968286	-338004	06:36
09/04/2021	09/04/2021 11:38	3	IR_2021-04-09_0293.jpg	C	C6	Obs1	Obs2	Standing	Social proximity	Ruminating	None	Centre of stall	Right	13.9	49	0.7	158.44806	R		37.9179	36.5618		97	17	48.61073864		1617968300	-337990	06:50
09/04/2021	09/04/2021 11:38	3	IR_2021-04-09_0295.jpg	C	C6	Obs1	Obs2	Standing	Social proximity	Ruminating	None	Centre of stall	Right	13.9	49	0.7	158.44806	R		37.5085	36.6444		97	17	48.61073864		1617968324	-337966	07:14
09/04/2021	09/04/2021 11:38	3	IR_2021-04-09_0296.jpg	C	C6	Obs1	Obs2	Standing	Social proximity	Ruminating	None	Centre of stall	Right	13.9	49	0.7	158.44806	R		38.2986	37.0475		97	17	48.61073864		1617968338	-337952	07:28
09/04/2021	09/04/2021 11:39	3	IR_2021-04-09_0298.jpg	C	C6	Obs1	Obs2	Standing	Social proximity	Ruminating	None	Centre of stall	Right	13.9	49	0.7	158.44806	L		37.727			97	17	48.61073864		1617968378	-337912	08:08
09/04/2021	09/04/2021 11:39	3	IR_2021-04-09_0299.jpg	C	C6	Obs1	Obs2	Standing	Social proximity	Ruminating	None	Centre of stall	Right	13.9	49	0.7	158.44806	L		37.8543			97	17	48.61073864		1617968390	-337900	08:20
09/04/2021	09/04/2021 11:40	3	IR_2021-04-09_0301.jpg	C	C6	Obs1	Obs2	Standing	Social proximity	Ruminating	None	Centre of stall	Right	13.9	49	0.7	158.44806	R		38.1356	33.8303		97	17	48.61073864		1617968424	-337866	08:54
09/04/2021	09/04/2021 11:40	3	IR_2021-04-09_0302.jpg	C	C6	Obs1	Obs2	Standing	Social proximity	Ruminating	None	Centre of stall	Right	13.9	49	0.7	158.44806	R		38.0676			97	17	48.61073864		1617968440	-337850	09:10
09/04/2021	09/04/2021 11:41	3	IR_2021-04-09_0304.jpg	C	C6	Obs1	Obs2	Standing	Social proximity	None	None	Centre of stall	Right	13.9	49	0.7	158.44806	L		37.6588	36.2123		97	17	48.61073864		1617968462	-337828	09:32
09/04/2021	09/04/2021 11:41	3	IR_2021-04-09_0307.jpg	C	C6	Obs1	Obs2	Standing	Social proximity	None	None	Centre of stall	Right	13.9	49	0.7	158.44806	R		37.5404	37.2166		97	17	48.61073864		1617968518	-337772	10:28
09/04/2021	09/04/2021 11:42	3	IR_2021-04-09_0308.jpg	C	C6	Obs1	Obs2	Standing	Social proximity	None	None	Centre of stall	Right	13.9	49	0.7	158.44806	L		36.0417			97	17	48.61073864		1617968540	-337750	10:50
09/04/2021	09/04/2021 11:42	3	IR_2021-04-09_0309.jpg	C	C6	Obs1	Obs2	Standing	Social proximity	None	None	Centre of stall	Right	13.9	49	0.7	158.44806	R		37.6042			97	17	48.61073864		1617968548	-337742	10:58
09/04/2021	09/04/2021 11:42	3	IR_2021-04-09_0310.jpg	C	C6	Obs1	Obs2	Standing	Social proximity	None	None	Centre of stall	Right	13.9	49	0.7	158.44806	L		37.5268			97	17	48.61073864		1617968578	-337712	11:28
09/04/2021	09/04/2021 11:48	3	IR_2021-04-09_0311.jpg	C	C3	Obs2	Obs1	Lying	Social proximity	Ruminating	None	Centre of stall	Back left	14.6	56	0.7	158.44806	R		38.246	35.1524		98	17	51.46160357		1617968910	-337890	08:30
09/04/2021	09/04/2021 11:50	3	IR_2021-04-09_0315.jpg	C	C3	Obs2	Obs1	Lying	Social proximity	Ruminating	None	Centre of stall	Back left	14.6	56	0.7	158.44806	R			32.4948		98	17	51.46160357		1617969020	-337780	10:20
09/04/2021	09/04/2021 11:50	3	IR_2021-04-09_0316.jpg	C	C3	Obs2	Obs1	Lying	Social proximity	Ruminating	None	Centre of stall	Back left	14.6	56	0.7	158.44806	L		37.1124			98	17	51.46160357		1617969030	-337770	10:30
09/04/2021	09/04/2021 11:51	3	IR_2021-04-09_0319.jpg	C	C3	Obs2	Obs1	Lying	Social proximity	Ruminating	None	Centre of stall	Back left	14.6	56	0.7	158.44806	R			32.8464		98	17	51.46160357		1617969072	-337728	11:12
09/04/2021	09/04/2021 11:51	3	IR_2021-04-09_0320.jpg	C	C3	Obs2	Obs1	Lying	Social proximity	Ruminating	None	Centre of stall	Back left	14.6	56	0.7	158.44806	L		37.0438			98	17	51.46160357		1617969098	-337702	11:38
09/04/2021	09/04/2021 11:51	3	IR_2021-04-09_0322.jpg	C	C3	Obs2	Obs1	Lying	Social proximity	Ruminating	None	Centre of stall	Back left	14.6	56	0.7	158.44806	L			34.7891		98	17	51.46160357		1617969114	-337686	11:54
09/04/2021	09/04/2021 11:53	3	IR_2021-04-09_0325.jpg	C	C3	Obs2	Obs1	Lying	Social proximity	Ruminating	None	Centre of stall	Back left	14.6	56	0.7	158.44806	R		38.1644	35.7785		98	17	51.46160357		1617969188	-337612	13:08
09/04/2021	09/04/2021 11:55	3	IR_2021-04-09_0328.jpg	C	C2	Obs1	Obs2	Standing	Alone	Ruminating	None	Centre of stall	Left	14.6	54	0.6	158.44806	L		37.2419	36.2602		99	17	51.00160357		1617969336	-338004	06:36
09/04/2021	09/04/2021 11:55	3	IR_2021-04-09_0330.jpg	C	C2	Obs1	Obs2	Standing	Alone	Ruminating	None	Centre of stall	Left	14.6	54	0.6	158.44806	R		37.5522			99	17	51.00160357		1617969350	-337990	06:50
09/04/2021	09/04/2021 11:56	3	IR_2021-04-09_0332.jpg	C	C2	Obs1	Obs2	Standing	Alone	Ruminating	None	Centre of stall	Left	14.6	54	0.6	158.44806	R		37.6159	36.4076		99	17	51.00160357		1617969376	-337964	07:16
09/04/2021	09/04/2021 11:56	3	IR_2021-04-09_0334.jpg	C	C2	Obs1	Obs2	Standing	Alone	Ruminating	None	Centre of stall	Left	14.6	54	0.6	158.44806	L		37.5112			99	17	51.00160357		1617969392	-337948	07:32
09/04/2021	09/04/2021 11:56	3	IR_2021-04-09_0336.jpg	C	C2	Obs1	Obs2	Standing	Alone	Ruminating	None	Centre of stall	Left	14.6	54	0.6	158.44806	L		37.7024	36.2003		99	17	51.00160357		1617969414	-337926	07:54
09/04/2021	09/04/2021 11:57	3	IR_2021-04-09_0338.jpg	C	C2	Obs1	Obs2	Standing	Alone	Ruminating	None	Centre of stall	Left	14.6	54	0.6	158.44806	R		36.9858			99	17	51.00160357		1617969432	-337908	08:12
09/04/2021	09/04/2021 11:57	3	IR_2021-04-09_0339.jpg	C	C2	Obs1	Obs2	Standing	Alone	Ruminating	None	Centre of stall	Left	14.6	54	0.6	158.44806	R		37.2008	35.5719		99	17	51.00160357		1617969448	-337892	08:28
09/04/2021	09/04/2021 11:57	3	IR_2021-04-09_0342.jpg	C	C2	Obs1	Obs2	Standing	Alone	Ruminating	None	Centre of stall	Left	14.6	54	0.6	158.44806	L		36.908			99	17	51.00160357		1617969472	-337868	08:52
09/04/2021	09/04/2021 11:58	3	IR_2021-04-09_0343.jpg	C	C2	Obs1	Obs2	Standing	Social proximity	Ruminating	None	Centre of stall	Left	14.6	54	0.6	158.44806	L		37.2374	35.2843		99	17	51.00160357		1617969488	-337852	09:08
09/04/2021	09/04/2021 11:58	3	IR_2021-04-09_0346.jpg	C	C2	Obs1	Obs2	Standing	Alone	Being alert	None	Centre of stall	Left	14.6	54	0.6	158.44806	R		37.0179			99	17	51.00160357		1617969524	-337816	09:44
09/04/2021	09/04/2021 11:59	3	IR_2021-04-09_0347.jpg	C	C2	Obs1	Obs2	Standing	Social proximity	Being alert	None	Centre of stall	Left	14.6	54	0.6	158.44806	L		36.6833	35.4792		99	17	51.00160357		1617969544	-337796	10:04
09/04/2021	09/04/2021 11:59	3	IR_2021-04-09_0349.jpg	C	C2	Obs1	Obs2	Standing	Social proximity	Being alert	None	Centre of stall	Left	14.6	54	0.6	158.44806	R		36.5041			99	17	51.00160357		1617969576	-337764	10:36
09/04/2021	09/04/2021 11:59	3	IR_2021-04-09_0350.jpg	C	C2	Obs1	Obs2	Standing	Alone	Being alert	None	Centre of stall	Left	14.6	54	0.6	158.44806	L		37.2556			99	17	51.00160357		1617969598	-337742	10:58
09/04/2021	09/04/2021 12:00	3	IR_2021-04-09_0352.jpg	C	C2	Obs1	Obs2	Standing	Social proximity	Being alert	None	Centre of stall	Left	14.6	54	0.6	158.44806	R		36.995	36.5087		99	17	51.00160357		1617969612	-337728	11:12
09/04/2021	09/04/2021 12:07	3	IR_2021-04-09_0354.jpg	C	C5	Obs2	Obs1	Standing	Alone	None	None	Centre of stall	Front left	15.5	51	0.6	158.44806	L		36.1433	36.6218		100	17	51.31805152		1617970032	-337698	11:42
09/04/2021	09/04/2021 12:07	3	IR_2021-04-09_0356.jpg	C	C5	Obs2	Obs1	Standing	Alone	None	None	Centre of stall	Front left	15.5	51	0.6	158.44806	R		34.9896	35.3939		100	17	51.31805152		1617970076	-337654	12:26
09/04/2021	09/04/2021 12:08	3	IR_2021-04-09_0357.jpg	C	C5	Obs2	Obs1	Standing	Alone	None	None	Centre of stall	Front left	15.5	51	0.6	158.44806	L			36.0464		100	17	51.31805152		1617970082	-337648	12:32
09/04/2021	09/04/2021 12:08	3	IR_2021-04-09_0361.jpg	C	C5	Obs2	Obs1	Standing	Alone	None	None	Centre of stall	Front left	15.5	51	0.6	158.44806	R			35.8154		100	17	51.31805152		1617970114	-337616	13:04
09/04/2021	09/04/2021 12:08	3	IR_2021-04-09_0362.jpg	C	C5	Obs2	Obs1	Standing	Alone	None	None	Centre of stall	Front left	15.5	51	0.6	158.44806	L			36.4978		100	17	51.31805152		1617970120	-337610	13:10
09/04/2021	09/04/2021 12:09	3	IR_2021-04-09_0365.jpg	C	C5	Obs2	Obs1	Standing	Alone	None	None	Centre of stall	Front left	15.5	51	0.6	158.44806	R			36.5162		100	17	51.31805152		1617970160	-337570	13:50
09/04/2021	09/04/2021 12:09	3	IR_2021-04-09_0367.jpg	C	C5	Obs2	Obs1	Standing	Alone	None	None	Centre of stall	Front left	15.5	51	0.6	158.44806	L		35.7414	35.7877		100	17	51.31805152		1617970180	-337550	14:10
09/04/2021	09/04/2021 12:10	3	IR_2021-04-09_0369.jpg	C	C5	Obs2	Obs1	Standing	Alone	None	None	Centre of stall	Front left	15.5	51	0.6	158.44806	R		37.1762	35.2268		100	17	51.31805152		1617970204	-337526	14:34
09/04/2021	09/04/2021 12:10	3	IR_2021-04-09_0372.jpg	C	C5	Obs2	Obs1	Standing	Social proximity	None	None	Centre of stall	Front left	15.5	51	0.6	158.44806	L		36.0879	35.5006		100	17	51.31805152		1617970248	-337482	15:18
09/04/2021	09/04/2021 12:13	3	IR_2021-04-09_0376.jpg	C	C1	Obs1	Obs2	Standing	Social proximity	None	None	Centre of stall	Front right	14.1	51	0.6	158.44806	R		37.6346	36.9452		101	17	49.52446655		1617970410	-337770	10:30
09/04/2021	09/04/2021 12:13	3	IR_2021-04-09_0378.jpg	C	C1	Obs1	Obs2	Standing	Social proximity	None	None	Centre of stall	Front right	14.1	51	0.6	158.44806	L		37.7619	37.4934		101	17	49.52446655		1617970422	-337758	10:42
09/04/2021	09/04/2021 12:13	3	IR_2021-04-09_0380.jpg	C	C1	Obs1	Obs2	Standing	Social proximity	None	None	Centre of stall	Front right	14.1	51	0.6	158.44806	R		37.6164	37.6209		101	17	49.52446655		1617970432	-337748	10:52
09/04/2021	09/04/2021 12:14	3	IR_2021-04-09_0383.jpg	C	C1	Obs1	Obs2	Standing	Social proximity	Ruminating	None	Centre of stall	Front right	14.1	51	0.6	158.44806	L		37.3383	36.8674		101	17	49.52446655		1617970470	-337710	11:30
09/04/2021	09/04/2021 12:15	3	IR_2021-04-09_0386.jpg	C	C1	Obs1	Obs2	Standing	Social proximity	Ruminating	None	Centre of stall	Front right	14.1	51	0.6	158.44806	R		37.8801	37.7847		101	17	49.52446655		1617970506	-337674	12:06
09/04/2021	09/04/2021 12:15	3	IR_2021-04-09_0388.jpg	C	C1	Obs1	Obs2	Standing	Social proximity	Ruminating	None	Centre of stall	Front right	14.1	51	0.6	158.44806	L		37.9755	37.5754		101	17	49.52446655		1617970526	-337654	12:26
09/04/2021	09/04/2021 12:16	3	IR_2021-04-09_0392.jpg	C	C1	Obs1	Obs2	Standing	Social proximity	Ruminating	None	Centre of stall	Front right	14.1	51	0.6	158.44806	R		36.9315	36.817		101	17	49.52446655		1617970580	-337600	13:20
09/04/2021	09/04/2021 12:16	3	IR_2021-04-09_0394.jpg	C	C1	Obs1	Obs2	Standing	Social proximity	Ruminating	None	Centre of stall	Front right	14.1	51	0.6	158.44806	L		37.2972	36.9132		101	17	49.52446655		1617970592	-337588	13:32
09/04/2021	09/04/2021 12:16	3	IR_2021-04-09_0395.jpg	C	C1	Obs1	Obs2	Standing	Social proximity	Ruminating	None	Centre of stall	Front right	14.1	51	0.6	158.44806	R		37.6482	37.4797		101	17	49.52446655		1617970594	-337586	13:34
09/04/2021	09/04/2021 12:17	3	IR_2021-04-09_0398.jpg	C	C1	Obs1	Obs2	Standing	Social proximity	None	None	Centre of stall	Front right	14.1	51	0.6	158.44806	R		37.4296	36.4728		101	17	49.52446655		1617970634	-337546	14:14
09/04/2021	09/04/2021 12:17	3	IR_2021-04-09_0400.jpg	C	C1	Obs1	Obs2	Standing	Social proximity	Ruminating	None	Centre of stall	Front right	14.1	51	0.6	158.44806	R		37.1694	37.1237		101	17	49.52446655		1617970662	-337518	14:42
09/04/2021	09/04/2021 12:17	3	IR_2021-04-09_0401.jpg	C	C1	Obs1	Obs2	Standing	Social proximity	Ruminating	None	Centre of stall	Front right	14.1	51	0.6	158.44806	R		36.8124	35.4062		101	17	49.52446655		1617970672	-337508	14:52
09/04/2021	09/04/2021 12:20	3	IR_2021-04-09_0403.jpg	C	C4	Obs2	Obs1	Standing	Social proximity	Ruminating	None	Centre of stall	Back right	15.1	51	0.6	158.44806	R		36.9528	37.9605	Left ear bleeding a little bit	102	17	50.80260158		1617970832	-337768	10:32
09/04/2021	09/04/2021 12:21	3	IR_2021-04-09_0405.jpg	C	C4	Obs2	Obs1	Standing	Social proximity	Ruminating	None	Centre of stall	Back right	15.1	51	0.6	158.44806	L		37.5238	37.0397	Left ear bleeding a little bit	102	17	50.80260158		1617970862	-337738	11:02
09/04/2021	09/04/2021 12:21	3	IR_2021-04-09_0406.jpg	C	C4	Obs2	Obs1	Standing	Social proximity	Ruminating	None	Centre of stall	Back right	15.1	51	0.6	158.44806	L		36.5124	37.3459	Left ear bleeding a little bit	102	17	50.80260158		1617970872	-337728	11:12
09/04/2021	09/04/2021 12:21	3	IR_2021-04-09_0407.jpg	C	C4	Obs2	Obs1	Standing	Social proximity	Ruminating	None	Centre of stall	Back right	15.1	51	0.6	158.44806	R		37.428	36.8703	Left ear bleeding a little bit	102	17	50.80260158		1617970884	-337716	11:24
09/04/2021	09/04/2021 12:21	3	IR_2021-04-09_0409.jpg	C	C4	Obs2	Obs1	Standing	Social proximity	Ruminating	None	Centre of stall	Back right	15.1	51	0.6	158.44806	R		37.0626	37.7469	Left ear bleeding a little bit	102	17	50.80260158		1617970908	-337692	11:48
09/04/2021	09/04/2021 12:21	3	IR_2021-04-09_0410.jpg	C	C4	Obs2	Obs1	Standing	Social proximity	Ruminating	None	Centre of stall	Back right	15.1	51	0.6	158.44806	L		37.6604	37.0214	Left ear bleeding a little bit	102	17	50.80260158		1617970912	-337688	11:52
09/04/2021	09/04/2021 12:22	3	IR_2021-04-09_0413.jpg	C	C4	Obs2	Obs1	Standing	Social proximity	None	None	Centre of stall	Back right	15.1	51	0.6	158.44806	R		37.3733	37.3459	Left ear bleeding a little bit	102	17	50.80260158		1617970956	-337644	12:36
09/04/2021	09/04/2021 12:22	3	IR_2021-04-09_0414.jpg	C	C4	Obs2	Obs1	Standing	Social proximity	Ruminating	None	Centre of stall	Back right	15.1	51	0.6	158.44806	L		37.3003	36.4342	Left ear bleeding a little bit	102	17	50.80260158		1617970978	-337622	12:58
09/04/2021	09/04/2021 12:23	3	IR_2021-04-09_0415.jpg	C	C4	Obs2	Obs1	Standing	Social proximity	Ruminating	None	Centre of stall	Back right	15.1	51	0.6	158.44806	R		36.8611	37.2592	Left ear bleeding a little bit	102	17	50.80260158		1617970986	-337614	13:06
09/04/2021	09/04/2021 12:23	3	IR_2021-04-09_0417.jpg	C	C4	Obs2	Obs1	Standing	Social proximity	Ruminating	None	Centre of stall	Back right	15.1	51	0.6	158.44806	L		37.715	37.0123	Left ear bleeding a little bit	102	17	50.80260158		1617971022	-337578	13:42
09/04/2021	09/04/2021 12:24	3	IR_2021-04-09_0420.jpg	C	C4	Obs2	Obs1	Standing	Social proximity	Ruminating	None	Centre of stall	Back right	15.1	51	0.6	158.44806	R		36.8932	37.6468	Left ear bleeding a little bit	102	17	50.80260158		1617971062	-337538	14:22
09/04/2021	09/04/2021 12:57	4	IR_2021-04-09_0425.jpg	C	C6	Obs2	Obs1	Lying	Social proximity	None	None	Centre of stall	No wind	16.9	46		158.44806	L		37.6122	35.7396	28 seconds out of sight because of the camera battery that died	103	18	52.33936959		1617973026	-338424	59:36:00
09/04/2021	09/04/2021 12:57	4	IR_2021-04-09_0426.jpg	C	C6	Obs2	Obs1	Lying	Social proximity	None	None	Centre of stall	No wind	16.9	46		158.44806	R		37.5439	35.4756	28 seconds out of sight because of the camera battery that died	103	18	52.33936959		1617973042	-338408	59:52:00
09/04/2021	09/04/2021 12:58	4	IR_2021-04-09_0428.jpg	C	C6	Obs2	Obs1	Lying	Social proximity	None	None	Centre of stall	No wind	16.9	46		158.44806	L		37.6942	34.5539	28 seconds out of sight because of the camera battery that died	103	18	52.33936959		1617973088	-338362	00:38
09/04/2021	09/04/2021 12:58	4	IR_2021-04-09_0429.jpg	C	C6	Obs2	Obs1	Lying	Social proximity	None	None	Centre of stall	No wind	16.9	46		158.44806	R		37.8806	33.8132	28 seconds out of sight because of the camera battery that died	103	18	52.33936959		1617973100	-338350	00:50
09/04/2021	09/04/2021 12:58	4	IR_2021-04-09_0432.jpg	C	C6	Obs2	Obs1	Lying	Social proximity	None	None	Centre of stall	No wind	16.9	46		158.44806	L		36.1598	35.61	28 seconds out of sight because of the camera battery that died	103	18	52.33936959		1617973138	-338312	01:28
09/04/2021	09/04/2021 12:59	4	IR_2021-04-09_0435.jpg	C	C6	Obs2	Obs1	Lying	Social proximity	None	None	Centre of stall	No wind	16.9	46		158.44806	L		35.8367	35.7442	28 seconds out of sight because of the camera battery that died	103	18	52.33936959		1617973196	-338254	02:26
09/04/2021	09/04/2021 13:00	4	IR_2021-04-09_0438.jpg	C	C6	Obs2	Obs1	Lying	Social proximity	None	None	Centre of stall	No wind	16.9	46		158.44806	R		36.086	34.8247	28 seconds out of sight because of the camera battery that died	103	18	52.33936959		1617973252	-338198	03:22
09/04/2021	09/04/2021 13:01	4	IR_2021-04-09_0440.jpg	C	C6	Obs2	Obs1	Lying	Social proximity	None	None	Centre of stall	No wind	16.9	46		158.44806	L		37.156	33.9307	28 seconds out of sight because of the camera battery that died	103	18	52.33936959		1617973284	-338166	03:54
09/04/2021	09/04/2021 13:01	4	IR_2021-04-09_0443.jpg	C	C6	Obs2	Obs1	Lying	Social proximity	None	None	Centre of stall	No wind	16.9	46		158.44806	R		37.9533	35.4849	28 seconds out of sight because of the camera battery that died	103	18	52.33936959		1617973318	-338132	04:28
09/04/2021	09/04/2021 13:02	4	IR_2021-04-09_0447.jpg	C	C6	Obs2	Obs1	Lying	Social proximity	None	None	Centre of stall	No wind	16.9	46		158.44806	L		37.7852	36.0215	28 seconds out of sight because of the camera battery that died	103	18	52.33936959		1617973348	-338102	04:58
09/04/2021	09/04/2021 13:07	4	IR_2021-04-09_0448.jpg	C	C3	Obs1	Obs2	Lying	Social proximity	Ruminating	None	Centre of stall	Back left	14.9	50	0.5	158.44806	L		37.1162	36.9469		104	18	50.36575159		1617973624	-338306	01:34
09/04/2021	09/04/2021 13:07	4	IR_2021-04-09_0449.jpg	C	C3	Obs1	Obs2	Lying	Social proximity	Ruminating	None	Centre of stall	Back left	14.9	50	0.5	158.44806	L		37.5134			104	18	50.36575159		1617973636	-338294	01:46
09/04/2021	09/04/2021 13:07	4	IR_2021-04-09_0451.jpg	C	C3	Obs1	Obs2	Lying	Social proximity	Ruminating	None	Centre of stall	Back left	14.9	50	0.5	158.44806	L			36.3732		104	18	50.36575159		1617973676	-338254	02:26
09/04/2021	09/04/2021 13:09	4	IR_2021-04-09_0453.jpg	C	C3	Obs1	Obs2	Lying	Social proximity	Ruminating	None	Centre of stall	Back left	14.9	50	0.5	158.44806	R		37.3127	31.1226		104	18	50.36575159		1617973748	-338182	03:38
09/04/2021	09/04/2021 13:09	4	IR_2021-04-09_0454.jpg	C	C3	Obs1	Obs2	Lying	Social proximity	Ruminating	None	Centre of stall	Back left	14.9	50	0.5	158.44806	R		34.929	32.2768		104	18	50.36575159		1617973764	-338166	03:54
09/04/2021	09/04/2021 13:09	4	IR_2021-04-09_0455.jpg	C	C3	Obs1	Obs2	Lying	Social proximity	Ruminating	None	Centre of stall	Back left	14.9	50	0.5	158.44806	L		37.0979	32.5529		104	18	50.36575159		1617973774	-338156	04:04
09/04/2021	09/04/2021 13:09	4	IR_2021-04-09_0456.jpg	C	C3	Obs1	Obs2	Lying	Social proximity	Ruminating	None	Centre of stall	Back left	14.9	50	0.5	158.44806	L		37.5134	32.4244		104	18	50.36575159		1617973782	-338148	04:12
09/04/2021	09/04/2021 13:10	4	IR_2021-04-09_0459.jpg	C	C3	Obs1	Obs2	Lying	Social proximity	Ruminating	None	Centre of stall	Back left	14.9	50	0.5	158.44806	L		38.2493	35.9861		104	18	50.36575159		1617973838	-338092	05:08
09/04/2021	09/04/2021 13:10	4	IR_2021-04-09_0460.jpg	C	C3	Obs1	Obs2	Lying	Social proximity	Ruminating	None	Centre of stall	Back left	14.9	50	0.5	158.44806	R		38.1723	36.2812		104	18	50.36575159		1617973848	-338082	05:18
09/04/2021	09/04/2021 13:20	4	IR_2021-04-09_0467.jpg	C	C2	Obs2	Obs1	Standing	Social proximity	None	None	Centre of stall	Left	12.9	50	0.5	158.44806	R		35.994	33.2023		105	18	47.83237172		1617974412	-337938	07:42
09/04/2021	09/04/2021 13:20	4	IR_2021-04-09_0470.jpg	C	C2	Obs2	Obs1	Standing	Social proximity	None	None	Centre of stall	Left	12.9	50	0.5	158.44806	L		36.6702			105	18	47.83237172		1617974444	-337906	08:14
09/04/2021	09/04/2021 13:21	4	IR_2021-04-09_0472.jpg	C	C2	Obs2	Obs1	Standing	Social proximity	None	None	Centre of stall	Left	12.9	50	0.5	158.44806	L			36.3809		105	18	47.83237172		1617974462	-337888	08:32
09/04/2021	09/04/2021 13:21	4	IR_2021-04-09_0473.jpg	C	C2	Obs2	Obs1	Standing	Social proximity	None	None	Centre of stall	Left	12.9	50	0.5	158.44806	L		36.4636	34.5691		105	18	47.83237172		1617974470	-337880	08:40
09/04/2021	09/04/2021 13:21	4	IR_2021-04-09_0474.jpg	C	C2	Obs2	Obs1	Standing	Social proximity	None	None	Centre of stall	Left	12.9	50	0.5	158.44806	R		36.4085	30.2832		105	18	47.83237172		1617974480	-337870	08:50
09/04/2021	09/04/2021 13:21	4	IR_2021-04-09_0475.jpg	C	C2	Obs2	Obs1	Standing	Social proximity	None	None	Centre of stall	Left	12.9	50	0.5	158.44806	R		35.9294	35.9663		105	18	47.83237172		1617974490	-337860	09:00
09/04/2021	09/04/2021 13:22	4	IR_2021-04-09_0482.jpg	C	C2	Obs2	Obs1	Standing	Social proximity	None	None	Centre of stall	Left	12.9	50	0.5	158.44806	L		36.583	26.1805		105	18	47.83237172		1617974578	-337772	10:28
09/04/2021	09/04/2021 13:23	4	IR_2021-04-09_0484.jpg	C	C2	Obs2	Obs1	Standing	Social proximity	None	None	Centre of stall	Left	12.9	50	0.5	158.44806	R		36.7986			105	18	47.83237172		1617974600	-337750	10:50
09/04/2021	09/04/2021 13:29	4	IR_2021-04-09_0489.jpg	C	C5	Obs1	Obs2	Lying	Social proximity	None	None	Centre of stall	Right	14.5	49	0.5	158.44806	L		37.2386	36.6848		106	18	49.57386091		1617974950	-337790	10:10
09/04/2021	09/04/2021 13:30	4	IR_2021-04-09_0495.jpg	C	C5	Obs1	Obs2	Lying	Social proximity	None	None	Centre of stall	Right	14.5	49	0.5	158.44806	R		37.0467	37.0787		106	18	49.57386091		1617975006	-337734	11:06
09/04/2021	09/04/2021 13:30	4	IR_2021-04-09_0499.jpg	C	C5	Obs1	Obs2	Lying	Social proximity	None	None	Centre of stall	Right	14.5	49	0.5	158.44806	L		37.7672	37.6489		106	18	49.57386091		1617975032	-337708	11:32
09/04/2021	09/04/2021 13:30	4	IR_2021-04-09_0501.jpg	C	C5	Obs1	Obs2	Lying	Social proximity	None	None	Centre of stall	Right	14.5	49	0.5	158.44806	R		37.6808	37.658		106	18	49.57386091		1617975052	-337688	11:52
09/04/2021	09/04/2021 13:31	4	IR_2021-04-09_0506.jpg	C	C5	Obs1	Obs2	Lying	Social proximity	None	None	Centre of stall	Right	14.5	49	0.5	158.44806	L		38.2346	37.412		106	18	49.57386091		1617975096	-337644	12:36
09/04/2021	09/04/2021 13:32	4	IR_2021-04-09_0511.jpg	C	C5	Obs1	Obs2	Lying	Social proximity	None	None	Centre of stall	Right	14.5	49	0.5	158.44806	L		37.9943	37.8126		106	18	49.57386091		1617975130	-337610	13:10
09/04/2021	09/04/2021 13:32	4	IR_2021-04-09_0514.jpg	C	C5	Obs1	Obs2	Lying	Social proximity	None	None	Centre of stall	Right	14.5	49	0.5	158.44806	L		38.1077	38.0487		106	18	49.57386091		1617975150	-337590	13:30
09/04/2021	09/04/2021 13:32	4	IR_2021-04-09_0516.jpg	C	C5	Obs1	Obs2	Lying	Social proximity	None	None	Centre of stall	Right	14.5	49	0.5	158.44806	R		37.9444	37.8126		106	18	49.57386091		1617975164	-337576	13:44
09/04/2021	09/04/2021 13:32	4	IR_2021-04-09_0518.jpg	C	C5	Obs1	Obs2	Lying	Social proximity	None	None	Centre of stall	Right	14.5	49	0.5	158.44806	L		38.0397	37.8354		106	18	49.57386091		1617975178	-337562	13:58
09/04/2021	09/04/2021 13:33	4	IR_2021-04-09_0520.jpg	C	C5	Obs1	Obs2	Lying	Social proximity	None	None	Centre of stall	Right	14.5	49	0.5	158.44806	R		38.0079	37.9171		106	18	49.57386091		1617975196	-337544	14:16
09/04/2021	09/04/2021 13:33	4	IR_2021-04-09_0522.jpg	C	C5	Obs1	Obs2	Lying	Social proximity	None	None	Centre of stall	Right	14.5	49	0.5	158.44806	L		37.8899	37.7172		106	18	49.57386091		1617975210	-337530	14:30
09/04/2021	09/04/2021 13:33	4	IR_2021-04-09_0524.jpg	C	C5	Obs1	Obs2	Lying	Social proximity	None	None	Centre of stall	Right	14.5	49	0.5	158.44806	R		38.0623	37.7581		106	18	49.57386091		1617975222	-337518	14:42
09/04/2021	09/04/2021 13:33	4	IR_2021-04-09_0526.jpg	C	C5	Obs1	Obs2	Lying	Social proximity	None	None	Centre of stall	Right	14.5	49	0.5	158.44806	L		37.849	37.7626		106	18	49.57386091		1617975238	-337502	14:58
09/04/2021	09/04/2021 13:36	4	IR_2021-04-09_0527.jpg	C	C1	Obs2	Obs1	Standing	Social proximity	None	None	Centre of stall	Back left	15.8	58	0.5	158.44806	R		37.6428	36.8107		107	18	53.76612592		1617975364	-337826	09:34
09/04/2021	09/04/2021 13:36	4	IR_2021-04-09_0529.jpg	C	C1	Obs2	Obs1	Standing	Social proximity	None	None	Centre of stall	Back left	15.8	58	0.5	158.44806	L		37.36	36.696		107	18	53.76612592		1617975378	-337812	09:48
09/04/2021	09/04/2021 13:36	4	IR_2021-04-09_0530.jpg	C	C1	Obs2	Obs1	Standing	Social proximity	None	None	Centre of stall	Back left	15.8	58	0.5	158.44806	R		37.4924	37.1681		107	18	53.76612592		1617975382	-337808	09:52
09/04/2021	09/04/2021 13:36	4	IR_2021-04-09_0532.jpg	C	C1	Obs2	Obs1	Standing	Social proximity	None	None	Centre of stall	Back left	15.8	58	0.5	158.44806	L		37.6246	37.0033		107	18	53.76612592		1617975418	-337772	10:28
09/04/2021	09/04/2021 13:37	4	IR_2021-04-09_0533.jpg	C	C1	Obs2	Obs1	Standing	Social proximity	None	None	Centre of stall	Back left	15.8	58	0.5	158.44806	R			36.7924		107	18	53.76612592		1617975422	-337768	10:32
09/04/2021	09/04/2021 13:37	4	IR_2021-04-09_0534.jpg	C	C1	Obs2	Obs1	Standing	Social proximity	None	None	Centre of stall	Back left	15.8	58	0.5	158.44806	L		37.6428	38.3515		107	18	53.76612592		1617975444	-337746	10:54
09/04/2021	09/04/2021 13:37	4	IR_2021-04-09_0535.jpg	C	C1	Obs2	Obs1	Standing	Social proximity	None	None	Centre of stall	Back left	15.8	58	0.5	158.44806	R		36.9391	36.8979		107	18	53.76612592		1617975460	-337730	11:10
09/04/2021	09/04/2021 13:38	4	IR_2021-04-09_0537.jpg	C	C1	Obs2	Obs1	Standing	Social proximity	None	None	Centre of stall	Back left	15.8	58	0.5	158.44806	L		37.1589	36.9391		107	18	53.76612592		1617975480	-337710	11:30
09/04/2021	09/04/2021 13:38	4	IR_2021-04-09_0538.jpg	C	C1	Obs2	Obs1	Standing	Social proximity	None	None	Centre of stall	Back left	15.8	58	0.5	158.44806	R		37.2092	37.0353		107	18	53.76612592		1617975516	-337674	12:06
09/04/2021	09/04/2021 13:38	4	IR_2021-04-09_0539.jpg	C	C1	Obs2	Obs1	Standing	Social proximity	None	None	Centre of stall	Back left	15.8	58	0.5	158.44806	L		37.6838	37.0216		107	18	53.76612592		1617975528	-337662	12:18
09/04/2021	09/04/2021 13:39	4	IR_2021-04-09_0541.jpg	C	C1	Obs2	Obs1	Standing	Social proximity	None	None	Centre of stall	Back left	15.8	58	0.5	158.44806	R		36.6592	36.9483		107	18	53.76612592		1617975570	-337620	13:00
09/04/2021	09/04/2021 13:39	4	IR_2021-04-09_0542.jpg	C	C1	Obs2	Obs1	Standing	Social proximity	None	None	Centre of stall	Back left	15.8	58	0.5	158.44806	L		37.5106	37.0079		107	18	53.76612592		1617975586	-337604	13:16
09/04/2021	09/04/2021 13:40	4	IR_2021-04-09_0544.jpg	C	C1	Obs2	Obs1	Standing	Social proximity	None	None	Centre of stall	Back left	15.8	58	0.5	158.44806	R		36.8291	36.5122		107	18	53.76612592		1617975606	-337584	13:36
09/04/2021	09/04/2021 13:40	4	IR_2021-04-09_0545.jpg	C	C1	Obs2	Obs1	Standing	Social proximity	None	None	Centre of stall	Back left	15.8	58	0.5	158.44806	L		37.6383	36.797		107	18	53.76612592		1617975618	-337572	13:48
09/04/2021	09/04/2021 13:40	4	IR_2021-04-09_0546.jpg	C	C1	Obs2	Obs1	Standing	Social proximity	None	None	Centre of stall	Back left	15.8	58	0.5	158.44806	R			36.5168		107	18	53.76612592		1617975630	-337560	14:00
09/04/2021	09/04/2021 13:40	4	IR_2021-04-09_0547.jpg	C	C1	Obs2	Obs1	Standing	Social proximity	None	None	Centre of stall	Back left	15.8	58	0.5	158.44806	L		37.6383	37.1269		107	18	53.76612592		1617975648	-337542	14:18
09/04/2021	09/04/2021 13:46	4	IR_2021-04-09_0548.jpg	C	C4	Obs1	Obs2	Standing	Social proximity	Ruminating	None	Edge of stall	Right	17.7	45	0.5	158.44806	R			36.9556		108	18	52.61124383		1617976010	-337630	12:50
09/04/2021	09/04/2021 13:48	4	IR_2021-04-09_0551.jpg	C	C4	Obs1	Obs2	Standing	Social proximity	Ruminating	None	Edge of stall	Right	17.7	45	0.5	158.44806	L		37.0883			108	18	52.61124383		1617976080	-337560	14:00
09/04/2021	09/04/2021 13:48	4	IR_2021-04-09_0555.jpg	C	C4	Obs1	Obs2	Standing	Social proximity	Ruminating	None	Edge of stall	Right	17.7	45	0.5	158.44806	R		36.8456			108	18	52.61124383		1617976112	-337528	14:32
09/04/2021	09/04/2021 13:48	4	IR_2021-04-09_0556.jpg	C	C4	Obs1	Obs2	Standing	Social proximity	Ruminating	None	Edge of stall	Right	17.7	45	0.5	158.44806	R		37.4902			108	18	52.61124383		1617976126	-337514	14:46
09/04/2021	09/04/2021 13:48	4	IR_2021-04-09_0557.jpg	C	C4	Obs1	Obs2	Standing	Social proximity	Ruminating	None	Edge of stall	Right	17.7	45	0.5	158.44806	L			35.7172		108	18	52.61124383		1617976134	-337506	14:54
09/04/2021	09/04/2021 13:49	4	IR_2021-04-09_0558.jpg	C	C4	Obs1	Obs2	Standing	Social proximity	Ruminating	None	Edge of stall	Right	17.7	45	0.5	158.44806	R			36.2989		108	18	52.61124383		1617976148	-337492	15:08
09/04/2021	09/04/2021 13:49	4	IR_2021-04-09_0560.jpg	C	C4	Obs1	Obs2	Standing	Social proximity	Ruminating	None	Edge of stall	Right	17.7	45	0.5	158.44806	R		37.3122			108	18	52.61124383		1617976160	-337480	15:20
09/04/2021	09/04/2021 13:50	4	IR_2021-04-09_0568.jpg	C	C4	Obs1	Obs2	Standing	Social proximity	Feeding	None	Edge of stall	Right	17.7	45	0.5	158.44806	R		37.595	35.7774		108	18	52.61124383		1617976240	-337400	16:40
09/04/2021	09/04/2021 13:51	4	IR_2021-04-09_0571.jpg	C	C4	Obs1	Obs2	Standing	Social proximity	Feeding	None	Edge of stall	Right	17.7	45	0.5	158.44806	R		37.038			108	18	52.61124383		1617976270	-337370	17:10
09/04/2021	09/04/2021 13:51	4	IR_2021-04-09_0573.jpg	C	C4	Obs1	Obs2	Standing	Social proximity	Feeding	None	Edge of stall	Right	17.7	45	0.5	158.44806	R		36.8685	35.481		108	18	52.61124383		1617976278	-337362	17:18
09/04/2021	09/04/2021 13:58	5	IR_2021-04-09_0574.jpg	C	C6	Obs1	Obs2	Standing	Social proximity	Ruminating	None	Edge of stall	Left	15.6	41	0.5	158.44806	L		37.8561	36.0947		109	19	48.74727032		1617976684	-337646	12:34
09/04/2021	09/04/2021 13:58	5	IR_2021-04-09_0577.jpg	C	C6	Obs1	Obs2	Standing	Social proximity	Ruminating	None	Edge of stall	Left	15.6	41	0.5	158.44806	R		37.9332	37.0633		109	19	48.74727032		1617976704	-337626	12:54
09/04/2021	09/04/2021 13:58	5	IR_2021-04-09_0579.jpg	C	C6	Obs1	Obs2	Standing	Social proximity	Ruminating	None	Edge of stall	Left	15.6	41	0.5	158.44806	R		38.1373	36.4307		109	19	48.74727032		1617976736	-337594	13:26
09/04/2021	09/04/2021 13:59	5	IR_2021-04-09_0581.jpg	C	C6	Obs1	Obs2	Standing	Social proximity	Ruminating	None	Edge of stall	Left	15.6	41	0.5	158.44806	L		37.3509	36.9626		109	19	48.74727032		1617976748	-337582	13:38
09/04/2021	09/04/2021 13:59	5	IR_2021-04-09_0584.jpg	C	C6	Obs1	Obs2	Standing	Social proximity	Ruminating	None	Edge of stall	Left	15.6	41	0.5	158.44806	R		38.1781	36.9901		109	19	48.74727032		1617976770	-337560	14:00
09/04/2021	09/04/2021 13:59	5	IR_2021-04-09_0586.jpg	C	C6	Obs1	Obs2	Standing	Social proximity	Ruminating	None	Edge of stall	Left	15.6	41	0.5	158.44806	L		37.9559	36.3158		109	19	48.74727032		1617976782	-337548	14:12
09/04/2021	09/04/2021 14:00	5	IR_2021-04-09_0588.jpg	C	C6	Obs1	Obs2	Standing	Social proximity	Ruminating	None	Edge of stall	Left	15.6	41	0.5	158.44806	R		38.1464	35.744		109	19	48.74727032		1617976802	-337528	14:32
09/04/2021	09/04/2021 14:00	5	IR_2021-04-09_0590.jpg	C	C6	Obs1	Obs2	Standing	Social proximity	Ruminating	None	Edge of stall	Left	15.6	41	0.5	158.44806	L		38.1101	36.3204		109	19	48.74727032		1617976820	-337510	14:50
09/04/2021	09/04/2021 14:00	5	IR_2021-04-09_0592.jpg	C	C6	Obs1	Obs2	Standing	Social proximity	Ruminating	None	Edge of stall	Left	15.6	41	0.5	158.44806	R		37.8924	35.9795		109	19	48.74727032		1617976850	-337480	15:20
09/04/2021	09/04/2021 14:01	5	IR_2021-04-09_0594.jpg	C	C6	Obs1	Obs2	Standing	Social proximity	Ruminating	None	Edge of stall	Left	15.6	41	0.5	158.44806	L		38.0285	36.1915		109	19	48.74727032		1617976866	-337464	15:36
09/04/2021	09/04/2021 14:01	5	IR_2021-04-09_0596.jpg	C	C6	Obs1	Obs2	Standing	Social proximity	Ruminating	None	Edge of stall	Left	15.6	41	0.5	158.44806	R		38.2912	36.4491		109	19	48.74727032		1617976886	-337444	15:56
09/04/2021	09/04/2021 14:01	5	IR_2021-04-09_0597.jpg	C	C6	Obs1	Obs2	Standing	Social proximity	Ruminating	None	Edge of stall	Left	15.6	41	0.5	158.44806	L		38.0285	35.7994		109	19	48.74727032		1617976896	-337434	16:06
09/04/2021	09/04/2021 14:02	5	IR_2021-04-09_0599.jpg	C	C6	Obs1	Obs2	Standing	Social proximity	Ruminating	None	Edge of stall	Left	15.6	41	0.5	158.44806	R		37.9196	36.6878		109	19	48.74727032		1617976922	-337408	16:32
09/04/2021	09/04/2021 14:02	5	IR_2021-04-09_0603.jpg	C	C6	Obs1	Obs2	Standing	Social proximity	Ruminating	None	Edge of stall	Left	15.6	41	0.5	158.44806	L		38.246	36.2467		109	19	48.74727032		1617976960	-337370	17:10
09/04/2021	09/04/2021 14:02	5	IR_2021-04-09_0604.jpg	C	C6	Obs1	Obs2	Standing	Social proximity	Ruminating	None	Edge of stall	Left	15.6	41	0.5	158.44806	R		38.1781	35.4477		109	19	48.74727032		1617976978	-337352	17:28
09/04/2021	09/04/2021 14:04	5	IR_2021-04-09_0607.jpg	C	C3	Obs2	Obs1	Standing	Alone	None	None	Centre of stall	Left	15.3	44	0.5	158.44806	L		37.133	24.8183		110	19	49.20003872		1617977084	-337846	09:14
09/04/2021	09/04/2021 14:04	5	IR_2021-04-09_0608.jpg	C	C3	Obs2	Obs1	Standing	Alone	None	None	Centre of stall	Left	15.3	44	0.5	158.44806	L		36.643	23.9436		110	19	49.20003872		1617977090	-337840	09:20
09/04/2021	09/04/2021 14:04	5	IR_2021-04-09_0609.jpg	C	C3	Obs2	Obs1	Standing	Alone	None	None	Centre of stall	Left	15.3	44	0.5	158.44806	R		36.8539	23.9744		110	19	49.20003872		1617977096	-337834	09:26
09/04/2021	09/04/2021 14:06	5	IR_2021-04-09_0614.jpg	C	C3	Obs2	Obs1	Standing	Social proximity	None	None	Centre of stall	Left	15.3	44	0.5	158.44806	L		37.133	24.1129		110	19	49.20003872		1617977194	-337736	11:04
09/04/2021	09/04/2021 14:07	5	IR_2021-04-09_0618.jpg	C	C3	Obs2	Obs1	Standing	Social proximity	Feeding	None	Centre of stall	Left	15.3	44	0.5	158.44806	R		37.2107	21.8899		110	19	49.20003872		1617977242	-337688	11:52
09/04/2021	09/04/2021 14:07	5	IR_2021-04-09_0619.jpg	C	C3	Obs2	Obs1	Standing	Social proximity	Feeding	None	Centre of stall	Left	15.3	44	0.5	158.44806	L		37.0553	22.0208		110	19	49.20003872		1617977278	-337652	12:28
09/04/2021	09/04/2021 14:08	5	IR_2021-04-09_0623.jpg	C	C3	Obs2	Obs1	Standing	Social proximity	Feeding	None	Centre of stall	Left	15.3	44	0.5	158.44806	R		36.6247	22.1619		110	19	49.20003872		1617977336	-337594	13:26
09/04/2021	09/04/2021 14:13	5	IR_2021-04-09_0627.jpg	C	C2	Obs1	Obs2	Standing	Social proximity	Ruminating	None	Centre of stall	Back right	15.8	42	0.5	158.44806	L		37.3295	37.0464		111	19	49.28612592		1617977616	-337794	10:06
09/04/2021	09/04/2021 14:14	5	IR_2021-04-09_0629.jpg	C	C2	Obs1	Obs2	Standing	Social proximity	Ruminating	None	Centre of stall	Back right	15.8	42	0.5	158.44806	R		37.2337	36.5698		111	19	49.28612592		1617977652	-337758	10:42
09/04/2021	09/04/2021 14:14	5	IR_2021-04-09_0631.jpg	C	C2	Obs1	Obs2	Standing	Social proximity	Ruminating	None	Centre of stall	Back right	15.8	42	0.5	158.44806	L		37.4481	36.7579		111	19	49.28612592		1617977666	-337744	10:56
09/04/2021	09/04/2021 14:14	5	IR_2021-04-09_0634.jpg	C	C2	Obs1	Obs2	Standing	Social proximity	Ruminating	None	Centre of stall	Back right	15.8	42	0.5	158.44806	R		37.2793	36.4044		111	19	49.28612592		1617977692	-337718	11:22
09/04/2021	09/04/2021 14:15	5	IR_2021-04-09_0636.jpg	C	C2	Obs1	Obs2	Standing	Social proximity	Ruminating	None	Centre of stall	Back right	15.8	42	0.5	158.44806	L		37.4116	36.2572		111	19	49.28612592		1617977706	-337704	11:36
09/04/2021	09/04/2021 14:15	5	IR_2021-04-09_0637.jpg	C	C2	Obs1	Obs2	Standing	Social proximity	Ruminating	None	Centre of stall	Back right	15.8	42	0.5	158.44806	R		37.0509	36.6525		111	19	49.28612592		1617977722	-337688	11:52
09/04/2021	09/04/2021 14:15	5	IR_2021-04-09_0640.jpg	C	C2	Obs1	Obs2	Standing	Social proximity	Ruminating	None	Centre of stall	Back right	15.8	42	0.5	158.44806	L		37.4253	36.6295		111	19	49.28612592		1617977740	-337670	12:10
09/04/2021	09/04/2021 14:16	5	IR_2021-04-09_0642.jpg	C	C2	Obs1	Obs2	Standing	Social proximity	Ruminating	None	Centre of stall	Back right	15.8	42	0.5	158.44806	R		37.5073	36.579		111	19	49.28612592		1617977764	-337646	12:34
09/04/2021	09/04/2021 14:16	5	IR_2021-04-09_0644.jpg	C	C2	Obs1	Obs2	Standing	Social proximity	Ruminating	None	Centre of stall	Back right	15.8	42	0.5	158.44806	R		36.0868			111	19	49.28612592		1617977790	-337620	13:00
09/04/2021	09/04/2021 14:16	5	IR_2021-04-09_0646.jpg	C	C2	Obs1	Obs2	Standing	Social proximity	Ruminating	None	Centre of stall	Back right	15.8	42	0.5	158.44806	L		37.4025	36.6341		111	19	49.28612592		1617977812	-337598	13:22
09/04/2021	09/04/2021 14:17	5	IR_2021-04-09_0647.jpg	C	C2	Obs1	Obs2	Standing	Social proximity	Ruminating	None	Centre of stall	Back right	15.8	42	0.5	158.44806	R		37.3934	36.3447		111	19	49.28612592		1617977836	-337574	13:46
09/04/2021	09/04/2021 14:17	5	IR_2021-04-09_0649.jpg	C	C2	Obs1	Obs2	Standing	Social proximity	Ruminating	None	Centre of stall	Back right	15.8	42	0.5	158.44806	L		36.8129	36.4918		111	19	49.28612592		1617977846	-337564	13:56
09/04/2021	09/04/2021 14:17	5	IR_2021-04-09_0651.jpg	C	C2	Obs1	Obs2	Standing	Social proximity	Ruminating	None	Centre of stall	Back right	15.8	42	0.5	158.44806	R		37.7121	36.2757		111	19	49.28612592		1617977856	-337554	14:06
09/04/2021	09/04/2021 14:18	5	IR_2021-04-09_0654.jpg	C	C2	Obs1	Obs2	Standing	Social proximity	Ruminating	None	Centre of stall	Back right	15.8	42	0.5	158.44806	L		37.1743	37.2976		111	19	49.28612592		1617977880	-337530	14:30
09/04/2021	09/04/2021 14:18	5	IR_2021-04-09_0656.jpg	C	C2	Obs1	Obs2	Standing	Social proximity	Ruminating	None	Centre of stall	Back right	15.8	42	0.5	158.44806	R		37.912	36.6433		111	19	49.28612592		1617977890	-337520	14:40
09/04/2021	09/04/2021 14:18	5	IR_2021-04-09_0657.jpg	C	C2	Obs1	Obs2	Standing	Social proximity	Ruminating	None	Centre of stall	Back right	15.8	42	0.5	158.44806	L		37.2017	36.7763		111	19	49.28612592		1617977904	-337506	14:54
09/04/2021	09/04/2021 14:23	5	IR_2021-04-09_0658.jpg	C	C5	Obs2	Obs1	Standing	Social proximity	None	None	Centre of stall	Front left	16.2	46	0.5	158.44806	R		37.2169	36.0324		112	19	50.92547256		1617978210	-337740	11:00
09/04/2021	09/04/2021 14:24	5	IR_2021-04-09_0660.jpg	C	C5	Obs2	Obs1	Standing	Social proximity	None	None	Centre of stall	Back right	16.2	46	0.5	158.44806	R		36.2353	37.5317		112	19	50.92547256		1617978242	-337708	11:32
09/04/2021	09/04/2021 14:24	5	IR_2021-04-09_0664.jpg	C	C5	Obs2	Obs1	Standing	Alone	None	None	Centre of stall	Back right	16.2	46	0.5	158.44806	L		36.9654	36.5894		112	19	50.92547256		1617978274	-337676	12:04
09/04/2021	09/04/2021 14:24	5	IR_2021-04-09_0665.jpg	C	C5	Obs2	Obs1	Standing	Alone	None	None	Centre of stall	Back right	16.2	46	0.5	158.44806	R		36.7455	36.5205		112	19	50.92547256		1617978284	-337666	12:14
09/04/2021	09/04/2021 14:25	5	IR_2021-04-09_0666.jpg	C	C5	Obs2	Obs1	Standing	Social proximity	None	None	Centre of stall	Back right	16.2	46	0.5	158.44806	L		36.6858	36.5986		112	19	50.92547256		1617978300	-337650	12:30
09/04/2021	09/04/2021 14:26	5	IR_2021-04-09_0669.jpg	C	C5	Obs2	Obs1	Standing	Social proximity	None	None	Centre of stall	Right	16.2	46	0.5	158.44806	R			35.9078		112	19	50.92547256		1617978360	-337590	13:30
09/04/2021	09/04/2021 14:26	5	IR_2021-04-09_0670.jpg	C	C5	Obs2	Obs1	Standing	Alone	None	None	Centre of stall	Left	16.2	46	0.5	158.44806	L			36.309		112	19	50.92547256		1617978386	-337564	13:56
09/04/2021	09/04/2021 14:28	5	IR_2021-04-09_0675.jpg	C	C5	Obs2	Obs1	Standing	Social proximity	None	None	Centre of stall	Left	16.2	46	0.5	158.44806	L		37.2535	36.332		112	19	50.92547256		1617978506	-337444	15:56
09/04/2021	09/04/2021 14:30	5	IR_2021-04-09_0677.jpg	C	C1	Obs1	Obs2	Standing	Social proximity	None	None	Edge of stall	Back	16.2	35	0.5	158.44806	L		37.3909			113	19	47.84547256		1617978642	-337938	07:42
09/04/2021	09/04/2021 14:30	5	IR_2021-04-09_0679.jpg	C	C1	Obs1	Obs2	Standing	Social proximity	None	None	Edge of stall	Back	16.2	35	0.5	158.44806	R		37.0303			113	19	47.84547256		1617978654	-337926	07:54
09/04/2021	09/04/2021 14:31	5	IR_2021-04-09_0681.jpg	C	C1	Obs1	Obs2	Standing	Social proximity	None	None	Edge of stall	Back	16.2	35	0.5	158.44806	L		37.2221			113	19	47.84547256		1617978672	-337908	08:12
09/04/2021	09/04/2021 14:31	5	IR_2021-04-09_0683.jpg	C	C1	Obs1	Obs2	Standing	Social proximity	None	None	Edge of stall	Back	16.2	35	0.5	158.44806	R		36.9845			113	19	47.84547256		1617978686	-337894	08:26
09/04/2021	09/04/2021 14:31	5	IR_2021-04-09_0685.jpg	C	C1	Obs1	Obs2	Standing	Social proximity	None	None	Edge of stall	Back	16.2	35	0.5	158.44806	L		37.359	36.6548		113	19	47.84547256		1617978702	-337878	08:42
09/04/2021	09/04/2021 14:32	5	IR_2021-04-09_0688.jpg	C	C1	Obs1	Obs2	Standing	Social proximity	None	None	Edge of stall	Back	16.2	35	0.5	158.44806	L		37.7823	36.0109		113	19	47.84547256		1617978730	-337850	09:10
09/04/2021	09/04/2021 14:32	5	IR_2021-04-09_0691.jpg	C	C1	Obs1	Obs2	Standing	Social proximity	None	None	Edge of stall	Back	16.2	35	0.5	158.44806	R		37.0942			113	19	47.84547256		1617978758	-337822	09:38
09/04/2021	09/04/2021 14:32	5	IR_2021-04-09_0692.jpg	C	C1	Obs1	Obs2	Standing	Social proximity	Ruminating	None	Edge of stall	Back	16.2	35	0.5	158.44806	L		37.6049	34.6053		113	19	47.84547256		1617978774	-337806	09:54
09/04/2021	09/04/2021 14:33	5	IR_2021-04-09_0695.jpg	C	C1	Obs1	Obs2	Standing	Social proximity	Ruminating	None	Edge of stall	Back	16.2	35	0.5	158.44806	R		37.441			113	19	47.84547256		1617978788	-337792	10:08
09/04/2021	09/04/2021 14:33	5	IR_2021-04-09_0697.jpg	C	C1	Obs1	Obs2	Standing	Social proximity	Ruminating	None	Edge of stall	Back	16.2	35	0.5	158.44806	L		37.5458	33.8374		113	19	47.84547256		1617978806	-337774	10:26
09/04/2021	09/04/2021 14:33	5	IR_2021-04-09_0699.jpg	C	C1	Obs1	Obs2	Standing	Social proximity	Ruminating	None	Edge of stall	Back	16.2	35	0.5	158.44806	R		37.3225			113	19	47.84547256		1617978830	-337750	10:50
09/04/2021	09/04/2021 14:34	5	IR_2021-04-09_0700.jpg	C	C1	Obs1	Obs2	Standing	Social proximity	Ruminating	None	Edge of stall	Back	16.2	35	0.5	158.44806	L		37.5367			113	19	47.84547256		1617978844	-337736	11:04
09/04/2021	09/04/2021 14:34	5	IR_2021-04-09_0703.jpg	C	C1	Obs1	Obs2	Standing	Social proximity	Ruminating	None	Edge of stall	Back	16.2	35	0.5	158.44806	R		37.5185			113	19	47.84547256		1617978868	-337712	11:28
09/04/2021	09/04/2021 14:34	5	IR_2021-04-09_0705.jpg	C	C1	Obs1	Obs2	Standing	Social proximity	Ruminating	None	Edge of stall	Back	16.2	35	0.5	158.44806	L		37.8095	36.0017		113	19	47.84547256		1617978882	-337698	11:42
09/04/2021	09/04/2021 14:34	5	IR_2021-04-09_0706.jpg	C	C1	Obs1	Obs2	Standing	Social proximity	Ruminating	None	Edge of stall	Back	16.2	35	0.5	158.44806	R		37.359			113	19	47.84547256		1617978898	-337682	11:58
09/04/2021	09/04/2021 14:35	5	IR_2021-04-09_0709.jpg	C	C1	Obs1	Obs2	Standing	Social proximity	Ruminating	None	Edge of stall	Back	16.2	35	0.5	158.44806	L		37.8686	36.54		113	19	47.84547256		1617978926	-337654	12:26
09/04/2021	09/04/2021 14:39	5	IR_2021-04-09_0714.jpg	C	C4	Obs2	Obs1	Standing	Social proximity	None	None	Centre of stall	Front right	15.8	42	0.5	158.44806	L			35.5145		114	19	49.28612592		1617979152	-337908	08:12
09/04/2021	09/04/2021 14:40	5	IR_2021-04-09_0717.jpg	C	C4	Obs2	Obs1	Standing	Social proximity	Feeding	None	Centre of stall	Front left	15.8	42	0.5	158.44806	R			35.8939		114	19	49.28612592		1617979226	-337834	09:26
09/04/2021	09/04/2021 14:41	5	IR_2021-04-09_0719.jpg	C	C4	Obs2	Obs1	Standing	Social proximity	Feeding	None	Centre of stall	Front left	15.8	42	0.5	158.44806	L			37.4086		114	19	49.28612592		1617979264	-337796	10:04
09/04/2021	09/04/2021 14:41	5	IR_2021-04-09_0720.jpg	C	C4	Obs2	Obs1	Standing	Social proximity	Feeding	None	Centre of stall	Front left	15.8	42	0.5	158.44806	R		36.7592	35.12		114	19	49.28612592		1617979282	-337778	10:22
09/04/2021	09/04/2021 14:42	5	IR_2021-04-09_0723.jpg	C	C4	Obs2	Obs1	Standing	Social proximity	Feeding	None	Centre of stall	Front left	15.8	42	0.5	158.44806	R			35.264		114	19	49.28612592		1617979360	-337700	11:40
13/04/2021	13/04/2021 09:32	1	IR_2021-04-13_0011.jpg	A	A1	Obs2	Obs1	Standing	Alone	None	None	Field	Back	6.9	44	0.9	230.55408	R	29.0835	35.3768	33.7263		115	20	39.37851993		1618306340	-13600	13:20
13/04/2021	13/04/2021 09:32	1	IR_2021-04-13_0013.jpg	A	A1	Obs2	Obs1	Standing	Alone	None	None	Field	Back	6.9	44	0.9	230.55408	L	30.4108	35.3953			115	20	39.37851993		1618306370	-13570	13:50
13/04/2021	13/04/2021 09:33	1	IR_2021-04-13_0014.jpg	A	A1	Obs2	Obs1	Standing	Alone	None	None	Field	Back	6.9	44	0.9	230.55408	R	27.7203	35.8619			115	20	39.37851993		1618306396	-13544	14:16
13/04/2021	13/04/2021 09:33	1	IR_2021-04-13_0015.jpg	A	A1	Obs2	Obs1	Standing	Alone	None	None	Field	Back	6.9	44	0.9	230.55408	R	32.1139		32.5322		115	20	39.37851993		1618306404	-13536	14:24
13/04/2021	13/04/2021 09:33	1	IR_2021-04-13_0016.jpg	A	A1	Obs2	Obs1	Standing	Alone	None	None	Field	Back	6.9	44	0.9	230.55408	L	29.1324	35.8527	33.8108		115	20	39.37851993		1618306418	-13522	14:38
13/04/2021	13/04/2021 09:33	1	IR_2021-04-13_0017.jpg	A	A1	Obs2	Obs1	Standing	Alone	None	None	Field	Back	6.9	44	0.9	230.55408	R	31.5363	36.345	35.2378		115	20	39.37851993		1618306424	-13516	14:44
13/04/2021	13/04/2021 09:34	1	IR_2021-04-13_0018.jpg	A	A1	Obs2	Obs1	Standing	Alone	None	None	Field	Back	6.9	44	0.9	230.55408	L	30.1883	36.0186	34.5171		115	20	39.37851993		1618306446	-13494	15:06
13/04/2021	13/04/2021 09:34	1	IR_2021-04-13_0019.jpg	A	A1	Obs2	Obs1	Standing	Alone	None	None	Field	Back	6.9	44	0.9	230.55408	R	31.6415	35.5618	35.6219		115	20	39.37851993		1618306462	-13478	15:22
13/04/2021	13/04/2021 09:36	1	IR_2021-04-13_0022.jpg	A	A1	Obs2	Obs1	Standing	Alone	None	None	Field	Right	6.9	44	0.9	230.55408	L	29.5179		32.8449		115	20	39.37851993		1618306568	-13372	17:08
13/04/2021	13/04/2021 09:36	1	IR_2021-04-13_0023.jpg	A	A1	Obs2	Obs1	Walking	Alone	None	None	Field	Right	6.9	44	0.9	230.55408	R	28.1009		30.975		115	20	39.37851993		1618306574	-13366	17:14
13/04/2021	13/04/2021 09:40	1	IR_2021-04-13_0027.jpg	A	A3	Obs1	Obs2	Standing	Alone	None	None	Field	Front left	7.4	45	1.4	230.55408	R	28.7806	36.2045			116	20	39.70088144		1618306808	-13522	14:38
13/04/2021	13/04/2021 09:40	1	IR_2021-04-13_0029.jpg	A	A3	Obs1	Obs2	Standing	Alone	None	None	Field	Front left	7.4	45	1.4	230.55408	L	23.7315				116	20	39.70088144		1618306816	-13514	14:46
13/04/2021	13/04/2021 09:40	1	IR_2021-04-13_0030.jpg	A	A3	Obs1	Obs2	Standing	Alone	None	None	Field	Front left	7.4	45	1.4	230.55408	R	31.0194	35.3322	26.5709		116	20	39.70088144		1618306826	-13504	14:56
13/04/2021	13/04/2021 09:40	1	IR_2021-04-13_0031.jpg	A	A3	Obs1	Obs2	Standing	Alone	None	None	Field	Front left	7.4	45	1.4	230.55408	L	25.8982	35.2117	17.2399		116	20	39.70088144		1618306834	-13496	15:04
13/04/2021	13/04/2021 09:40	1	IR_2021-04-13_0033.jpg	A	A3	Obs1	Obs2	Standing	Alone	None	None	Field	Front left	7.4	45	1.4	230.55408	R	24.8915	36.0665	34.654		116	20	39.70088144		1618306856	-13474	15:26
13/04/2021	13/04/2021 09:41	1	IR_2021-04-13_0035.jpg	A	A3	Obs1	Obs2	Standing	Alone	None	None	Field	Front left	7.4	45	1.4	230.55408	L	24.0547	35.2164	29.0256		116	20	39.70088144		1618306864	-13466	15:34
13/04/2021	13/04/2021 09:41	1	IR_2021-04-13_0037.jpg	A	A3	Obs1	Obs2	Standing	Alone	None	None	Field	Front left	7.4	45	1.4	230.55408	R	23.0304	35.4387	33.9108		116	20	39.70088144		1618306874	-13456	15:44
13/04/2021	13/04/2021 09:41	1	IR_2021-04-13_0038.jpg	A	A3	Obs1	Obs2	Standing	Alone	None	None	Field	Front left	7.4	45	1.4	230.55408	L	27.7803	34.6959	30.5471		116	20	39.70088144		1618306880	-13450	15:50
13/04/2021	13/04/2021 09:42	1	IR_2021-04-13_0042.jpg	A	A3	Obs1	Obs2	Standing	Alone	None	None	Field	Left	7.4	45	1.4	230.55408	R	23.752	33.939	34.2059		116	20	39.70088144		1618306966	-13364	17:16
13/04/2021	13/04/2021 09:43	1	IR_2021-04-13_0044.jpg	A	A3	Obs1	Obs2	Standing	Alone	None	None	Field	Left	7.4	45	1.4	230.55408	L	23.02	35.3369	32.4671		116	20	39.70088144		1618306984	-13346	17:34
13/04/2021	13/04/2021 09:43	1	IR_2021-04-13_0049.jpg	A	A3	Obs1	Obs2	Standing	Alone	None	None	Field	Left	7.4	45	1.4	230.55408	R	24.8661	36.5489	37.116		116	20	39.70088144		1618307038	-13292	18:28
13/04/2021	13/04/2021 09:44	1	IR_2021-04-13_0052.jpg	A	A3	Obs1	Obs2	Standing	Alone	None	None	Field	Back	7.4	45	1.4	230.55408	L	27.8496	35.1932	33.6151		116	20	39.70088144		1618307078	-13252	19:08
13/04/2021	13/04/2021 09:44	1	IR_2021-04-13_0054.jpg	A	A3	Obs1	Obs2	Standing	Alone	None	None	Field	Back	7.4	45	1.4	230.55408	R	30.8124	36.8465	35.1561		116	20	39.70088144		1618307090	-13240	19:20
13/04/2021	13/04/2021 09:49	1	IR_2021-04-13_0057.jpg	A	A6	Obs2	Obs1	Standing	Alone	Ruminating	None	Field	Right	7.7	43	1.5	230.55408	L	36.0217	37.2494	32.5826		117	20	39.37150758		1618307348	-13462	15:38
13/04/2021	13/04/2021 09:49	1	IR_2021-04-13_0059.jpg	A	A6	Obs2	Obs1	Standing	Alone	Ruminating	None	Field	Right	7.7	43	1.5	230.55408	R	30.2104		35.8881		117	20	39.37150758		1618307372	-13438	16:02
13/04/2021	13/04/2021 09:49	1	IR_2021-04-13_0060.jpg	A	A6	Obs2	Obs1	Standing	Alone	Ruminating	None	Field	Right	7.7	43	1.5	230.55408	L	30.6068	37.1354	33.8607		117	20	39.37150758		1618307374	-13436	16:04
13/04/2021	13/04/2021 09:49	1	IR_2021-04-13_0062.jpg	A	A6	Obs2	Obs1	Standing	Alone	Ruminating	None	Field	Right	7.7	43	1.5	230.55408	R	27.6437	34.7439	36.0493		117	20	39.37150758		1618307396	-13414	16:26
13/04/2021	13/04/2021 09:50	1	IR_2021-04-13_0063.jpg	A	A6	Obs2	Obs1	Standing	Alone	Ruminating	None	Field	Right	7.7	43	1.5	230.55408	L	28.9443	36.5593	32.6916		117	20	39.37150758		1618307400	-13410	16:30
13/04/2021	13/04/2021 09:50	1	IR_2021-04-13_0065.jpg	A	A6	Obs2	Obs1	Standing	Alone	Ruminating	None	Field	Back	7.7	43	1.5	230.55408	R	29.228	34.7066	35.4678		117	20	39.37150758		1618307436	-13374	17:06
13/04/2021	13/04/2021 09:50	1	IR_2021-04-13_0066.jpg	A	A6	Obs2	Obs1	Standing	Alone	Ruminating	None	Field	Back	7.7	43	1.5	230.55408	L	31.8689	36.4905	33.1786		117	20	39.37150758		1618307450	-13360	17:20
13/04/2021	13/04/2021 09:51	1	IR_2021-04-13_0070.jpg	A	A6	Obs2	Obs1	Standing	Alone	Ruminating	None	Field	Back right	7.7	43	1.5	230.55408	R	29.0079	35.2224	37.2677		117	20	39.37150758		1618307484	-13326	17:54
13/04/2021	13/04/2021 09:51	1	IR_2021-04-13_0072.jpg	A	A6	Obs2	Obs1	Standing	Alone	Ruminating	None	Field	Back right	7.7	43	1.5	230.55408	L	34.0576	36.077	34.0763		117	20	39.37150758		1618307498	-13312	18:08
13/04/2021	13/04/2021 09:52	1	IR_2021-04-13_0075.jpg	A	A6	Obs2	Obs1	Standing	Alone	Ruminating	None	Field	Back right	7.7	43	1.5	230.55408	R	29.3695	35.0182	35.5973		117	20	39.37150758		1618307536	-13274	18:46
13/04/2021	13/04/2021 09:52	1	IR_2021-04-13_0077.jpg	A	A6	Obs2	Obs1	Standing	Alone	Ruminating	None	Field	Back right	7.7	43	1.5	230.55408	L	32.6395	35.227	33.3483		117	20	39.37150758		1618307564	-13246	19:14
13/04/2021	13/04/2021 09:52	1	IR_2021-04-13_0078.jpg	A	A6	Obs2	Obs1	Standing	Alone	Ruminating	None	Field	Back right	7.7	43	1.5	230.55408	R	28.8855	35.1806	33.6964		117	20	39.37150758		1618307568	-13242	19:18
13/04/2021	13/04/2021 09:53	1	IR_2021-04-13_0081.jpg	A	A6	Obs2	Obs1	Standing	Alone	Ruminating	None	Field	Back right	7.7	43	1.5	230.55408	L	29.0373	35.7266	33.2541		117	20	39.37150758		1618307592	-13218	19:42
13/04/2021	13/04/2021 09:53	1	IR_2021-04-13_0084.jpg	A	A6	Obs2	Obs1	Standing	Alone	Ruminating	None	Field	Back right	7.7	43	1.5	230.55408	R	28.4042	35.625	34.1699		117	20	39.37150758		1618307622	-13188	20:12
13/04/2021	13/04/2021 09:55	1	IR_2021-04-13_0086.jpg	A	A4	Obs1	Obs2	Standing	Alone	None	None	Field	Back	8.7	40	1.7	230.55408	L	30.2003	34.6595			118	20	39.45870447		1618307738	-13462	15:38
13/04/2021	13/04/2021 09:56	1	IR_2021-04-13_0091.jpg	A	A4	Obs1	Obs2	Standing	Alone	None	None	Field	Back	8.7	40	1.7	230.55408	L	35.7999	35.9244	17.0567		118	20	39.45870447		1618307776	-13424	16:16
13/04/2021	13/04/2021 09:56	1	IR_2021-04-13_0094.jpg	A	A4	Obs1	Obs2	Walking	Alone	None	None	Field	Back	8.7	40	1.7	230.55408	L	28.885	34.7294	20.5417		118	20	39.45870447		1618307800	-13400	16:40
13/04/2021	13/04/2021 09:56	1	IR_2021-04-13_0095.jpg	A	A4	Obs1	Obs2	Standing	Alone	None	None	Field	Back	8.7	40	1.7	230.55408	L	30.698	34.0289	16.1816		118	20	39.45870447		1618307814	-13386	16:54
13/04/2021	13/04/2021 09:57	1	IR_2021-04-13_0098.jpg	A	A4	Obs1	Obs2	Standing	Alone	None	None	Field	Back	8.7	40	1.7	230.55408	R		34.8364	23.0429		118	20	39.45870447		1618307826	-13374	17:06
13/04/2021	13/04/2021 09:57	1	IR_2021-04-13_0101.jpg	A	A4	Obs1	Obs2	Walking	Alone	None	None	Field	Back	8.7	40	1.7	230.55408	R	30.2439	34.8457			118	20	39.45870447		1618307854	-13346	17:34
13/04/2021	13/04/2021 09:58	1	IR_2021-04-13_0105.jpg	A	A4	Obs1	Obs2	Standing	Alone	None	None	Field	Back	8.7	40	1.7	230.55408	R	21.3067	32.8474	25.885		118	20	39.45870447		1618307884	-13316	18:04
13/04/2021	13/04/2021 09:58	1	IR_2021-04-13_0106.jpg	A	A4	Obs1	Obs2	Standing	Alone	None	None	Field	Back	8.7	40	1.7	230.55408	R	25.643	35.1616	25.3499		118	20	39.45870447		1618307890	-13310	18:10
13/04/2021	13/04/2021 09:58	1	IR_2021-04-13_0110.jpg	A	A4	Obs1	Obs2	Walking	Alone	None	None	Field	Back	8.7	40	1.7	230.55408	L	22.483	34.1881			118	20	39.45870447		1618307932	-13268	18:52
13/04/2021	13/04/2021 09:59	1	IR_2021-04-13_0114.jpg	A	A4	Obs1	Obs2	Standing	Alone	None	None	Field	Back	8.7	40	1.7	230.55408	L	32.9136	35.9567	15.5716		118	20	39.45870447		1618307960	-13240	19:20
13/04/2021	13/04/2021 10:00	1	IR_2021-04-13_0119.jpg	A	A4	Obs1	Obs2	Standing	Social proximity	None	None	Field	Back	8.7	40	1.7	230.55408	R	28.3644	36.012	18.9889		118	20	39.45870447		1618308016	-13184	20:16
13/04/2021	13/04/2021 10:00	1	IR_2021-04-13_0121.jpg	A	A4	Obs1	Obs2	Standing	Social proximity	None	None	Field	Back	8.7	40	1.7	230.55408	R	26.7577	35.6014	26.7127		118	20	39.45870447		1618308024	-13176	20:24
13/04/2021	13/04/2021 10:03	1	IR_2021-04-13_0123.jpg	A	A5	Obs2	Obs1	Standing	Alone	None	None	Field	Back	8.4	43	2	230.55408	L	27.9297	35.5511			119	20	39.65673604		1618308202	-13418	16:22
13/04/2021	13/04/2021 10:04	1	IR_2021-04-13_0128.jpg	A	A5	Obs2	Obs1	Standing	Alone	None	None	Field	Back	8.4	43	2	230.55408	R	26.0451	35.2316	30.0644		119	20	39.65673604		1618308256	-13364	17:16
13/04/2021	13/04/2021 10:04	1	IR_2021-04-13_0129.jpg	A	A5	Obs2	Obs1	Standing	Alone	None	None	Field	Back	8.4	43	2	230.55408	L	23.5574	34.4595	30.1031		119	20	39.65673604		1618308264	-13356	17:24
13/04/2021	13/04/2021 10:04	1	IR_2021-04-13_0132.jpg	A	A5	Obs2	Obs1	Standing	Alone	None	None	Field	Back	8.4	43	2	230.55408	L	29.7584		28.6245		119	20	39.65673604		1618308298	-13322	17:58
13/04/2021	13/04/2021 10:05	1	IR_2021-04-13_0135.jpg	A	A5	Obs2	Obs1	Standing	Alone	Drinking	None	Field	Right	8.4	43	2	230.55408	L	25.9344		29.398		119	20	39.65673604		1618308332	-13288	18:32
13/04/2021	13/04/2021 10:06	1	IR_2021-04-13_0140.jpg	A	A5	Obs2	Obs1	Standing	Alone	None	None	Field	Back	8.4	43	2	230.55408	R	30.7268	35.6667	32.1545		119	20	39.65673604		1618308392	-13228	19:32
13/04/2021	13/04/2021 10:06	1	IR_2021-04-13_0141.jpg	A	A5	Obs2	Obs1	Standing	Alone	None	None	Field	Back	8.4	43	2	230.55408	L	24.0452	34.1838	28.7424		119	20	39.65673604		1618308400	-13220	19:40
13/04/2021	13/04/2021 10:07	1	IR_2021-04-13_0146.jpg	A	A5	Obs2	Obs1	Standing	Alone	None	None	Field	Back	8.4	43	2	230.55408	L	23.9735	35.0693	28.1618		119	20	39.65673604		1618308436	-13184	20:16
13/04/2021	13/04/2021 10:07	1	IR_2021-04-13_0148.jpg	A	A5	Obs2	Obs1	Standing	Alone	Self-grooming	None	Field	Back	8.4	43	2	230.55408	R	29.1342		31.773		119	20	39.65673604		1618308450	-13170	20:30
13/04/2021	13/04/2021 10:10	1	IR_2021-04-13_0151.jpg	A	A2	Obs1	Obs2	Standing	Alone	None	None	Field	Back	8.3	40	2.3	230.55408	R	29.272	35.9336	28.6305		120	20	38.40344588		1618308616	-13424	16:16
13/04/2021	13/04/2021 10:10	1	IR_2021-04-13_0153.jpg	A	A2	Obs1	Obs2	Standing	Alone	Self-grooming	None	Field	Back	8.3	40	2.3	230.55408	L	31.9499	34.776			120	20	38.40344588		1618308644	-13396	16:44
13/04/2021	13/04/2021 10:10	1	IR_2021-04-13_0155.jpg	A	A2	Obs1	Obs2	Standing	Alone	Self-grooming	None	Field	Back	8.3	40	2.3	230.55408	R	27.0776	33.0839			120	20	38.40344588		1618308654	-13386	16:54
13/04/2021	13/04/2021 10:11	1	IR_2021-04-13_0156.jpg	A	A2	Obs1	Obs2	Standing	Alone	Feeding	None	Field	Back	8.3	40	2.3	230.55408	L	26.973	34.6363			120	20	38.40344588		1618308664	-13376	17:04
13/04/2021	13/04/2021 10:12	1	IR_2021-04-13_0161.jpg	A	A2	Obs1	Obs2	Standing	Alone	Feeding	None	Field	Back	8.3	40	2.3	230.55408	R	32.1119	36.4807	32.3972		120	20	38.40344588		1618308726	-13314	18:06
13/04/2021	13/04/2021 10:12	1	IR_2021-04-13_0162.jpg	A	A2	Obs1	Obs2	Standing	Alone	Feeding	None	Field	Back	8.3	40	2.3	230.55408	L	28.3502	34.8039			120	20	38.40344588		1618308746	-13294	18:26
13/04/2021	13/04/2021 10:13	1	IR_2021-04-13_0164.jpg	A	A2	Obs1	Obs2	Standing	Alone	None	None	Field	Back	8.3	40	2.3	230.55408	R	33.1217	35.6337	30.0505		120	20	38.40344588		1618308786	-13254	19:06
13/04/2021	13/04/2021 10:13	1	IR_2021-04-13_0168.jpg	A	A2	Obs1	Obs2	Standing	Alone	None	None	Field	Front	8.3	40	2.3	230.55408	L	28.5666	33.2019	25.669		120	20	38.40344588		1618308828	-13212	19:48
13/04/2021	13/04/2021 10:14	1	IR_2021-04-13_0172.jpg	A	A2	Obs1	Obs2	Standing	Alone	None	None	Field	Right	8.3	40	2.3	230.55408	R		34.8551			120	20	38.40344588		1618308868	-13172	20:28
13/04/2021	13/04/2021 10:14	1	IR_2021-04-13_0173.jpg	A	A2	Obs1	Obs2	Standing	Alone	None	None	Field	Right	8.3	40	2.3	230.55408	L	26.9281	36.1178	33.0178		120	20	38.40344588		1618308874	-13166	20:34
13/04/2021	13/04/2021 10:14	1	IR_2021-04-13_0174.jpg	A	A2	Obs1	Obs2	Standing	Alone	None	None	Field	Right	8.3	40	2.3	230.55408	R	26.3029	34.5944	33.7383		120	20	38.40344588		1618308876	-13164	20:36
13/04/2021	13/04/2021 10:14	1	IR_2021-04-13_0176.jpg	A	A2	Obs1	Obs2	Standing	Alone	None	None	Field	Right	8.3	40	2.3	230.55408	L	26.8982	36.3338			120	20	38.40344588		1618308894	-13146	20:54
13/04/2021	13/04/2021 10:57	2	IR_2021-04-13_0178.jpg	A	A1	Obs1	Obs2	Standing	Social proximity	None	None	Field	Front	9.4	42	2	230.55408	L	30.3765	33.727	31.7754		121	21	40.52812463		1618311452	-11158	54:02:00
13/04/2021	13/04/2021 10:57	2	IR_2021-04-13_0181.jpg	A	A1	Obs1	Obs2	Standing	Social proximity	None	None	Field	Front	9.4	42	2	230.55408	R	28.3659	36.956	34.9977		121	21	40.52812463		1618311466	-11144	54:16:00
13/04/2021	13/04/2021 10:57	2	IR_2021-04-13_0182.jpg	A	A1	Obs1	Obs2	Standing	Social proximity	None	None	Field	Front	9.4	42	2	230.55408	L	30.6085	33.985	34.0975		121	21	40.52812463		1618311474	-11136	54:24:00
13/04/2021	13/04/2021 10:58	2	IR_2021-04-13_0184.jpg	A	A1	Obs1	Obs2	Standing	Alone	Feeding	None	Field	Left	9.4	42	2	230.55408	R	25.7547	33.3553	34.6067		121	21	40.52812463		1618311496	-11114	54:46:00
13/04/2021	13/04/2021 10:58	2	IR_2021-04-13_0186.jpg	A	A1	Obs1	Obs2	Standing	Alone	Feeding	None	Field	Left	9.4	42	2	230.55408	L	32.0283	34.5414	32.8973		121	21	40.52812463		1618311520	-11090	55:10:00
13/04/2021	13/04/2021 10:59	2	IR_2021-04-13_0190.jpg	A	A1	Obs1	Obs2	Standing	Alone	Feeding	None	Field	Back left	9.4	42	2	230.55408	R	25.9663	34.1724	30.4201		121	21	40.52812463		1618311550	-11060	55:40:00
13/04/2021	13/04/2021 10:59	2	IR_2021-04-13_0193.jpg	A	A1	Obs1	Obs2	Standing	Alone	Feeding	None	Field	Back left	9.4	42	2	230.55408	L	26.2478	32.9162	29.5708		121	21	40.52812463		1618311578	-11032	56:08:00
13/04/2021	13/04/2021 11:00	2	IR_2021-04-13_0197.jpg	A	A1	Obs1	Obs2	Standing	Alone	Feeding	None	Field	Left	9.4	42	2	230.55408	L	28.4594	34.2612	29.4001		121	21	40.52812463		1618311614	-10996	56:44:00
13/04/2021	13/04/2021 11:00	2	IR_2021-04-13_0200.jpg	A	A1	Obs1	Obs2	Standing	Alone	Feeding	None	Field	Left	9.4	42	2	230.55408	R	27.7288	33.5578	33.6847		121	21	40.52812463		1618311644	-10966	57:14:00
13/04/2021	13/04/2021 11:01	2	IR_2021-04-13_0203.jpg	A	A1	Obs1	Obs2	Standing	Alone	Feeding	None	Field	Left	9.4	42	2	230.55408	L	29.8918	35.5816	33.0628		121	21	40.52812463		1618311666	-10944	57:36:00
13/04/2021	13/04/2021 11:01	2	IR_2021-04-13_0205.jpg	A	A1	Obs1	Obs2	Standing	Alone	Feeding	None	Field	Left	9.4	42	2	230.55408	R	27.7338	35.2112	34.1443		121	21	40.52812463		1618311692	-10918	58:02:00
13/04/2021	13/04/2021 11:01	2	IR_2021-04-13_0208.jpg	A	A1	Obs1	Obs2	Standing	Alone	Feeding	None	Field	Left	9.4	42	2	230.55408	R	26.7687	33.7974	33.0392		121	21	40.52812463		1618311706	-10904	58:16:00
13/04/2021	13/04/2021 11:02	2	IR_2021-04-13_0209.jpg	A	A1	Obs1	Obs2	Standing	Alone	None	None	Field	Left	9.4	42	2	230.55408	L	27.9564	33.5954	35.8772		121	21	40.52812463		1618311720	-10890	58:30:00
13/04/2021	13/04/2021 11:02	2	IR_2021-04-13_0211.jpg	A	A1	Obs1	Obs2	Standing	Alone	Feeding	None	Field	Left	9.4	42	2	230.55408	R	27.8278	35.4058	33.2375		121	21	40.52812463		1618311742	-10868	58:52:00
13/04/2021	13/04/2021 11:05	2	IR_2021-04-13_0216.jpg	A	A3	Obs2	Obs1	Standing	Alone	None	None	Field	Front right	10.7	40	2.9	230.55408	L	20.7886	34.5932	29.6146		122	21	40.60910526		1618311958	-11372	50:28:00
13/04/2021	13/04/2021 11:07	2	IR_2021-04-13_0222.jpg	A	A3	Obs2	Obs1	Standing	Alone	Feeding	None	Field	Front	10.7	40	2.9	230.55408	R	27.6493		20.7146		122	21	40.60910526		1618312020	-11310	51:30:00
13/04/2021	13/04/2021 11:07	2	IR_2021-04-13_0225.jpg	A	A3	Obs2	Obs1	Standing	Alone	Feeding	None	Field	Front	10.7	40	2.9	230.55408	L	25.1423		25.127		122	21	40.60910526		1618312044	-11286	51:54:00
13/04/2021	13/04/2021 11:07	2	IR_2021-04-13_0228.jpg	A	A3	Obs2	Obs1	Standing	Alone	Feeding	None	Field	Front	10.7	40	2.9	230.55408	R	24.812		23.1766		122	21	40.60910526		1618312070	-11260	52:20:00
13/04/2021	13/04/2021 11:08	2	IR_2021-04-13_0230.jpg	A	A3	Obs2	Obs1	Standing	Alone	Feeding	None	Field	Front	10.7	40	2.9	230.55408	L	31.3495		21.1685		122	21	40.60910526		1618312088	-11242	52:38:00
13/04/2021	13/04/2021 11:08	2	IR_2021-04-13_0233.jpg	A	A3	Obs2	Obs1	Standing	Alone	Feeding	None	Field	Front	10.7	40	2.9	230.55408	R	22.086		20.7305		122	21	40.60910526		1618312128	-11202	53:18:00
13/04/2021	13/04/2021 11:09	2	IR_2021-04-13_0236.jpg	A	A3	Obs2	Obs1	Standing	Alone	Feeding	None	Field	Front	10.7	40	2.9	230.55408	L	20.3118		22.5963		122	21	40.60910526		1618312168	-11162	53:58:00
13/04/2021	13/04/2021 11:12	2	IR_2021-04-13_0241.jpg	A	A6	Obs1	Obs2	Lying	Alone	None	None	Field	Back left	7.6	38	3.5	230.55408	R	32.3231	39.2687	33.6976	Very high eye temps from the FLIR, apparently it was sunny and because of her black head it returns very high eye temperatures?	123	21	35.86088503		1618312364	-11686	45:14:00
13/04/2021	13/04/2021 11:12	2	IR_2021-04-13_0243.jpg	A	A6	Obs1	Obs2	Lying	Alone	None	None	Field	Back left	7.6	38	3.5	230.55408	L	30.7587	36.4126	34.213	Very high eye temps from the FLIR, apparently it was sunny and because of her black head it returns very high eye temperatures?	123	21	35.86088503		1618312376	-11674	45:26:00
13/04/2021	13/04/2021 11:13	2	IR_2021-04-13_0245.jpg	A	A6	Obs1	Obs2	Lying	Alone	Self-grooming	None	Field	Back left	7.6	38	3.5	230.55408	L	25.6225	36.7013	33.8947	Very high eye temps from the FLIR, apparently it was sunny and because of her black head it returns very high eye temperatures?	123	21	35.86088503		1618312392	-11658	45:42:00
13/04/2021	13/04/2021 11:13	2	IR_2021-04-13_0247.jpg	A	A6	Obs1	Obs2	Lying	Alone	Self-grooming	None	Field	Back left	7.6	38	3.5	230.55408	R	30.8453	37.1581	34.2831	Very high eye temps from the FLIR, apparently it was sunny and because of her black head it returns very high eye temperatures?	123	21	35.86088503		1618312402	-11648	45:52:00
13/04/2021	13/04/2021 11:13	2	IR_2021-04-13_0249.jpg	A	A6	Obs1	Obs2	Lying	Alone	None	None	Field	Back left	7.6	38	3.5	230.55408	L	28.962	36.4035	34.8516	Very high eye temps from the FLIR, apparently it was sunny and because of her black head it returns very high eye temperatures?	123	21	35.86088503		1618312420	-11630	46:10:00
13/04/2021	13/04/2021 11:14	2	IR_2021-04-13_0251.jpg	A	A6	Obs1	Obs2	Lying	Alone	None	None	Field	Back left	7.6	38	3.5	230.55408	R	30.7972	38.428	36.6006	Very high eye temps from the FLIR, apparently it was sunny and because of her black head it returns very high eye temperatures?	123	21	35.86088503		1618312440	-11610	46:30:00
13/04/2021	13/04/2021 11:14	2	IR_2021-04-13_0253.jpg	A	A6	Obs1	Obs2	Lying	Alone	None	None	Field	Back left	7.6	38	3.5	230.55408	L	28.9962	34.8098	37.1764	Very high eye temps from the FLIR, apparently it was sunny and because of her black head it returns very high eye temperatures?	123	21	35.86088503		1618312450	-11600	46:40:00
13/04/2021	13/04/2021 11:14	2	IR_2021-04-13_0255.jpg	A	A6	Obs1	Obs2	Lying	Alone	None	None	Field	Back left	7.6	38	3.5	230.55408	R	31.7801	41.8619	39.2687	Very high eye temps from the FLIR, apparently it was sunny and because of her black head it returns very high eye temperatures?	123	21	35.86088503		1618312476	-11574	47:06:00
13/04/2021	13/04/2021 11:14	2	IR_2021-04-13_0257.jpg	A	A6	Obs1	Obs2	Lying	Alone	None	None	Field	Back left	7.6	38	3.5	230.55408	L	29.4114	36.3667	33.9462	Very high eye temps from the FLIR, apparently it was sunny and because of her black head it returns very high eye temperatures?	123	21	35.86088503		1618312488	-11562	47:18:00
13/04/2021	13/04/2021 11:15	2	IR_2021-04-13_0259.jpg	A	A6	Obs1	Obs2	Lying	Alone	Ruminating	None	Field	Back left	7.6	38	3.5	230.55408	R	33.1186	40.5345	38.0711	Very high eye temps from the FLIR, apparently it was sunny and because of her black head it returns very high eye temperatures?	123	21	35.86088503		1618312538	-11512	48:08:00
13/04/2021	13/04/2021 11:16	2	IR_2021-04-13_0261.jpg	A	A6	Obs1	Obs2	Lying	Alone	Ruminating	None	Field	Back left	7.6	38	3.5	230.55408	L	30.3871	36.2336	32.1852	Very high eye temps from the FLIR, apparently it was sunny and because of her black head it returns very high eye temperatures?	123	21	35.86088503		1618312560	-11490	48:30:00
13/04/2021	13/04/2021 11:16	2	IR_2021-04-13_0263.jpg	A	A6	Obs1	Obs2	Lying	Alone	Ruminating	None	Field	Back left	7.6	38	3.5	230.55408	R	27.29	40.0947	37.5541	Very high eye temps from the FLIR, apparently it was sunny and because of her black head it returns very high eye temperatures?	123	21	35.86088503		1618312578	-11472	48:48:00
13/04/2021	13/04/2021 11:16	2	IR_2021-04-13_0264.jpg	A	A6	Obs1	Obs2	Lying	Alone	Ruminating	None	Field	Back left	7.6	38	3.5	230.55408	L	29.9464	36.4723	32.9534	Very high eye temps from the FLIR, apparently it was sunny and because of her black head it returns very high eye temperatures?	123	21	35.86088503		1618312598	-11452	49:08:00
13/04/2021	13/04/2021 11:17	2	IR_2021-04-13_0266.jpg	A	A6	Obs1	Obs2	Lying	Alone	Ruminating	None	Field	Back left	7.6	38	3.5	230.55408	R	30.3339	40.1081	39.3135	Very high eye temps from the FLIR, apparently it was sunny and because of her black head it returns very high eye temperatures?	123	21	35.86088503		1618312628	-11422	49:38:00
13/04/2021	13/04/2021 11:17	2	IR_2021-04-13_0268.jpg	A	A6	Obs1	Obs2	Lying	Alone	Ruminating	None	Field	Back left	7.6	38	3.5	230.55408	L	30.6526	35.999	33.7305	Very high eye temps from the FLIR, apparently it was sunny and because of her black head it returns very high eye temperatures?	123	21	35.86088503		1618312644	-11406	49:54:00
13/04/2021	13/04/2021 11:19	2	IR_2021-04-13_0272.jpg	A	A4	Obs2	Obs1	Lying	Alone	Ruminating	None	Field	Back	10.3	42	3.4	230.55408	R	31.5495	38.7209	34.3822		124	21	40.19014492		1618312756	-11714	44:46:00
13/04/2021	13/04/2021 11:19	2	IR_2021-04-13_0273.jpg	A	A4	Obs2	Obs1	Lying	Alone	Ruminating	None	Field	Back	10.3	42	3.4	230.55408	L	25.5354	35.7107	19.5474		124	21	40.19014492		1618312772	-11698	45:02:00
13/04/2021	13/04/2021 11:20	2	IR_2021-04-13_0275.jpg	A	A4	Obs2	Obs1	Lying	Alone	Ruminating	None	Field	Back	10.3	42	3.4	230.55408	R	33.0856	38.3193	32.2274		124	21	40.19014492		1618312804	-11666	45:34:00
13/04/2021	13/04/2021 11:20	2	IR_2021-04-13_0276.jpg	A	A4	Obs2	Obs1	Lying	Alone	Ruminating	None	Field	Back	10.3	42	3.4	230.55408	L	25.9843	36.6813	24.0493		124	21	40.19014492		1618312842	-11628	46:12:00
13/04/2021	13/04/2021 11:21	2	IR_2021-04-13_0277.jpg	A	A4	Obs2	Obs1	Lying	Alone	Ruminating	None	Field	Back	10.3	42	3.4	230.55408	R	29.3498	37.0792	24.5044		124	21	40.19014492		1618312860	-11610	46:30:00
13/04/2021	13/04/2021 11:21	2	IR_2021-04-13_0278.jpg	A	A4	Obs2	Obs1	Lying	Alone	Ruminating	None	Field	Back	10.3	42	3.4	230.55408	L	21.4398	35.7153	20.5112		124	21	40.19014492		1618312872	-11598	46:42:00
13/04/2021	13/04/2021 11:21	2	IR_2021-04-13_0280.jpg	A	A4	Obs2	Obs1	Lying	Alone	Ruminating	None	Field	Back	10.3	42	3.4	230.55408	R	26.9514	36.8095	27.4889		124	21	40.19014492		1618312898	-11572	47:08:00
13/04/2021	13/04/2021 11:21	2	IR_2021-04-13_0281.jpg	A	A4	Obs2	Obs1	Lying	Alone	Ruminating	None	Field	Back	10.3	42	3.4	230.55408	L	23.3243	36.0013	17.6685		124	21	40.19014492		1618312914	-11556	47:24:00
13/04/2021	13/04/2021 11:22	2	IR_2021-04-13_0282.jpg	A	A4	Obs2	Obs1	Lying	Alone	Ruminating	None	Field	Back	10.3	42	3.4	230.55408	R	28.5315	36.9285	28.1867		124	21	40.19014492		1618312942	-11528	47:52:00
13/04/2021	13/04/2021 11:22	2	IR_2021-04-13_0283.jpg	A	A4	Obs2	Obs1	Lying	Alone	Ruminating	None	Field	Back	10.3	42	3.4	230.55408	L	27.5683	35.78	17.494		124	21	40.19014492		1618312956	-11514	48:06:00
13/04/2021	13/04/2021 11:22	2	IR_2021-04-13_0284.jpg	A	A4	Obs2	Obs1	Lying	Alone	Ruminating	None	Field	Back	10.3	42	3.4	230.55408	R	28.1522	37.029	28.8458		124	21	40.19014492		1618312978	-11492	48:28:00
13/04/2021	13/04/2021 11:23	2	IR_2021-04-13_0285.jpg	A	A4	Obs2	Obs1	Lying	Alone	Ruminating	None	Field	Back	10.3	42	3.4	230.55408	L	28.0831	35.039	19.3546		124	21	40.19014492		1618312994	-11476	48:44:00
13/04/2021	13/04/2021 11:23	2	IR_2021-04-13_0287.jpg	A	A4	Obs2	Obs1	Lying	Alone	Ruminating	None	Field	Back	10.3	42	3.4	230.55408	R	33.147	37.6577	21.6497		124	21	40.19014492		1618313018	-11452	49:08:00
13/04/2021	13/04/2021 11:26	2	IR_2021-04-13_0290.jpg	A	A5	Obs1	Obs2	Standing	Alone	None	None	Field	Right	10	36	2.9	230.55408	L	20.8513	35.0891	29.3567		125	21	38.65364808		1618313202	-11688	45:12:00
13/04/2021	13/04/2021 11:26	2	IR_2021-04-13_0292.jpg	A	A5	Obs1	Obs2	Standing	Alone	None	None	Field	Right	10	36	2.9	230.55408	R	19.6618	34.9916	30.0959		125	21	38.65364808		1618313212	-11678	45:22:00
13/04/2021	13/04/2021 11:27	2	IR_2021-04-13_0295.jpg	A	A5	Obs1	Obs2	Standing	Alone	Feeding	None	Field	Left	10	36	2.9	230.55408	L	24.9214	34.4608	32.4844		125	21	38.65364808		1618313270	-11620	46:20:00
13/04/2021	13/04/2021 11:28	2	IR_2021-04-13_0299.jpg	A	A5	Obs1	Obs2	Standing	Alone	Feeding	None	Field	Left	10	36	2.9	230.55408	R	25.094	35.4227			125	21	38.65364808		1618313304	-11586	46:54:00
13/04/2021	13/04/2021 11:28	2	IR_2021-04-13_0300.jpg	A	A5	Obs1	Obs2	Standing	Alone	None	None	Field	Left	10	36	2.9	230.55408	L	23.8441	33.7541	32.3989		125	21	38.65364808		1618313324	-11566	47:14:00
13/04/2021	13/04/2021 11:29	2	IR_2021-04-13_0303.jpg	A	A5	Obs1	Obs2	Standing	Alone	None	None	Field	Left	10	36	2.9	230.55408	R	21.834	35.4042	32.204		125	21	38.65364808		1618313356	-11534	47:46:00
13/04/2021	13/04/2021 11:29	2	IR_2021-04-13_0306.jpg	A	A5	Obs1	Obs2	Standing	Social proximity	None	None	Field	Left	10	36	2.9	230.55408	R	23.8338	35.4135	31.9468		125	21	38.65364808		1618313380	-11510	48:10:00
13/04/2021	13/04/2021 11:30	2	IR_2021-04-13_0310.jpg	A	A5	Obs1	Obs2	Standing	Social proximity	None	Allogrooming recipient	Field	Left	10	36	2.9	230.55408	R	27.5564	36.0044	34.3908		125	21	38.65364808		1618313412	-11478	48:42:00
13/04/2021	13/04/2021 11:30	2	IR_2021-04-13_0313.jpg	A	A5	Obs1	Obs2	Standing	Social proximity	None	Allogrooming recipient	Field	Left	10	36	2.9	230.55408	R	27.7298	36.0459	34.2881		125	21	38.65364808		1618313426	-11464	48:56:00
13/04/2021	13/04/2021 11:30	2	IR_2021-04-13_0316.jpg	A	A5	Obs1	Obs2	Standing	Social proximity	None	Allogrooming recipient	Field	Left	10	36	2.9	230.55408	R	22.3869	35.6816	34.1665		125	21	38.65364808		1618313454	-11436	49:24:00
13/04/2021	13/04/2021 11:31	2	IR_2021-04-13_0318.jpg	A	A5	Obs1	Obs2	Standing	Social proximity	None	Allogrooming recipient	Field	Left	10	36	2.9	230.55408	L	19.3195	34.0589			125	21	38.65364808		1618313466	-11424	49:36:00
13/04/2021	13/04/2021 11:31	2	IR_2021-04-13_0319.jpg	A	A5	Obs1	Obs2	Standing	Social proximity	None	Allogrooming recipient	Field	Left	10	36	2.9	230.55408	L	22.3765	34.5774			125	21	38.65364808		1618313470	-11420	49:40:00
13/04/2021	13/04/2021 11:34	2	IR_2021-04-13_0320.jpg	A	A2	Obs2	Obs1	Lying	Alone	None	None	Field	Back left	9.8	42	2.9	230.55408	L	37.5668		37.1432		126	21	40.09733877		1618313644	-11606	46:34:00
13/04/2021	13/04/2021 11:34	2	IR_2021-04-13_0321.jpg	A	A2	Obs2	Obs1	Lying	Alone	None	None	Field	Back left	9.8	42	2.9	230.55408	R	36.2776	38.7748	37.4895		126	21	40.09733877		1618313652	-11598	46:42:00
13/04/2021	13/04/2021 11:35	2	IR_2021-04-13_0324.jpg	A	A2	Obs2	Obs1	Lying	Alone	None	None	Field	Back left	9.8	42	2.9	230.55408	R	36.6356	37.2162	36.892		126	21	40.09733877		1618313706	-11544	47:36:00
13/04/2021	13/04/2021 11:35	2	IR_2021-04-13_0327.jpg	A	A2	Obs2	Obs1	Lying	Alone	None	None	Field	Back left	9.8	42	2.9	230.55408	L	38.3735	37.4349	37.921		126	21	40.09733877		1618313756	-11494	48:26:00
13/04/2021	13/04/2021 11:36	2	IR_2021-04-13_0329.jpg	A	A2	Obs2	Obs1	Lying	Alone	None	None	Field	Back left	9.8	42	2.9	230.55408	R	41.9474	39.1793	35.9554		126	21	40.09733877		1618313778	-11472	48:48:00
13/04/2021	13/04/2021 11:36	2	IR_2021-04-13_0330.jpg	A	A2	Obs2	Obs1	Lying	Alone	None	None	Field	Back left	9.8	42	2.9	230.55408	L	40.5445	38.6126	37.5304		126	21	40.09733877		1618313790	-11460	49:00:00
13/04/2021	13/04/2021 11:36	2	IR_2021-04-13_0333.jpg	A	A2	Obs2	Obs1	Lying	Alone	None	None	Field	Back left	9.8	42	2.9	230.55408	R	34.9789	37.4986	35.5445		126	21	40.09733877		1618313816	-11434	49:26:00
13/04/2021	13/04/2021 11:37	2	IR_2021-04-13_0335.jpg	A	A2	Obs2	Obs1	Lying	Alone	None	None	Field	Back left	9.8	42	2.9	230.55408	L	35.8171	35.6924	31.7176		126	21	40.09733877		1618313828	-11422	49:38:00
13/04/2021	13/04/2021 11:37	2	IR_2021-04-13_0336.jpg	A	A2	Obs2	Obs1	Lying	Alone	None	None	Field	Back left	9.8	42	2.9	230.55408	R	35.7155	38.0207	36.0245		126	21	40.09733877		1618313838	-11412	49:48:00
13/04/2021	13/04/2021 11:37	2	IR_2021-04-13_0337.jpg	A	A2	Obs2	Obs1	Lying	Alone	None	None	Field	Back left	9.8	42	2.9	230.55408	L	34.2984	35.7201	34.5692		126	21	40.09733877		1618313842	-11408	49:52:00
13/04/2021	13/04/2021 11:37	2	IR_2021-04-13_0338.jpg	A	A2	Obs2	Obs1	Lying	Alone	None	None	Field	Back left	9.8	42	2.9	230.55408	R	35.8955	36.9377	35.6462		126	21	40.09733877		1618313852	-11398	50:02:00
13/04/2021	13/04/2021 11:37	2	IR_2021-04-13_0339.jpg	A	A2	Obs2	Obs1	Lying	Alone	None	None	Field	Back left	9.8	42	2.9	230.55408	L	34.261	35.6878	34.8301		126	21	40.09733877		1618313864	-11386	50:14:00
13/04/2021	13/04/2021 11:37	2	IR_2021-04-13_0340.jpg	A	A2	Obs2	Obs1	Lying	Alone	None	None	Field	Back left	9.8	42	2.9	230.55408	R	32.3468	36.8371	35.2574		126	21	40.09733877		1618313878	-11372	50:28:00
13/04/2021	13/04/2021 11:38	2	IR_2021-04-13_0344.jpg	A	A2	Obs2	Obs1	Lying	Alone	None	None	Field	Back left	9.8	42	2.9	230.55408	R	32.1089	36.6127	35.5723		126	21	40.09733877		1618313926	-11324	51:16:00
13/04/2021	13/04/2021 11:46	3	IR_2021-04-13_0348.jpg	A	A1	Obs2	Obs1	Lying	Social proximity	None	None	Field	Front right	10.1	39	2.6	230.55408	L	28.986	37.402	32.0985		127	22	39.91221335		1618314362	-250168	30:32:00
13/04/2021	13/04/2021 11:46	3	IR_2021-04-13_0349.jpg	A	A1	Obs2	Obs1	Lying	Social proximity	None	None	Field	Front right	10.1	39	2.6	230.55408	R	24.3489	36.126	31.5881		127	22	39.91221335		1618314374	-250156	30:44:00
13/04/2021	13/04/2021 11:46	3	IR_2021-04-13_0350.jpg	A	A1	Obs2	Obs1	Lying	Social proximity	None	None	Field	Front right	10.1	39	2.6	230.55408	L	30.1397	37.229	31.698		127	22	39.91221335		1618314402	-250128	31:12:00
13/04/2021	13/04/2021 11:47	3	IR_2021-04-13_0351.jpg	A	A1	Obs2	Obs1	Lying	Social proximity	None	None	Field	Front right	10.1	39	2.6	230.55408	R	28.1461	36.2363	29.7807		127	22	39.91221335		1618314422	-250108	31:32:00
13/04/2021	13/04/2021 11:47	3	IR_2021-04-13_0352.jpg	A	A1	Obs2	Obs1	Lying	Social proximity	None	None	Field	Front right	10.1	39	2.6	230.55408	L	33.9495	36.0616	29.0202		127	22	39.91221335		1618314436	-250094	31:46:00
13/04/2021	13/04/2021 11:47	3	IR_2021-04-13_0353.jpg	A	A1	Obs2	Obs1	Lying	Social proximity	None	None	Field	Front right	10.1	39	2.6	230.55408	R	27.3545	35.4666	30.5409		127	22	39.91221335		1618314452	-250078	32:02:00
13/04/2021	13/04/2021 11:47	3	IR_2021-04-13_0354.jpg	A	A1	Obs2	Obs1	Lying	Social proximity	None	None	Field	Front right	10.1	39	2.6	230.55408	L	31.32	37.001	31.8746		127	22	39.91221335		1618314476	-250054	32:26:00
13/04/2021	13/04/2021 11:49	3	IR_2021-04-13_0357.jpg	A	A1	Obs2	Obs1	Lying	Social proximity	None	None	Field	Front right	10.1	39	2.6	230.55408	R	23.5855	34.5662	27.2153		127	22	39.91221335		1618314572	-249958	34:02:00
13/04/2021	13/04/2021 11:50	3	IR_2021-04-13_0358.jpg	A	A1	Obs2	Obs1	Lying	Social proximity	None	None	Field	Front right	10.1	39	2.6	230.55408	L	36.6811	35.6884	31.1905		127	22	39.91221335		1618314610	-249920	34:40:00
13/04/2021	13/04/2021 11:50	3	IR_2021-04-13_0359.jpg	A	A1	Obs2	Obs1	Lying	Social proximity	None	None	Field	Front right	10.1	39	2.6	230.55408	R	25.7689	35.5637	32.1366		127	22	39.91221335		1618314622	-249908	34:52:00
13/04/2021	13/04/2021 11:55	3	IR_2021-04-13_0361.jpg	A	A3	Obs1	Obs2	Lying	Alone	Ruminating	None	Field	Back left	9.3	39	2.6	230.55408	R	36.5615	36.9276	30.1788		128	22	38.9715566		1618314936	-250104	31:36:00
13/04/2021	13/04/2021 11:56	3	IR_2021-04-13_0364.jpg	A	A3	Obs1	Obs2	Lying	Alone	Ruminating	None	Field	Back left	9.3	39	2.6	230.55408	L	30.324	35.3497	31.4025		128	22	38.9715566		1618314966	-250074	32:06:00
13/04/2021	13/04/2021 11:56	3	IR_2021-04-13_0366.jpg	A	A3	Obs1	Obs2	Lying	Alone	Ruminating	None	Field	Back left	9.3	39	2.6	230.55408	R	36.7218	36.7172	31.3546		128	22	38.9715566		1618314984	-250056	32:24:00
13/04/2021	13/04/2021 11:56	3	IR_2021-04-13_0368.jpg	A	A3	Obs1	Obs2	Lying	Alone	Ruminating	None	Field	Back left	9.3	39	2.6	230.55408	R	38.7643	37.1559	31.0425		128	22	38.9715566		1618315004	-250036	32:44:00
13/04/2021	13/04/2021 11:57	3	IR_2021-04-13_0371.jpg	A	A3	Obs1	Obs2	Lying	Alone	Ruminating	None	Field	Back left	9.3	39	2.6	230.55408	L	29.9897	31.6705	28.0663		128	22	38.9715566		1618315048	-249992	33:28:00
13/04/2021	13/04/2021 11:57	3	IR_2021-04-13_0372.jpg	A	A3	Obs1	Obs2	Lying	Alone	Ruminating	None	Field	Back left	9.3	39	2.6	230.55408	R	36.6852	36.4743	30.2514		128	22	38.9715566		1618315054	-249986	33:34:00
13/04/2021	13/04/2021 11:57	3	IR_2021-04-13_0374.jpg	A	A3	Obs1	Obs2	Lying	Alone	Ruminating	None	Field	Back left	9.3	39	2.6	230.55408	L	28.3129	35.4793	29.2595		128	22	38.9715566		1618315064	-249976	33:44:00
13/04/2021	13/04/2021 11:57	3	IR_2021-04-13_0375.jpg	A	A3	Obs1	Obs2	Lying	Alone	Ruminating	None	Field	Back left	9.3	39	2.6	230.55408	L	27.8093	36.1482	29.9363		128	22	38.9715566		1618315068	-249972	33:48:00
13/04/2021	13/04/2021 11:58	3	IR_2021-04-13_0377.jpg	A	A3	Obs1	Obs2	Lying	Alone	Ruminating	None	Field	Back left	9.3	39	2.6	230.55408	R	37.1696	37.0281	28.2193		128	22	38.9715566		1618315096	-249944	34:16:00
13/04/2021	13/04/2021 11:58	3	IR_2021-04-13_0378.jpg	A	A3	Obs1	Obs2	Lying	Alone	Ruminating	None	Field	Back left	9.3	39	2.6	230.55408	L	29.9945	36.2677	29.362		128	22	38.9715566		1618315112	-249928	34:32:00
13/04/2021	13/04/2021 11:59	3	IR_2021-04-13_0382.jpg	A	A3	Obs1	Obs2	Lying	Alone	Ruminating	None	Field	Back left	9.3	39	2.6	230.55408	R	35.3404	35.8027	27.5269		128	22	38.9715566		1618315146	-249894	35:06:00
13/04/2021	13/04/2021 11:59	3	IR_2021-04-13_0384.jpg	A	A3	Obs1	Obs2	Lying	Alone	Ruminating	None	Field	Back left	9.3	39	2.6	230.55408	L	28.6228	34.2937	27.7301		128	22	38.9715566		1618315166	-249874	35:26:00
13/04/2021	13/04/2021 11:59	3	IR_2021-04-13_0386.jpg	A	A3	Obs1	Obs2	Lying	Alone	Ruminating	None	Field	Back left	9.3	39	2.6	230.55408	R	33.2044	37.0783	27.4624		128	22	38.9715566		1618315186	-249854	35:46:00
13/04/2021	13/04/2021 12:00	3	IR_2021-04-13_0388.jpg	A	A3	Obs1	Obs2	Lying	Alone	Ruminating	None	Field	Back left	9.3	39	2.6	230.55408	L	27.6112	35.6873	27.631		128	22	38.9715566		1618315202	-249838	36:02:00
13/04/2021	13/04/2021 12:03	3	IR_2021-04-13_0390.jpg	A	A6	Obs2	Obs1	Lying	Alone	Ruminating	None	Field	Back left	8.3	39	2.5	230.55408	R	38.9886	38.7773	37.1192		129	22	37.92344588		1618315414	-250226	29:34:00
13/04/2021	13/04/2021 12:03	3	IR_2021-04-13_0391.jpg	A	A6	Obs2	Obs1	Lying	Alone	Ruminating	None	Field	Back left	8.3	39	2.5	230.55408	L	34.7091	36.8269	34.6951		129	22	37.92344588		1618315420	-250220	29:40:00
13/04/2021	13/04/2021 12:04	3	IR_2021-04-13_0394.jpg	A	A6	Obs2	Obs1	Lying	Alone	Ruminating	None	Field	Back left	8.3	39	2.5	230.55408	R	39.5756	38.7683	36.1344		129	22	37.92344588		1618315464	-250176	30:24:00
13/04/2021	13/04/2021 12:04	3	IR_2021-04-13_0396.jpg	A	A6	Obs2	Obs1	Lying	Alone	Ruminating	None	Field	Back left	8.3	39	2.5	230.55408	L	34.0836	35.7705	38.3943		129	22	37.92344588		1618315498	-250142	30:58:00
13/04/2021	13/04/2021 12:05	3	IR_2021-04-13_0398.jpg	A	A6	Obs2	Obs1	Lying	Alone	Ruminating	None	Field	Back left	8.3	39	2.5	230.55408	R	36.8315	37.7698	35.3128		129	22	37.92344588		1618315530	-250110	31:30:00
13/04/2021	13/04/2021 12:05	3	IR_2021-04-13_0400.jpg	A	A6	Obs2	Obs1	Lying	Alone	Ruminating	None	Field	Back left	8.3	39	2.5	230.55408	L	34.4994	36.0608	37.0234		129	22	37.92344588		1618315542	-250098	31:42:00
13/04/2021	13/04/2021 12:06	3	IR_2021-04-13_0401.jpg	A	A6	Obs2	Obs1	Lying	Alone	Ruminating	None	Field	Back left	8.3	39	2.5	230.55408	R	33.7508	37.9421	35.4147		129	22	37.92344588		1618315566	-250074	32:06:00
13/04/2021	13/04/2021 12:06	3	IR_2021-04-13_0402.jpg	A	A6	Obs2	Obs1	Lying	Alone	Ruminating	None	Field	Back left	8.3	39	2.5	230.55408	L	33.5205	35.7797	34.7975		129	22	37.92344588		1618315576	-250064	32:16:00
13/04/2021	13/04/2021 12:06	3	IR_2021-04-13_0403.jpg	A	A6	Obs2	Obs1	Lying	Alone	Ruminating	None	Field	Back left	8.3	39	2.5	230.55408	R	31.2692	36.4926	35.2016		129	22	37.92344588		1618315602	-250038	32:42:00
13/04/2021	13/04/2021 12:07	3	IR_2021-04-13_0404.jpg	A	A6	Obs2	Obs1	Lying	Alone	Ruminating	None	Field	Back left	8.3	39	2.5	230.55408	L	33.9056	35.9687			129	22	37.92344588		1618315632	-250008	33:12:00
13/04/2021	13/04/2021 12:07	3	IR_2021-04-13_0406.jpg	A	A6	Obs2	Obs1	Lying	Alone	Ruminating	None	Field	Back left	8.3	39	2.5	230.55408	R	32.1293	38.2904	36.7675		129	22	37.92344588		1618315678	-249962	33:58:00
13/04/2021	13/04/2021 12:08	3	IR_2021-04-13_0407.jpg	A	A6	Obs2	Obs1	Lying	Alone	Ruminating	None	Field	Back left	8.3	39	2.5	230.55408	L	32.7039	36.6668	35.9503		129	22	37.92344588		1618315686	-249954	34:06:00
13/04/2021	13/04/2021 12:08	3	IR_2021-04-13_0408.jpg	A	A6	Obs2	Obs1	Lying	Alone	Ruminating	None	Field	Back left	8.3	39	2.5	230.55408	R	33.9806	39.8256	38.5972		129	22	37.92344588		1618315702	-249938	34:22:00
13/04/2021	13/04/2021 12:12	3	IR_2021-04-13_0409.jpg	A	A4	Obs1	Obs2	Lying	Alone	Ruminating	None	Field	Back	10.2	42	2.7	230.55408	L	31.8222	36.663	32.4699		130	22	40.77104694		1618315952	-250558	24:02:00
13/04/2021	13/04/2021 12:12	3	IR_2021-04-13_0412.jpg	A	A4	Obs1	Obs2	Lying	Alone	Ruminating	None	Field	Back	10.2	42	2.7	230.55408	R	34.6389	38.2153	38.6217		130	22	40.77104694		1618315974	-250536	24:24:00
13/04/2021	13/04/2021 12:13	3	IR_2021-04-13_0414.jpg	A	A4	Obs1	Obs2	Lying	Alone	Ruminating	None	Field	Back	10.2	42	2.7	230.55408	L	32.3987	36.7592	33.717		130	22	40.77104694		1618315994	-250516	24:44:00
13/04/2021	13/04/2021 12:13	3	IR_2021-04-13_0416.jpg	A	A4	Obs1	Obs2	Lying	Alone	Ruminating	None	Field	Back	10.2	42	2.7	230.55408	R	32.9344	38.9368	44.4108		130	22	40.77104694		1618316018	-250492	25:08:00
13/04/2021	13/04/2021 12:13	3	IR_2021-04-13_0417.jpg	A	A4	Obs1	Obs2	Lying	Alone	Ruminating	None	Field	Back	10.2	42	2.7	230.55408	L	32.5696	36.8233	33.4206		130	22	40.77104694		1618316038	-250472	25:28:00
13/04/2021	13/04/2021 12:14	3	IR_2021-04-13_0419.jpg	A	A4	Obs1	Obs2	Lying	Alone	Ruminating	None	Field	Back	10.2	42	2.7	230.55408	R	31.1804	36.1211	34.76		130	22	40.77104694		1618316064	-250446	25:54:00
13/04/2021	13/04/2021 12:14	3	IR_2021-04-13_0420.jpg	A	A4	Obs1	Obs2	Lying	Alone	Ruminating	None	Field	Back	10.2	42	2.7	230.55408	R	34.4616	36.8736	36.3372		130	22	40.77104694		1618316072	-250438	26:02:00
13/04/2021	13/04/2021 12:15	3	IR_2021-04-13_0423.jpg	A	A4	Obs1	Obs2	Lying	Alone	Ruminating	None	Field	Back	10.2	42	2.7	230.55408	L	33.7546	36.9376	34.1297		130	22	40.77104694		1618316112	-250398	26:42:00
13/04/2021	13/04/2021 12:15	3	IR_2021-04-13_0424.jpg	A	A4	Obs1	Obs2	Lying	Alone	Ruminating	None	Field	Back	10.2	42	2.7	230.55408	R	31.9559	36.9605	34.9787		130	22	40.77104694		1618316132	-250378	27:02:00
13/04/2021	13/04/2021 12:16	3	IR_2021-04-13_0427.jpg	A	A4	Obs1	Obs2	Lying	Alone	Ruminating	None	Field	Back	10.2	42	2.7	230.55408	L	27.9697	33.6183	29.8323		130	22	40.77104694		1618316180	-250330	27:50:00
13/04/2021	13/04/2021 12:16	3	IR_2021-04-13_0430.jpg	A	A4	Obs1	Obs2	Lying	Alone	Ruminating	None	Field	Back	10.2	42	2.7	230.55408	R	30.9688	37.6986			130	22	40.77104694		1618316218	-250292	28:28:00
13/04/2021	13/04/2021 12:17	3	IR_2021-04-13_0432.jpg	A	A4	Obs1	Obs2	Lying	Alone	Ruminating	None	Field	Back	10.2	42	2.7	230.55408	L	31.631	35.2943			130	22	40.77104694		1618316238	-250272	28:48:00
13/04/2021	13/04/2021 12:23	3	IR_2021-04-13_0433.jpg	A	A5	Obs2	Obs1	Lying	Alone	None	None	Field	Back left	7.6	42	2.6	230.55408	L	21.836	35.3365	18.8166		131	22	37.88088503		1618316582	-250408	26:32:00
13/04/2021	13/04/2021 12:23	3	IR_2021-04-13_0434.jpg	A	A5	Obs2	Obs1	Lying	Alone	None	None	Field	Back left	7.6	42	2.6	230.55408	R	26.8219	36.6537	30.6489		131	22	37.88088503		1618316598	-250392	26:48:00
13/04/2021	13/04/2021 12:24	3	IR_2021-04-13_0436.jpg	A	A5	Obs2	Obs1	Lying	Alone	None	None	Field	Back left	7.6	42	2.6	230.55408	L	16.9689	33.6009	18.7142		131	22	37.88088503		1618316640	-250350	27:30:00
13/04/2021	13/04/2021 12:24	3	IR_2021-04-13_0439.jpg	A	A5	Obs2	Obs1	Lying	Alone	None	None	Field	Back left	7.6	42	2.6	230.55408	R	30.9331	36.3556	32.0106		131	22	37.88088503		1618316670	-250320	28:00:00
13/04/2021	13/04/2021 12:25	3	IR_2021-04-13_0442.jpg	A	A5	Obs2	Obs1	Lying	Alone	None	None	Field	Back left	7.6	42	2.6	230.55408	R	25.6928		29.4512		131	22	37.88088503		1618316700	-250290	28:30:00
13/04/2021	13/04/2021 12:25	3	IR_2021-04-13_0444.jpg	A	A5	Obs2	Obs1	Lying	Alone	None	None	Field	Back left	7.6	42	2.6	230.55408	L	17.3466				131	22	37.88088503		1618316726	-250264	28:56:00
13/04/2021	13/04/2021 12:25	3	IR_2021-04-13_0446.jpg	A	A5	Obs2	Obs1	Lying	Alone	None	None	Field	Back left	7.6	42	2.6	230.55408	R	25.1162		27.2305		131	22	37.88088503		1618316750	-250240	29:20:00
13/04/2021	13/04/2021 12:26	3	IR_2021-04-13_0449.jpg	A	A5	Obs2	Obs1	Lying	Alone	None	None	Field	Back left	7.6	42	2.6	230.55408	R	28.1616	34.1542	31.9534		131	22	37.88088503		1618316782	-250208	29:52:00
13/04/2021	13/04/2021 12:26	3	IR_2021-04-13_0450.jpg	A	A5	Obs2	Obs1	Lying	Alone	None	None	Field	Back left	7.6	42	2.6	230.55408	L	18.8973				131	22	37.88088503		1618316796	-250194	30:06:00
13/04/2021	13/04/2021 12:27	3	IR_2021-04-13_0452.jpg	A	A5	Obs2	Obs1	Lying	Alone	None	None	Field	Back left	7.6	42	2.6	230.55408	R	27.3995		31.7481		131	22	37.88088503		1618316820	-250170	30:30:00
13/04/2021	13/04/2021 12:27	3	IR_2021-04-13_0453.jpg	A	A5	Obs2	Obs1	Lying	Alone	None	None	Field	Back left	7.6	42	2.6	230.55408	L	16.165				131	22	37.88088503		1618316828	-250162	30:38:00
13/04/2021	13/04/2021 12:27	3	IR_2021-04-13_0455.jpg	A	A5	Obs2	Obs1	Lying	Alone	None	None	Field	Back left	7.6	42	2.6	230.55408	R	27.7367		32.8037		131	22	37.88088503		1618316852	-250138	31:02:00
13/04/2021	13/04/2021 12:27	3	IR_2021-04-13_0456.jpg	A	A5	Obs2	Obs1	Lying	Alone	None	None	Field	Back left	7.6	42	2.6	230.55408	L	17.7719				131	22	37.88088503		1618316864	-250126	31:14:00
13/04/2021	13/04/2021 12:31	3	IR_2021-04-13_0458.jpg	A	A2	Obs1	Obs2	Lying	Alone	Ruminating	None	Field	Back	10	46	2.5	230.55408	L	32.4666	33.9253	35.8099		132	22	41.85364808		1618317068	-250612	23:08
13/04/2021	13/04/2021 12:31	3	IR_2021-04-13_0461.jpg	A	A2	Obs1	Obs2	Lying	Alone	Ruminating	None	Field	Back	10	46	2.5	230.55408	R	31.5652	37.6922	36.0359		132	22	41.85364808		1618317100	-250580	23:40
13/04/2021	13/04/2021 12:31	3	IR_2021-04-13_0463.jpg	A	A2	Obs1	Obs2	Lying	Alone	Ruminating	None	Field	Back	10	46	2.5	230.55408	L	32.7324	35.6898	36.6471		132	22	41.85364808		1618317108	-250572	23:48
13/04/2021	13/04/2021 12:32	3	IR_2021-04-13_0466.jpg	A	A2	Obs1	Obs2	Lying	Alone	Ruminating	None	Field	Back	10	46	2.5	230.55408	R	33.6294	39.3707	35.0597		132	22	41.85364808		1618317138	-250542	24:18:00
13/04/2021	13/04/2021 12:32	3	IR_2021-04-13_0468.jpg	A	A2	Obs1	Obs2	Lying	Alone	Ruminating	None	Field	Back	10	46	2.5	230.55408	L	33.361	37.1274	33.4458		132	22	41.85364808		1618317162	-250518	24:42:00
13/04/2021	13/04/2021 12:33	3	IR_2021-04-13_0469.jpg	A	A2	Obs1	Obs2	Standing	Alone	Ruminating	None	Field	Back	10	46	2.5	230.55408	R	32.5284	38.7192	33.4929		132	22	41.85364808		1618317184	-250496	25:04:00
13/04/2021	13/04/2021 12:34	3	IR_2021-04-13_0474.jpg	A	A2	Obs1	Obs2	Standing	Alone	Feeding	None	Field	Front	10	46	2.5	230.55408	L	30.8736	36.0175	34.9668		132	22	41.85364808		1618317250	-250430	26:10:00
13/04/2021	13/04/2021 12:34	3	IR_2021-04-13_0475.jpg	A	A2	Obs1	Obs2	Standing	Alone	Feeding	None	Field	Front	10	46	2.5	230.55408	R	28.4338	35.4817	29.9837		132	22	41.85364808		1618317262	-250418	26:22:00
13/04/2021	13/04/2021 12:34	3	IR_2021-04-13_0478.jpg	A	A2	Obs1	Obs2	Standing	Alone	Feeding	None	Field	Front	10	46	2.5	230.55408	L	31.2824	35.7129	34.6502		132	22	41.85364808		1618317280	-250400	26:40:00
13/04/2021	13/04/2021 12:35	3	IR_2021-04-13_0481.jpg	A	A2	Obs1	Obs2	Standing	Alone	Feeding	None	Field	Front	10	46	2.5	230.55408	R	27.7176	36.0405	33.0448		132	22	41.85364808		1618317302	-250378	27:02:00
13/04/2021	13/04/2021 12:35	3	IR_2021-04-13_0483.jpg	A	A2	Obs1	Obs2	Standing	Alone	Feeding	None	Field	Front	10	46	2.5	230.55408	L	27.5837	35.5373	33.295		132	22	41.85364808		1618317326	-250354	27:26:00
13/04/2021	13/04/2021 12:35	3	IR_2021-04-13_0485.jpg	A	A2	Obs1	Obs2	Standing	Alone	Feeding	None	Field	Back right	10	46	2.5	230.55408	R	31.8092	35.6482	32.9218		132	22	41.85364808		1618317346	-250334	27:46:00
13/04/2021	13/04/2021 13:19	4	IR_2021-04-13_0488.jpg	A	A1	Obs1	Obs2	Standing	Alone	Feeding	None	Field	Front right	10.4	32	2.2	230.55408	L	26.9686	36.5661	32.4772		133	23	38.70950345		1618319948	-249442	42:38:00
13/04/2021	13/04/2021 13:19	4	IR_2021-04-13_0490.jpg	A	A1	Obs1	Obs2	Standing	Alone	Feeding	None	Field	Front right	10.4	32	2.2	230.55408	R	25.5892	32.9508	28.9298		133	23	38.70950345		1618319958	-249432	42:48:00
13/04/2021	13/04/2021 13:19	4	IR_2021-04-13_0493.jpg	A	A1	Obs1	Obs2	Standing	Alone	Feeding	None	Field	Front right	10.4	32	2.2	230.55408	L	26.5891	33.1302	27.8028		133	23	38.70950345		1618319976	-249414	43:06:00
13/04/2021	13/04/2021 13:20	4	IR_2021-04-13_0496.jpg	A	A1	Obs1	Obs2	Standing	Alone	Feeding	None	Field	Front right	10.4	32	2.2	230.55408	R	25.4377	33.953	30.4134		133	23	38.70950345		1618320010	-249380	43:40:00
13/04/2021	13/04/2021 13:20	4	IR_2021-04-13_0497.jpg	A	A1	Obs1	Obs2	Standing	Alone	Feeding	None	Field	Front right	10.4	32	2.2	230.55408	R	25.8665	31.5242	28.2422		133	23	38.70950345		1618320016	-249374	43:46:00
13/04/2021	13/04/2021 13:21	4	IR_2021-04-13_0499.jpg	A	A1	Obs1	Obs2	Standing	Alone	Feeding	None	Field	Front right	10.4	32	2.2	230.55408	L	23.7514	34.6444	25.8162		133	23	38.70950345		1618320074	-249316	44:44:00
13/04/2021	13/04/2021 13:21	4	IR_2021-04-13_0502.jpg	A	A1	Obs1	Obs2	Standing	Alone	Feeding	None	Field	Front right	10.4	32	2.2	230.55408	R	24.1767	33.9296	27.6642		133	23	38.70950345		1618320106	-249284	45:16:00
13/04/2021	13/04/2021 13:22	4	IR_2021-04-13_0506.jpg	A	A1	Obs1	Obs2	Standing	Alone	Feeding	None	Field	Front right	10.4	32	2.2	230.55408	L	22.3454	33.1774	28.5177		133	23	38.70950345		1618320138	-249252	45:48:00
13/04/2021	13/04/2021 13:22	4	IR_2021-04-13_0508.jpg	A	A1	Obs1	Obs2	Standing	Alone	Feeding	None	Field	Front right	10.4	32	2.2	230.55408	L	28.5325	33.413	26.3287		133	23	38.70950345		1618320152	-249238	46:02:00
13/04/2021	13/04/2021 13:22	4	IR_2021-04-13_0511.jpg	A	A1	Obs1	Obs2	Standing	Alone	Feeding	None	Field	Front right	10.4	32	2.2	230.55408	R	24.1051	32.8562	28.3997		133	23	38.70950345		1618320172	-249218	46:22:00
13/04/2021	13/04/2021 13:23	4	IR_2021-04-13_0512.jpg	A	A1	Obs1	Obs2	Standing	Alone	Feeding	None	Field	Front right	10.4	32	2.2	230.55408	L	24.7073	32.7379	31.3709		133	23	38.70950345		1618320186	-249204	46:36:00
13/04/2021	13/04/2021 13:23	4	IR_2021-04-13_0516.jpg	A	A1	Obs1	Obs2	Standing	Alone	Feeding	None	Field	Front right	10.4	32	2.2	230.55408	R	24.58	33.2104	23.5767		133	23	38.70950345		1618320220	-249170	47:10:00
13/04/2021	13/04/2021 13:25	4	IR_2021-04-13_0517.jpg	A	A3	Obs2	Obs1	Standing	Alone	Feeding	None	Field	Front	8.3	41	2.6	230.55408	L	21.0878			Due to hard wind it was hard to hear the introduction but I'm pretty sure the values above are right	134	23	38.38344588		1618320332	-249868	35:32:00
13/04/2021	13/04/2021 13:25	4	IR_2021-04-13_0518.jpg	A	A3	Obs2	Obs1	Standing	Alone	Feeding	None	Field	Front	8.3	41	2.6	230.55408	R	22.4746			Due to hard wind it was hard to hear the introduction but I'm pretty sure the values above are right	134	23	38.38344588		1618320340	-249860	35:40:00
13/04/2021	13/04/2021 13:26	4	IR_2021-04-13_0521.jpg	A	A3	Obs2	Obs1	Standing	Alone	Feeding	None	Field	Front	8.3	41	2.6	230.55408	L	19.222	34.1571	14.2017	Due to hard wind it was hard to hear the introduction but I'm pretty sure the values above are right	134	23	38.38344588		1618320382	-249818	36:22:00
13/04/2021	13/04/2021 13:28	4	IR_2021-04-13_0526.jpg	A	A3	Obs2	Obs1	Standing	Social proximity	None	None	Field	Back	8.3	41	2.6	230.55408	R	26.0429	34.8289	14.196	Due to hard wind it was hard to hear the introduction but I'm pretty sure the values above are right	134	23	38.38344588		1618320488	-249712	38:08:00
13/04/2021	13/04/2021 13:28	4	IR_2021-04-13_0527.jpg	A	A3	Obs2	Obs1	Standing	Alone	None	None	Field	Left	8.3	41	2.6	230.55408	L	20.7976			Due to hard wind it was hard to hear the introduction but I'm pretty sure the values above are right	134	23	38.38344588		1618320516	-249684	38:36:00
13/04/2021	13/04/2021 13:29	4	IR_2021-04-13_0531.jpg	A	A3	Obs2	Obs1	Standing	Alone	None	None	Field	Front	8.3	41	2.6	230.55408	R	21.4349	34.5355	25.3113	Due to hard wind it was hard to hear the introduction but I'm pretty sure the values above are right	134	23	38.38344588		1618320570	-249630	39:30:00
13/04/2021	13/04/2021 13:30	4	IR_2021-04-13_0535.jpg	A	A3	Obs2	Obs1	Standing	Alone	None	None	Field	Back	8.3	41	2.6	230.55408	L	20.0554	34.3114	18.5978	Due to hard wind it was hard to hear the introduction but I'm pretty sure the values above are right	134	23	38.38344588		1618320628	-249572	40:28:00
13/04/2021	13/04/2021 13:33	4	IR_2021-04-13_0536.jpg	A	A6	Obs1	Obs2	Standing	Alone	Feeding	None	Field	Back	10.2	39	2.6	230.55408	L	20.5463	34.6338	28.2915		135	23	40.03104694		1618320810	-249810	36:30:00
13/04/2021	13/04/2021 13:34	4	IR_2021-04-13_0540.jpg	A	A6	Obs1	Obs2	Standing	Alone	None	None	Field	Back	10.2	39	2.6	230.55408	R	23.6359	34.3399	32.8114		135	23	40.03104694		1618320850	-249770	37:10:00
13/04/2021	13/04/2021 13:34	4	IR_2021-04-13_0543.jpg	A	A6	Obs1	Obs2	Standing	Alone	Feeding	None	Field	Front	10.2	39	2.6	230.55408	L	28.685	35.2984	26.1119		135	23	40.03104694		1618320876	-249744	37:36:00
13/04/2021	13/04/2021 13:35	4	IR_2021-04-13_0546.jpg	A	A6	Obs1	Obs2	Standing	Alone	Feeding	None	Field	Front	10.2	39	2.6	230.55408	R	32.1372	34.1154	32.508		135	23	40.03104694		1618320916	-249704	38:16:00
13/04/2021	13/04/2021 13:35	4	IR_2021-04-13_0548.jpg	A	A6	Obs1	Obs2	Standing	Alone	Feeding	None	Field	Front	10.2	39	2.6	230.55408	R	21.6003	34.7503	29.2873		135	23	40.03104694		1618320928	-249692	38:28:00
13/04/2021	13/04/2021 13:35	4	IR_2021-04-13_0549.jpg	A	A6	Obs1	Obs2	Standing	Alone	Feeding	None	Field	Front right	10.2	39	2.6	230.55408	L	32.2847	37.3519	31.4206		135	23	40.03104694		1618320944	-249676	38:44:00
13/04/2021	13/04/2021 13:36	4	IR_2021-04-13_0553.jpg	A	A6	Obs1	Obs2	Standing	Alone	Feeding	None	Field	Front	10.2	39	2.6	230.55408	L	36.3273	36.2492	31.7986		135	23	40.03104694		1618320974	-249646	39:14:00
13/04/2021	13/04/2021 13:36	4	IR_2021-04-13_0554.jpg	A	A6	Obs1	Obs2	Standing	Alone	Feeding	None	Field	Front	10.2	39	2.6	230.55408	L	31.3631	35.8209	29.5313		135	23	40.03104694		1618320982	-249638	39:22:00
13/04/2021	13/04/2021 13:37	4	IR_2021-04-13_0556.jpg	A	A6	Obs1	Obs2	Standing	Alone	Feeding	None	Field	Back left	10.2	39	2.6	230.55408	R	27.8917	35.4095	34.4379		135	23	40.03104694		1618321038	-249582	40:18:00
13/04/2021	13/04/2021 13:37	4	IR_2021-04-13_0560.jpg	A	A6	Obs1	Obs2	Standing	Alone	Feeding	None	Field	Back right	10.2	39	2.6	230.55408	L	30.4533	35.5114	26.2576		135	23	40.03104694		1618321076	-249544	40:56:00
13/04/2021	13/04/2021 13:38	4	IR_2021-04-13_0561.jpg	A	A6	Obs1	Obs2	Standing	Alone	Feeding	None	Field	Back right	10.2	39	2.6	230.55408	R	26.2375	34.8108	36.0191		135	23	40.03104694		1618321082	-249538	41:02:00
13/04/2021	13/04/2021 13:38	4	IR_2021-04-13_0564.jpg	A	A6	Obs1	Obs2	Standing	Alone	Feeding	None	Field	Back right	10.2	39	2.6	230.55408	L	26.398	35.0989	32.546		135	23	40.03104694		1618321104	-249516	41:24:00
13/04/2021	13/04/2021 13:40	4	IR_2021-04-13_0567.jpg	A	A4	Obs2	Obs1	Lying	Alone	Ruminating	None	Field	Back right	9	36	2.5	230.55408	R	28.5257	33.933			136	23	37.88369462		1618321212	-249918	34:42:00
13/04/2021	13/04/2021 13:40	4	IR_2021-04-13_0569.jpg	A	A4	Obs2	Obs1	Lying	Alone	Ruminating	None	Field	Back right	9	36	2.5	230.55408	L	29.3045	36.0506	34.1764		136	23	37.88369462		1618321228	-249902	34:58:00
13/04/2021	13/04/2021 13:40	4	IR_2021-04-13_0571.jpg	A	A4	Obs2	Obs1	Lying	Alone	Ruminating	None	Field	Back right	9	36	2.5	230.55408	R	28.6927	33.9985	31.7808		136	23	37.88369462		1618321252	-249878	35:22:00
13/04/2021	13/04/2021 13:41	4	IR_2021-04-13_0572.jpg	A	A4	Obs2	Obs1	Lying	Alone	Ruminating	None	Field	Back right	9	36	2.5	230.55408	L	33.2279	36.6475	32.8453		136	23	37.88369462		1618321266	-249864	35:36:00
13/04/2021	13/04/2021 13:41	4	IR_2021-04-13_0574.jpg	A	A4	Obs2	Obs1	Lying	Alone	Ruminating	None	Field	Back right	9	36	2.5	230.55408	R	29.9857	34.2418	32.124		136	23	37.88369462		1618321296	-249834	36:06:00
13/04/2021	13/04/2021 13:42	4	IR_2021-04-13_0577.jpg	A	A4	Obs2	Obs1	Lying	Alone	Ruminating	None	Field	Back right	9	36	2.5	230.55408	L	29.6699	36.455	29.6407		136	23	37.88369462		1618321332	-249798	36:42:00
13/04/2021	13/04/2021 13:42	4	IR_2021-04-13_0578.jpg	A	A4	Obs2	Obs1	Lying	Alone	Ruminating	None	Field	Back right	9	36	2.5	230.55408	R	26.2515		30.8699		136	23	37.88369462		1618321342	-249788	36:52:00
13/04/2021	13/04/2021 13:42	4	IR_2021-04-13_0580.jpg	A	A4	Obs2	Obs1	Lying	Alone	Ruminating	None	Field	Back right	9	36	2.5	230.55408	L	29.6358	34.4287	31.6183		136	23	37.88369462		1618321366	-249764	37:16:00
13/04/2021	13/04/2021 13:43	4	IR_2021-04-13_0581.jpg	A	A4	Obs2	Obs1	Lying	Alone	Ruminating	None	Field	Back right	9	36	2.5	230.55408	R	30.8651	35.0337	29.4167		136	23	37.88369462		1618321380	-249750	37:30:00
13/04/2021	13/04/2021 13:43	4	IR_2021-04-13_0584.jpg	A	A4	Obs2	Obs1	Lying	Alone	Ruminating	None	Field	Back right	9	36	2.5	230.55408	R	31.776	34.0126	33.0108		136	23	37.88369462		1618321410	-249720	38:00:00
13/04/2021	13/04/2021 13:43	4	IR_2021-04-13_0587.jpg	A	A4	Obs2	Obs1	Lying	Alone	Ruminating	None	Field	Back right	9	36	2.5	230.55408	L	34.82	38.0994			136	23	37.88369462		1618321438	-249692	38:28:00
13/04/2021	13/04/2021 13:44	4	IR_2021-04-13_0588.jpg	A	A4	Obs2	Obs1	Lying	Alone	Ruminating	None	Field	Back right	9	36	2.5	230.55408	R	30.4842	35.1915			136	23	37.88369462		1618321448	-249682	38:38:00
13/04/2021	13/04/2021 13:44	4	IR_2021-04-13_0589.jpg	A	A4	Obs2	Obs1	Lying	Alone	Ruminating	None	Field	Back right	9	36	2.5	230.55408	L	31.6135	36.7116	32.5896		136	23	37.88369462		1618321470	-249660	39:00:00
13/04/2021	13/04/2021 13:47	4	IR_2021-04-13_0594.jpg	A	A5	Obs1	Obs2	Standing	Alone	Feeding	None	Field	Front	10.4	42	2.9	230.55408	R	19.4346	28.1273	16.6053		137	23	40.80950345		1618321632	-249948	34:12:00
13/04/2021	13/04/2021 13:47	4	IR_2021-04-13_0598.jpg	A	A5	Obs1	Obs2	Standing	Alone	Feeding	None	Field	Front	10.4	42	2.9	230.55408	L	22.3703	33.1186	21.129		137	23	40.80950345		1618321654	-249926	34:34:00
13/04/2021	13/04/2021 13:47	4	IR_2021-04-13_0600.jpg	A	A5	Obs1	Obs2	Standing	Alone	Feeding	None	Field	Front	10.4	42	2.9	230.55408	R	22.49	27.9692	18.1953		137	23	40.80950345		1618321668	-249912	34:48:00
13/04/2021	13/04/2021 13:48	4	IR_2021-04-13_0602.jpg	A	A5	Obs1	Obs2	Standing	Alone	Feeding	None	Field	Front	10.4	42	2.9	230.55408	L	24.131	32.688	19.3649		137	23	40.80950345		1618321686	-249894	35:06:00
13/04/2021	13/04/2021 13:48	4	IR_2021-04-13_0604.jpg	A	A5	Obs1	Obs2	Standing	Alone	Feeding	None	Field	Front	10.4	42	2.9	230.55408	R	22.6666	33.0997	18.4011		137	23	40.80950345		1618321696	-249884	35:16:00
13/04/2021	13/04/2021 13:48	4	IR_2021-04-13_0608.jpg	A	A5	Obs1	Obs2	Standing	Alone	Feeding	None	Field	Front	10.4	42	2.9	230.55408	L	27.1456	32.9863	20.1657		137	23	40.80950345		1618321710	-249870	35:30:00
13/04/2021	13/04/2021 13:48	4	IR_2021-04-13_0610.jpg	A	A5	Obs1	Obs2	Standing	Alone	Feeding	None	Field	Front	10.4	42	2.9	230.55408	R	18.5417	33.2271	17.777		137	23	40.80950345		1618321720	-249860	35:40:00
13/04/2021	13/04/2021 13:49	4	IR_2021-04-13_0614.jpg	A	A5	Obs1	Obs2	Standing	Alone	Feeding	None	Field	Front	10.4	42	2.9	230.55408	L	21.5497		18.1411		137	23	40.80950345		1618321746	-249834	36:06:00
13/04/2021	13/04/2021 13:49	4	IR_2021-04-13_0615.jpg	A	A5	Obs1	Obs2	Standing	Alone	Feeding	None	Field	Front	10.4	42	2.9	230.55408	R	22.9156	33.411	17.1874		137	23	40.80950345		1618321756	-249824	36:16:00
13/04/2021	13/04/2021 13:49	4	IR_2021-04-13_0620.jpg	A	A5	Obs1	Obs2	Standing	Alone	Feeding	None	Field	Front	10.4	42	2.9	230.55408	L	25.1604	34.9786	19.3756		137	23	40.80950345		1618321794	-249786	36:54:00
13/04/2021	13/04/2021 13:50	4	IR_2021-04-13_0623.jpg	A	A5	Obs1	Obs2	Standing	Alone	Feeding	None	Field	Front	10.4	42	2.9	230.55408	R	18.6227	32.4697	17.5372		137	23	40.80950345		1618321816	-249764	37:16:00
13/04/2021	13/04/2021 13:50	4	IR_2021-04-13_0626.jpg	A	A5	Obs1	Obs2	Standing	Alone	Feeding	None	Field	Front	10.4	42	2.9	230.55408	L	21.7332	34.4288	18.7575		137	23	40.80950345		1618321836	-249744	37:36:00
13/04/2021	13/04/2021 13:51	4	IR_2021-04-13_0628.jpg	A	A5	Obs1	Obs2	Standing	Alone	Feeding	None	Field	Front	10.4	42	2.9	230.55408	R	18.9191	33.8154	16.4124		137	23	40.80950345		1618321860	-249720	38:00:00
13/04/2021	13/04/2021 13:51	4	IR_2021-04-13_0631.jpg	A	A5	Obs1	Obs2	Standing	Alone	Feeding	None	Field	Front	10.4	42	2.9	230.55408	L	25.4643		19.8568		137	23	40.80950345		1618321912	-249668	38:52:00
13/04/2021	13/04/2021 13:54	4	IR_2021-04-13_0633.jpg	A	A2	Obs2	Obs1	Standing	Alone	None	None	Field	Front	10.2	40	2.2	230.55408	L	25.8765	35.5964	34.6682		138	23	40.71104694		1618322060	-250180	30:20:00
13/04/2021	13/04/2021 13:55	4	IR_2021-04-13_0639.jpg	A	A2	Obs2	Obs1	Standing	Alone	Feeding	None	Field	Front	10.2	40	2.2	230.55408	R	22.961	33.8452	27.6454		138	23	40.71104694		1618322156	-250084	31:56:00
13/04/2021	13/04/2021 13:56	4	IR_2021-04-13_0641.jpg	A	A2	Obs2	Obs1	Standing	Alone	Feeding	None	Field	Front	10.2	40	2.2	230.55408	L	26.3691	34.2481	26.5245		138	23	40.71104694		1618322184	-250056	32:24:00
13/04/2021	13/04/2021 13:57	4	IR_2021-04-13_0644.jpg	A	A2	Obs2	Obs1	Standing	Alone	Feeding	None	Field	Front	10.2	40	2.2	230.55408	R	23.1265		28.1696		138	23	40.71104694		1618322224	-250016	33:04:00
13/04/2021	13/04/2021 13:57	4	IR_2021-04-13_0646.jpg	A	A2	Obs2	Obs1	Standing	Alone	Feeding	None	Field	Front	10.2	40	2.2	230.55408	L	27.5016	33.9906	29.0687		138	23	40.71104694		1618322242	-249998	33:22:00
13/04/2021	13/04/2021 13:58	4	IR_2021-04-13_0650.jpg	A	A2	Obs2	Obs1	Standing	Alone	None	None	Field	Front left	10.2	40	2.2	230.55408	L	27.9276	33.4174			138	23	40.71104694		1618322294	-249946	34:14:00
13/04/2021	13/04/2021 13:58	4	IR_2021-04-13_0652.jpg	A	A2	Obs2	Obs1	Standing	Alone	None	None	Field	Front left	10.2	40	2.2	230.55408	R	20.3615	32.6045	27.6801		138	23	40.71104694		1618322328	-249912	34:48:00
13/04/2021	13/04/2021 14:03	5	IR_2021-04-13_0655.jpg	A	A1	Obs2	Obs1	Lying	Social proximity	Ruminating	None	Field	Front	8.7	40	2.9	230.55408	L	21.2489	35.0548	26.3974		139	24	38.25870447		1618322634	-250506	24:54:00
13/04/2021	13/04/2021 14:04	5	IR_2021-04-13_0656.jpg	A	A1	Obs2	Obs1	Lying	Social proximity	Ruminating	None	Field	Front	8.7	40	2.9	230.55408	R	22.1236	36.6137	33.475		139	24	38.25870447		1618322646	-250494	25:06:00
13/04/2021	13/04/2021 14:04	5	IR_2021-04-13_0657.jpg	A	A1	Obs2	Obs1	Lying	Social proximity	Ruminating	None	Field	Front	8.7	40	2.9	230.55408	L	23.9337	36.3339	29.4618		139	24	38.25870447		1618322670	-250470	25:30:00
13/04/2021	13/04/2021 14:05	5	IR_2021-04-13_0659.jpg	A	A1	Obs2	Obs1	Lying	Social proximity	Ruminating	None	Field	Front	8.7	40	2.9	230.55408	R	20.1915	34.7806	25.4308		139	24	38.25870447		1618322716	-250424	26:16:00
13/04/2021	13/04/2021 14:05	5	IR_2021-04-13_0661.jpg	A	A1	Obs2	Obs1	Lying	Social proximity	Ruminating	None	Field	Front	8.7	40	2.9	230.55408	L	26.2369	36.9294	21.7474		139	24	38.25870447		1618322740	-250400	26:40:00
13/04/2021	13/04/2021 14:05	5	IR_2021-04-13_0662.jpg	A	A1	Obs2	Obs1	Lying	Social proximity	Ruminating	None	Field	Front	8.7	40	2.9	230.55408	R	19.2842	35.2079	24.0362		139	24	38.25870447		1618322752	-250388	26:52:00
13/04/2021	13/04/2021 14:06	5	IR_2021-04-13_0663.jpg	A	A1	Obs2	Obs1	Lying	Social proximity	Ruminating	None	Field	Front	8.7	40	2.9	230.55408	L	25.2435	37.0345	21.5011		139	24	38.25870447		1618322778	-250362	27:18:00
13/04/2021	13/04/2021 14:06	5	IR_2021-04-13_0664.jpg	A	A1	Obs2	Obs1	Lying	Social proximity	Ruminating	None	Field	Front	8.7	40	2.9	230.55408	R	22.8255	36.6274	30.3842		139	24	38.25870447		1618322792	-250348	27:32:00
13/04/2021	13/04/2021 14:06	5	IR_2021-04-13_0665.jpg	A	A1	Obs2	Obs1	Lying	Social proximity	Ruminating	None	Field	Front	8.7	40	2.9	230.55408	L	24.3381	35.5043	34.2629		139	24	38.25870447		1618322808	-250332	27:48:00
13/04/2021	13/04/2021 14:07	5	IR_2021-04-13_0668.jpg	A	A1	Obs2	Obs1	Lying	Social proximity	Ruminating	None	Field	Front	8.7	40	2.9	230.55408	R	20.8642	35.1105	22.3633		139	24	38.25870447		1618322840	-250300	28:20:00
13/04/2021	13/04/2021 14:07	5	IR_2021-04-13_0669.jpg	A	A1	Obs2	Obs1	Lying	Social proximity	Ruminating	None	Field	Front	8.7	40	2.9	230.55408	L	26.9224	34.6688	21.4223		139	24	38.25870447		1618322852	-250288	28:32:00
13/04/2021	13/04/2021 14:07	5	IR_2021-04-13_0670.jpg	A	A1	Obs2	Obs1	Lying	Social proximity	Ruminating	None	Field	Front	8.7	40	2.9	230.55408	R	26.2218	34.8318	21.1752		139	24	38.25870447		1618322868	-250272	28:48:00
13/04/2021	13/04/2021 14:08	5	IR_2021-04-13_0672.jpg	A	A1	Obs2	Obs1	Lying	Social proximity	Ruminating	None	Field	Front	8.7	40	2.9	230.55408	L	24.4912	36.3431	23.9594		139	24	38.25870447		1618322902	-250238	29:22:00
13/04/2021	13/04/2021 14:15	5	IR_2021-04-13_0673.jpg	A	A3	Obs1	Obs2	Lying	Alone	Ruminating	None	Field	Back	9.2	33	2.8	230.55408	R	31.5845	36.339	23.9044		140	24	36.97529226		1618323338	-250282	28:38:00
13/04/2021	13/04/2021 14:16	5	IR_2021-04-13_0679.jpg	A	A3	Obs1	Obs2	Lying	Alone	Ruminating	None	Field	Back	9.2	33	2.8	230.55408	L	30.0633	37.1852			140	24	36.97529226		1618323390	-250230	29:30:00
13/04/2021	13/04/2021 14:16	5	IR_2021-04-13_0682.jpg	A	A3	Obs1	Obs2	Lying	Alone	Ruminating	None	Field	Back	9.2	33	2.8	230.55408	R	38.3734	38.1792	24.6554		140	24	36.97529226		1618323414	-250206	29:54:00
13/04/2021	13/04/2021 14:17	5	IR_2021-04-13_0683.jpg	A	A3	Obs1	Obs2	Lying	Alone	Ruminating	None	Field	Back	9.2	33	2.8	230.55408	L	27.8211	37.4947	18.7883		140	24	36.97529226		1618323428	-250192	30:08:00
13/04/2021	13/04/2021 14:17	5	IR_2021-04-13_0687.jpg	A	A3	Obs1	Obs2	Lying	Alone	Ruminating	None	Field	Back	9.2	33	2.8	230.55408	R	36.7057	37.9575	24.0068		140	24	36.97529226		1618323464	-250156	30:44:00
13/04/2021	13/04/2021 14:18	5	IR_2021-04-13_0689.jpg	A	A3	Obs1	Obs2	Lying	Alone	Ruminating	None	Field	Back	9.2	33	2.8	230.55408	L	29.9711	36.916			140	24	36.97529226		1618323488	-250132	31:08:00
13/04/2021	13/04/2021 14:18	5	IR_2021-04-13_0690.jpg	A	A3	Obs1	Obs2	Lying	Alone	Ruminating	None	Field	Back	9.2	33	2.8	230.55408	L	27.8409		24.0427		140	24	36.97529226		1618323496	-250124	31:16:00
13/04/2021	13/04/2021 14:18	5	IR_2021-04-13_0692.jpg	A	A3	Obs1	Obs2	Lying	Alone	Ruminating	None	Field	Back	9.2	33	2.8	230.55408	R	35.5884	37.7218	26.0866		140	24	36.97529226		1618323504	-250116	31:24:00
13/04/2021	13/04/2021 14:18	5	IR_2021-04-13_0694.jpg	A	A3	Obs1	Obs2	Lying	Alone	Ruminating	None	Field	Back	9.2	33	2.8	230.55408	L	31.9331	37.5265	21.9746		140	24	36.97529226		1618323514	-250106	31:34:00
13/04/2021	13/04/2021 14:18	5	IR_2021-04-13_0697.jpg	A	A3	Obs1	Obs2	Lying	Alone	Ruminating	None	Field	Back	9.2	33	2.8	230.55408	R	39.3175	37.5174	25.9861		140	24	36.97529226		1618323536	-250084	31:56:00
13/04/2021	13/04/2021 14:19	5	IR_2021-04-13_0700.jpg	A	A3	Obs1	Obs2	Lying	Alone	Ruminating	None	Field	Back	9.2	33	2.8	230.55408	L	32.6459	37.3628	30.5227		140	24	36.97529226		1618323550	-250070	32:10:00
13/04/2021	13/04/2021 14:19	5	IR_2021-04-13_0702.jpg	A	A3	Obs1	Obs2	Lying	Alone	Ruminating	None	Field	Back	9.2	33	2.8	230.55408	R	40.9808	36.3619	26.4027		140	24	36.97529226		1618323568	-250052	32:28:00
13/04/2021	13/04/2021 14:19	5	IR_2021-04-13_0704.jpg	A	A3	Obs1	Obs2	Lying	Alone	Ruminating	None	Field	Back	9.2	33	2.8	230.55408	L	29.7186	36.8611	19.1967		140	24	36.97529226		1618323590	-250030	32:50:00
13/04/2021	13/04/2021 14:20	5	IR_2021-04-13_0706.jpg	A	A3	Obs1	Obs2	Lying	Alone	Ruminating	None	Field	Back	9.2	33	2.8	230.55408	R	38.5854	36.7194	25.1582		140	24	36.97529226		1618323604	-250016	33:04:00
13/04/2021	13/04/2021 14:27	5	IR_2021-04-13_0711.jpg	A	A6	Obs2	Obs1	Standing	Alone	None	None	Field	Back	9.3	36	2.9	230.55408	R	29.8785	36.3861	33.825		141	24	37.8315566		1618324062	-250128	31:12:00
13/04/2021	13/04/2021 14:28	5	IR_2021-04-13_0713.jpg	A	A6	Obs2	Obs1	Standing	Alone	None	None	Field	Back	9.3	36	2.9	230.55408	L	28.4909	34.1809	30.6287		141	24	37.8315566		1618324092	-250098	31:42:00
13/04/2021	13/04/2021 14:28	5	IR_2021-04-13_0715.jpg	A	A6	Obs2	Obs1	Standing	Alone	None	None	Field	Back	9.3	36	2.9	230.55408	R	27.8647	35.3674	32.7789		141	24	37.8315566		1618324132	-250058	32:22:00
13/04/2021	13/04/2021 14:29	5	IR_2021-04-13_0716.jpg	A	A6	Obs2	Obs1	Standing	Alone	None	None	Field	Back	9.3	36	2.9	230.55408	L	28.9178	34.4425			141	24	37.8315566		1618324152	-250038	32:42:00
13/04/2021	13/04/2021 14:29	5	IR_2021-04-13_0718.jpg	A	A6	Obs2	Obs1	Standing	Alone	None	None	Field	Back	9.3	36	2.9	230.55408	R	28.5056	35.7787	32.4898		141	24	37.8315566		1618324168	-250022	32:58:00
13/04/2021	13/04/2021 14:29	5	IR_2021-04-13_0719.jpg	A	A6	Obs2	Obs1	Standing	Alone	None	None	Field	Back	9.3	36	2.9	230.55408	L	31.1484	35.894	30.2082		141	24	37.8315566		1618324174	-250016	33:04:00
13/04/2021	13/04/2021 14:30	5	IR_2021-04-13_0721.jpg	A	A6	Obs2	Obs1	Standing	Alone	None	None	Field	Back	9.3	36	2.9	230.55408	R	29.5478	36.2392	30.6094		141	24	37.8315566		1618324214	-249976	33:44:00
13/04/2021	13/04/2021 14:30	5	IR_2021-04-13_0723.jpg	A	A6	Obs2	Obs1	Standing	Alone	None	None	Field	Back	9.3	36	2.9	230.55408	L	31.3739	35.9539	32.1856		141	24	37.8315566		1618324230	-249960	34:00:00
13/04/2021	13/04/2021 14:30	5	IR_2021-04-13_0724.jpg	A	A6	Obs2	Obs1	Standing	Alone	None	None	Field	Back	9.3	36	2.9	230.55408	R	29.5478	35.3489	33.0059		141	24	37.8315566		1618324238	-249952	34:08:00
13/04/2021	13/04/2021 14:30	5	IR_2021-04-13_0726.jpg	A	A6	Obs2	Obs1	Standing	Alone	None	None	Field	Back	9.3	36	2.9	230.55408	L	30.1162	35.7741	31.7518		141	24	37.8315566		1618324256	-249934	34:26:00
13/04/2021	13/04/2021 14:31	5	IR_2021-04-13_0727.jpg	A	A6	Obs2	Obs1	Standing	Alone	None	None	Field	Back	9.3	36	2.9	230.55408	R	30.121	35.811	34.5545		141	24	37.8315566		1618324276	-249914	34:46:00
13/04/2021	13/04/2021 14:31	5	IR_2021-04-13_0729.jpg	A	A6	Obs2	Obs1	Standing	Alone	Ruminating	None	Field	Back	9.3	36	2.9	230.55408	L	30.8118	35.8295	29.9368		141	24	37.8315566		1618324290	-249900	35:00:00
13/04/2021	13/04/2021 14:31	5	IR_2021-04-13_0730.jpg	A	A6	Obs2	Obs1	Standing	Alone	Ruminating	None	Field	Back	9.3	36	2.9	230.55408	R	28.1856	35.7649	31.8091		141	24	37.8315566		1618324310	-249880	35:20:00
13/04/2021	13/04/2021 14:32	5	IR_2021-04-13_0732.jpg	A	A6	Obs2	Obs1	Standing	Alone	Ruminating	None	Field	Back	9.3	36	2.9	230.55408	L	31.23	35.6587	29.4406		141	24	37.8315566		1618324326	-249864	35:36:00
13/04/2021	13/04/2021 14:34	5	IR_2021-04-13_0734.jpg	A	A4	Obs1	Obs2	Lying	Alone	None	None	Field	Back right	8.2	40	3.1	230.55408	R	28.2666	35.1152	27.9657		142	24	37.49051591		1618324470	-250530	24:30:00
13/04/2021	13/04/2021 14:34	5	IR_2021-04-13_0736.jpg	A	A4	Obs1	Obs2	Lying	Alone	None	None	Field	Back right	8.2	40	3.1	230.55408	L	32.15	36.5128	31.6635		142	24	37.49051591		1618324486	-250514	24:46:00
13/04/2021	13/04/2021 14:35	5	IR_2021-04-13_0739.jpg	A	A4	Obs1	Obs2	Lying	Alone	None	None	Field	Back right	8.2	40	3.1	230.55408	R	30.1621	35.5321	31.7495		142	24	37.49051591		1618324500	-250500	25:00:00
13/04/2021	13/04/2021 14:35	5	IR_2021-04-13_0740.jpg	A	A4	Obs1	Obs2	Lying	Alone	None	None	Field	Back right	8.2	40	3.1	230.55408	L	33.1311	36.4577	34.883		142	24	37.49051591		1618324510	-250490	25:10:00
13/04/2021	13/04/2021 14:35	5	IR_2021-04-13_0743.jpg	A	A4	Obs1	Obs2	Lying	Alone	None	None	Field	Back right	8.2	40	3.1	230.55408	R	32.031	36.554	33.4516		142	24	37.49051591		1618324546	-250454	25:46:00
13/04/2021	13/04/2021 14:36	5	IR_2021-04-13_0746.jpg	A	A4	Obs1	Obs2	Lying	Alone	None	None	Field	Back right	8.2	40	3.1	230.55408	L	31.3619	35.7676	33.0839		142	24	37.49051591		1618324590	-250410	26:30:00
13/04/2021	13/04/2021 14:36	5	IR_2021-04-13_0749.jpg	A	A4	Obs1	Obs2	Lying	Alone	None	None	Field	Back right	8.2	40	3.1	230.55408	R	30.2347	36.2971	29.1744		142	24	37.49051591		1618324616	-250384	26:56:00
13/04/2021	13/04/2021 14:37	5	IR_2021-04-13_0751.jpg	A	A4	Obs1	Obs2	Lying	Alone	None	None	Field	Back right	8.2	40	3.1	230.55408	L	32.131	35.8875	32.7056		142	24	37.49051591		1618324632	-250368	27:12:00
13/04/2021	13/04/2021 14:37	5	IR_2021-04-13_0754.jpg	A	A4	Obs1	Obs2	Lying	Alone	None	None	Field	Back right	8.2	40	3.1	230.55408	R	31.3667	36.8104	31.2084		142	24	37.49051591		1618324664	-250336	27:44:00
13/04/2021	13/04/2021 14:38	5	IR_2021-04-13_0756.jpg	A	A4	Obs1	Obs2	Lying	Alone	None	None	Field	Back right	8.2	40	3.1	230.55408	L	32.7435	36.9202	32.1738		142	24	37.49051591		1618324692	-250308	28:12:00
13/04/2021	13/04/2021 14:38	5	IR_2021-04-13_0758.jpg	A	A4	Obs1	Obs2	Lying	Alone	None	None	Field	Back right	8.2	40	3.1	230.55408	R	32.05	36.2419	28.0644		142	24	37.49051591		1618324706	-250294	28:26:00
13/04/2021	13/04/2021 14:39	5	IR_2021-04-13_0760.jpg	A	A4	Obs1	Obs2	Lying	Alone	None	None	Field	Back right	8.2	40	3.1	230.55408	L	45.7634	36.7281	40.0148		142	24	37.49051591		1618324742	-250258	29:02:00
13/04/2021	13/04/2021 14:39	5	IR_2021-04-13_0761.jpg	A	A4	Obs1	Obs2	Lying	Alone	None	None	Field	Back right	8.2	40	3.1	230.55408	R	33.3198	37.1439	31.4529		142	24	37.49051591		1618324762	-250238	29:22:00
13/04/2021	13/04/2021 14:41	5	IR_2021-04-13_0763.jpg	A	A5	Obs2	Obs1	Lying	Alone	Ruminating	None	Field	Back right	10.7	33	2.9	230.55408	L	29.1069	37.4219	35.3242		143	24	38.64910526		1618324892	-250498	25:02:00
13/04/2021	13/04/2021 14:41	5	IR_2021-04-13_0765.jpg	A	A5	Obs2	Obs1	Lying	Alone	Ruminating	None	Field	Back right	10.7	33	2.9	230.55408	R	22.3611	34.9763	26.7148		143	24	38.64910526		1618324908	-250482	25:18:00
13/04/2021	13/04/2021 14:43	5	IR_2021-04-13_0769.jpg	A	A5	Obs2	Obs1	Walking	Alone	Ruminating	None	Field	Right	10.7	33	2.9	230.55408	L	26.8346	34.8508	29.3267		143	24	38.64910526		1618324990	-250400	26:40:00
13/04/2021	13/04/2021 14:44	5	IR_2021-04-13_0772.jpg	A	A5	Obs2	Obs1	Standing	Alone	None	None	Field	Right	10.7	33	2.9	230.55408	R	19.6783	33.7952			143	24	38.64910526		1618325048	-250342	27:38:00
13/04/2021	13/04/2021 14:44	5	IR_2021-04-13_0777.jpg	A	A5	Obs2	Obs1	Standing	Alone	None	None	Field	Right	10.7	33	2.9	230.55408	L	24.1719	34.5855	24.9873		143	24	38.64910526		1618325088	-250302	28:18:00
13/04/2021	13/04/2021 14:45	5	IR_2021-04-13_0780.jpg	A	A5	Obs2	Obs1	Standing	Alone	None	None	Field	Right	10.7	33	2.9	230.55408	R	17.8901	32.3646	26.8895		143	24	38.64910526		1618325118	-250272	28:48:00
13/04/2021	13/04/2021 14:45	5	IR_2021-04-13_0781.jpg	A	A5	Obs2	Obs1	Standing	Alone	None	None	Field	Right	10.7	33	2.9	230.55408	L	19.3682	33.1317	23.3864		143	24	38.64910526		1618325134	-250256	29:04:00
13/04/2021	13/04/2021 14:46	5	IR_2021-04-13_0784.jpg	A	A5	Obs2	Obs1	Standing	Alone	None	None	Field	Right	10.7	33	2.9	230.55408	L	23.0819	34.2775	22.5742		143	24	38.64910526		1618325178	-250212	29:48:00
13/04/2021	13/04/2021 14:47	5	IR_2021-04-13_0788.jpg	A	A2	Obs1	Obs2	Standing	Alone	None	None	Field	Front left	8.3	37	2.9	230.55408	L	25.2547	34.6177			144	24	36.96344588		1618325260	-250520	24:40:00
13/04/2021	13/04/2021 14:47	5	IR_2021-04-13_0789.jpg	A	A2	Obs1	Obs2	Standing	Alone	None	None	Field	Front left	8.3	37	2.9	230.55408	R	22.3074	34.0244	25.1179		144	24	36.96344588		1618325262	-250518	24:42:00
13/04/2021	13/04/2021 14:48	5	IR_2021-04-13_0791.jpg	A	A2	Obs1	Obs2	Standing	Social proximity	None	None	Field	Front left	8.3	37	2.9	230.55408	R	21.0503	33.6068	29.2965		144	24	36.96344588		1618325288	-250492	25:08:00
13/04/2021	13/04/2021 14:48	5	IR_2021-04-13_0793.jpg	A	A2	Obs1	Obs2	Standing	Social proximity	None	None	Field	Front left	8.3	37	2.9	230.55408	L	24.0697	33.6159	32.5158		144	24	36.96344588		1618325298	-250482	25:18:00
13/04/2021	13/04/2021 14:48	5	IR_2021-04-13_0795.jpg	A	A2	Obs1	Obs2	Standing	Social proximity	None	None	Field	Front left	8.3	37	2.9	230.55408	R	22.5278	33.4419	32.7149		144	24	36.96344588		1618325306	-250474	25:26:00
13/04/2021	13/04/2021 14:48	5	IR_2021-04-13_0796.jpg	A	A2	Obs1	Obs2	Standing	Social proximity	None	None	Field	Front left	8.3	37	2.9	230.55408	L	23.3402	33.5783	33.4136		144	24	36.96344588		1618325326	-250454	25:46:00
13/04/2021	13/04/2021 14:48	5	IR_2021-04-13_0797.jpg	A	A2	Obs1	Obs2	Standing	Social proximity	None	None	Field	Front left	8.3	37	2.9	230.55408	R	21.8399	33.8647	32.6675		144	24	36.96344588		1618325334	-250446	25:54:00
13/04/2021	13/04/2021 14:49	5	IR_2021-04-13_0799.jpg	A	A2	Obs1	Obs2	Standing	Social proximity	None	None	Field	Front left	8.3	37	2.9	230.55408	L	25.2611	33.8693	33.1356		144	24	36.96344588		1618325340	-250440	26:00:00
13/04/2021	13/04/2021 14:49	5	IR_2021-04-13_0800.jpg	A	A2	Obs1	Obs2	Standing	Social proximity	None	None	Field	Front left	8.3	37	2.9	230.55408	R	21.5362	33.7521	28.5035		144	24	36.96344588		1618325346	-250434	26:06:00
13/04/2021	13/04/2021 14:49	5	IR_2021-04-13_0801.jpg	A	A2	Obs1	Obs2	Standing	Social proximity	None	None	Field	Front left	8.3	37	2.9	230.55408	L	23.721	33.8693	32.3829		144	24	36.96344588		1618325350	-250430	26:10:00
13/04/2021	13/04/2021 14:50	5	IR_2021-04-13_0807.jpg	A	A2	Obs1	Obs2	Walking	Alone	None	None	Field	Front	8.3	37	2.9	230.55408	R	27.4912		29.9054		144	24	36.96344588		1618325416	-250364	27:16:00
13/04/2021	13/04/2021 14:50	5	IR_2021-04-13_0810.jpg	A	A2	Obs1	Obs2	Standing	Alone	None	None	Field	Front	8.3	37	2.9	230.55408	L	22.8287	32.7859	30.9635		144	24	36.96344588		1618325432	-250348	27:32:00
14/04/2021	14/04/2021 09:04	1	IR_2021-04-14_0006.jpg	B	B5	Obs1	Obs2	Standing	Alone	None	None	Field	No wind	4.7	52	0	163.30914	R	19.6477	33.1872	18.2276		145	25	39.67367434		1618391093	-187177	00:23
14/04/2021	14/04/2021 09:05	1	IR_2021-04-14_0008.jpg	B	B5	Obs1	Obs2	Standing	Alone	Feeding	None	Field	No wind	4.7	52	0	163.30914	L	21.998	34.7849	13.7752		145	25	39.67367434		1618391107	-187163	00:37
14/04/2021	14/04/2021 09:05	1	IR_2021-04-14_0012.jpg	B	B5	Obs1	Obs2	Standing	Alone	Feeding	None	Field	No wind	4.7	52	0	163.30914	L	21.6894	31.5814	15.7491		145	25	39.67367434		1618391143	-187127	01:13
14/04/2021	14/04/2021 09:06	1	IR_2021-04-14_0015.jpg	B	B5	Obs1	Obs2	Standing	Alone	Feeding	None	Field	No wind	4.7	52	0	163.30914	R	22.1911	35.6057			145	25	39.67367434		1618391161	-187109	01:31
14/04/2021	14/04/2021 09:06	1	IR_2021-04-14_0020.jpg	B	B5	Obs1	Obs2	Standing	Alone	Feeding	None	Field	No wind	4.7	52	0	163.30914	L	22.3109	34.8593	12.9332		145	25	39.67367434		1618391203	-187067	02:13
14/04/2021	14/04/2021 09:06	1	IR_2021-04-14_0023.jpg	B	B5	Obs1	Obs2	Standing	Alone	Feeding	None	Field	No wind	4.7	52	0	163.30914	L	26.0004	35.5317	17.581		145	25	39.67367434		1618391217	-187053	02:27
14/04/2021	14/04/2021 09:07	1	IR_2021-04-14_0027.jpg	B	B5	Obs1	Obs2	Standing	Alone	Feeding	None	Field	No wind	4.7	52	0	163.30914	R	21.6894	35.6796	16.4131		145	25	39.67367434		1618391273	-186997	03:23
14/04/2021	14/04/2021 09:08	1	IR_2021-04-14_0029.jpg	B	B5	Obs1	Obs2	Standing	Alone	Feeding	None	Field	No wind	4.7	52	0	163.30914	L	20.4512	34.8919	17.0563		145	25	39.67367434		1618391299	-186971	03:49
14/04/2021	14/04/2021 09:18	1	IR_2021-04-14_0035.jpg	B	B2	Obs2	Obs1	Standing	Alone	Feeding	None	Field	Back right	6.8	48	0.8	163.30914	R	18.4837	34.3227	13.1851		146	25	39.86969545		1618391919	-186741	07:39
14/04/2021	14/04/2021 09:19	1	IR_2021-04-14_0038.jpg	B	B2	Obs2	Obs1	Standing	Alone	Feeding	None	Field	Back	6.8	48	0.8	163.30914	L	22.7705	33.0731	12.1767		146	25	39.86969545		1618391947	-186713	08:07
14/04/2021	14/04/2021 09:19	1	IR_2021-04-14_0042.jpg	B	B2	Obs2	Obs1	Standing	Alone	Feeding	None	Field	Back	6.8	48	0.8	163.30914	L	22.5733	32.1769	11.9403		146	25	39.86969545		1618391993	-186667	08:53
14/04/2021	14/04/2021 09:20	1	IR_2021-04-14_0043.jpg	B	B2	Obs2	Obs1	Standing	Alone	Feeding	None	Field	Back	6.8	48	0.8	163.30914	R	20.6387				146	25	39.86969545		1618392005	-186655	09:05
14/04/2021	14/04/2021 09:20	1	IR_2021-04-14_0047.jpg	B	B2	Obs2	Obs1	Standing	Alone	Feeding	None	Field	Back left	6.8	48	0.8	163.30914	L	23.8231	34.6074	12.6135		146	25	39.86969545		1618392059	-186601	09:59
14/04/2021	14/04/2021 09:22	1	IR_2021-04-14_0051.jpg	B	B2	Obs2	Obs1	Standing	Alone	Feeding	None	Field	Back right	6.8	48	0.8	163.30914	R	23.3136				146	25	39.86969545		1618392129	-186531	11:09
14/04/2021	14/04/2021 09:25	1	IR_2021-04-14_0058.jpg	B	B1	Obs1	Obs2	Standing	Alone	Feeding	None	Field	Right	5.9	46	1.7	163.30914	L	20.1514	35.7817	12.4503		147	25	37.46918044		1618392335	-186745	07:35
14/04/2021	14/04/2021 09:26	1	IR_2021-04-14_0060.jpg	B	B1	Obs1	Obs2	Standing	Alone	Feeding	None	Field	Right	5.9	46	1.7	163.30914	R	20.7186	35.6247	12.9771		147	25	37.46918044		1618392361	-186719	08:01
14/04/2021	14/04/2021 09:26	1	IR_2021-04-14_0062.jpg	B	B1	Obs1	Obs2	Standing	Alone	None	None	Field	Right	5.9	46	1.7	163.30914	L	22.3706	35.4028	13.6656		147	25	37.46918044		1618392381	-186699	08:21
14/04/2021	14/04/2021 09:26	1	IR_2021-04-14_0064.jpg	B	B1	Obs1	Obs2	Standing	Alone	None	None	Field	Right	5.9	46	1.7	163.30914	L	20.2895	34.4128	12.7884		147	25	37.46918044		1618392409	-186671	08:49
14/04/2021	14/04/2021 09:28	1	IR_2021-04-14_0068.jpg	B	B1	Obs1	Obs2	Standing	Alone	None	None	Field	Front	5.9	46	1.7	163.30914	R	18.3119	34.7344	12.0129		147	25	37.46918044		1618392505	-186575	10:25
14/04/2021	14/04/2021 09:28	1	IR_2021-04-14_0071.jpg	B	B1	Obs1	Obs2	Standing	Alone	None	None	Field	Back	5.9	46	1.7	163.30914	L	21.0511	35.7033	13.228		147	25	37.46918044		1618392529	-186551	10:49
14/04/2021	14/04/2021 09:30	1	IR_2021-04-14_0078.jpg	B	B1	Obs1	Obs2	Standing	Alone	None	None	Field	Back	5.9	46	1.7	163.30914	R	21.5505	36.2606			147	25	37.46918044		1618392601	-186479	12:01
14/04/2021	14/04/2021 09:30	1	IR_2021-04-14_0080.jpg	B	B1	Obs1	Obs2	Standing	Alone	None	None	Field	Back	5.9	46	1.7	163.30914	L	22.1205	35.5785			147	25	37.46918044		1618392611	-186469	12:11
14/04/2021	14/04/2021 09:30	1	IR_2021-04-14_0082.jpg	B	B1	Obs1	Obs2	Standing	Alone	None	None	Field	Back	5.9	46	1.7	163.30914	R	19.9812	36.0812	14.9723		147	25	37.46918044		1618392623	-186457	12:23
14/04/2021	14/04/2021 09:30	1	IR_2021-04-14_0083.jpg	B	B1	Obs1	Obs2	Standing	Alone	None	None	Field	Back	5.9	46	1.7	163.30914	L	21.964	35.7956	15.1623		147	25	37.46918044		1618392627	-186453	12:27
14/04/2021	14/04/2021 09:51	1	IR_2021-04-14_0086.jpg	B	B4	Obs2	Obs1	Standing	Alone	Feeding	None	Field	Back	7	41	3.2	163.30914	L	25.1922	35.2235	25.106	Cows were just let in a new field so they were very excited	148	25	35.7243431		1618393873	-185627	26:13:00
14/04/2021	14/04/2021 09:51	1	IR_2021-04-14_0090.jpg	B	B4	Obs2	Obs1	Standing	Alone	Feeding	None	Field	Right	7	41	3.2	163.30914	R	25.7078	34.4282		Cows were just let in a new field so they were very excited	148	25	35.7243431		1618393917	-185583	26:57:00
14/04/2021	14/04/2021 09:55	1	IR_2021-04-14_0094.jpg	B	B4	Obs2	Obs1	Standing	Alone	Feeding	None	Field	Front	7	41	3.2	163.30914	R	26.9512	34.6008		Cows were just let in a new field so they were very excited	148	25	35.7243431		1618394105	-185395	30:05:00
14/04/2021	14/04/2021 09:55	1	IR_2021-04-14_0095.jpg	B	B4	Obs2	Obs1	Standing	Alone	Feeding	None	Field	Front	7	41	3.2	163.30914	L	26.246	34.6287		Cows were just let in a new field so they were very excited	148	25	35.7243431		1618394109	-185391	30:09:00
14/04/2021	14/04/2021 09:55	1	IR_2021-04-14_0098.jpg	B	B4	Obs2	Obs1	Standing	Alone	Feeding	None	Field	Front	7	41	3.2	163.30914	L	25.035	34.7824		Cows were just let in a new field so they were very excited	148	25	35.7243431		1618394123	-185377	30:23:00
14/04/2021	14/04/2021 09:59	1	IR_2021-04-14_0099.jpg	B	B3	Obs1	Obs2	Standing	Alone	Feeding	None	Field	Right	7.6	45	1.6	163.30914	L	27.6364	33.7513	35.1004	Cows were just let in a new field so they were very excited; a lot of blurry photos because cow was moving a lot	149	25	39.09914678		1618394343	-185667	25:33:00
14/04/2021	14/04/2021 09:59	1	IR_2021-04-14_0100.jpg	B	B3	Obs1	Obs2	Standing	Alone	Feeding	None	Field	Right	7.6	45	1.6	163.30914	L	29.3918	34.3134	35.522	Cows were just let in a new field so they were very excited; a lot of blurry photos because cow was moving a lot	149	25	39.09914678		1618394345	-185665	25:35:00
14/04/2021	14/04/2021 09:59	1	IR_2021-04-14_0102.jpg	B	B3	Obs1	Obs2	Standing	Alone	Feeding	None	Field	Right	7.6	45	1.6	163.30914	R	29.1965	33.7841	32.671	Cows were just let in a new field so they were very excited; a lot of blurry photos because cow was moving a lot	149	25	39.09914678		1618394355	-185655	25:45:00
14/04/2021	14/04/2021 10:05	1	IR_2021-04-14_0110.jpg	B	B6	Obs2	Obs1	Standing	Alone	None	None	Field	No wind	7.8	49	0	163.30914	L	29.1819	36.5374	35.246	30s out of sight because Marijke had to go help the farmer	150	25	42.04079498		1618394731	-186089	18:31
14/04/2021	14/04/2021 10:06	1	IR_2021-04-14_0117.jpg	B	B6	Obs2	Obs1	Standing	Alone	None	None	Field	No wind	7.8	49	0	163.30914	L	31.116	35.5887	34.4644	30s out of sight because Marijke had to go help the farmer	150	25	42.04079498		1618394799	-186021	19:39
14/04/2021	14/04/2021 10:10	1	IR_2021-04-14_0119.jpg	B	B6	Obs2	Obs1	Standing	Alone	Feeding	None	Field	No wind	7.8	49	0	163.30914	R	34.609	35.5286	36.684	30s out of sight because Marijke had to go help the farmer	150	25	42.04079498		1618395019	-185801	23:19
14/04/2021	14/04/2021 10:10	1	IR_2021-04-14_0121.jpg	B	B6	Obs2	Obs1	Standing	Alone	Feeding	None	Field	No wind	7.8	49	0	163.30914	L	30.6826	34.9117		30s out of sight because Marijke had to go help the farmer	150	25	42.04079498		1618395029	-185791	23:29
14/04/2021	14/04/2021 10:10	1	IR_2021-04-14_0122.jpg	B	B6	Obs2	Obs1	Standing	Alone	Feeding	None	Field	No wind	7.8	49	0	163.30914	R	30.8465	36.5603		30s out of sight because Marijke had to go help the farmer	150	25	42.04079498		1618395035	-185785	23:35
14/04/2021	14/04/2021 10:10	1	IR_2021-04-14_0123.jpg	B	B6	Obs2	Obs1	Standing	Alone	Feeding	None	Field	No wind	7.8	49	0	163.30914	L	32.7479	35.9211	33.87	30s out of sight because Marijke had to go help the farmer	150	25	42.04079498		1618395037	-185783	23:37
14/04/2021	14/04/2021 10:10	1	IR_2021-04-14_0125.jpg	B	B6	Obs2	Obs1	Standing	Alone	Feeding	None	Field	No wind	7.8	49	0	163.30914	R	33.3574	36.3859	36.1146	30s out of sight because Marijke had to go help the farmer	150	25	42.04079498		1618395053	-185767	23:53
14/04/2021	14/04/2021 11:13	2	IR_2021-04-14_0135.jpg	B	B5	Obs2	Obs1	Standing	Alone	Feeding	None	Field	Front right	5.4	55	2.2	163.30914	R	25.4338	34.1887	16.1101	I accidentally used the temperatures and humidities from round 3 instead of 2� So if horn/eye/ear temps are weird redo these with the right environmental parameters.	151	26	38.98709979		1618398791	-182599	16:41
14/04/2021	14/04/2021 11:13	2	IR_2021-04-14_0139.jpg	B	B5	Obs2	Obs1	Standing	Alone	Feeding	None	Field	Front	5.4	55	2.2	163.30914	L	26.841	32.359	13.2127	I accidentally used the temperatures and humidities from round 3 instead of 2� So if horn/eye/ear temps are weird redo these with the right environmental parameters.	151	26	38.98709979		1618398839	-182551	17:29
14/04/2021	14/04/2021 11:14	2	IR_2021-04-14_0140.jpg	B	B5	Obs2	Obs1	Standing	Alone	Feeding	None	Field	Front	5.4	55	2.2	163.30914	L	26.0643	33.6118	16.6344	I accidentally used the temperatures and humidities from round 3 instead of 2� So if horn/eye/ear temps are weird redo these with the right environmental parameters.	151	26	38.98709979		1618398845	-182545	17:35
14/04/2021	14/04/2021 11:15	2	IR_2021-04-14_0148.jpg	B	B5	Obs2	Obs1	Standing	Alone	Feeding	None	Field	Front right	5.4	55	2.2	163.30914	R	23.097	34.427	14.1993	I accidentally used the temperatures and humidities from round 3 instead of 2� So if horn/eye/ear temps are weird redo these with the right environmental parameters.	151	26	38.98709979		1618398923	-182467	18:53
14/04/2021	14/04/2021 11:16	2	IR_2021-04-14_0157.jpg	B	B5	Obs2	Obs1	Standing	Alone	Feeding	None	Field	Back	5.4	55	2.2	163.30914	L	27.741	32.6439	12.9044	I accidentally used the temperatures and humidities from round 3 instead of 2� So if horn/eye/ear temps are weird redo these with the right environmental parameters.	151	26	38.98709979		1618399001	-182389	20:11
14/04/2021	14/04/2021 11:34	2	IR_2021-04-14_0160.jpg	B	B2	Obs1	Obs2	Standing	Alone	None	None	Field	Right	5.7	52	1.3	163.30914	R	30.4081	36.6881	9.79763		152	26	39.3464316		1618400043	-182007	26:33:00
14/04/2021	14/04/2021 11:34	2	IR_2021-04-14_0162.jpg	B	B2	Obs1	Obs2	Standing	Alone	None	None	Field	Right	5.7	52	1.3	163.30914	L	21.1358	36.8209	10.3277		152	26	39.3464316		1618400055	-181995	26:45:00
14/04/2021	14/04/2021 11:34	2	IR_2021-04-14_0163.jpg	B	B2	Obs1	Obs2	Standing	Alone	None	None	Field	Right	5.7	52	1.3	163.30914	R	27.3246	36.8986	21.2253		152	26	39.3464316		1618400067	-181983	26:57:00
14/04/2021	14/04/2021 11:35	2	IR_2021-04-14_0168.jpg	B	B2	Obs1	Obs2	Standing	Alone	None	None	Field	Front	5.7	52	1.3	163.30914	L	18.6032	36.0774	10.732		152	26	39.3464316		1618400129	-181921	27:59:00
14/04/2021	14/04/2021 11:36	2	IR_2021-04-14_0173.jpg	B	B2	Obs1	Obs2	Standing	Alone	None	None	Field	Front left	5.7	52	1.3	163.30914	R	29.6707	37.2821	13.4701		152	26	39.3464316		1618400189	-181861	28:59:00
14/04/2021	14/04/2021 11:36	2	IR_2021-04-14_0174.jpg	B	B2	Obs1	Obs2	Standing	Alone	None	None	Field	Front left	5.7	52	1.3	163.30914	L	22.4183	36.8666	15.3782		152	26	39.3464316		1618400193	-181857	29:03:00
14/04/2021	14/04/2021 11:36	2	IR_2021-04-14_0178.jpg	B	B2	Obs1	Obs2	Walking	Alone	None	None	Field	Back left	5.7	52	1.3	163.30914	R	31.2079	37.3914	15.9728		152	26	39.3464316		1618400217	-181833	29:27:00
14/04/2021	14/04/2021 11:37	2	IR_2021-04-14_0182.jpg	B	B2	Obs1	Obs2	Standing	Alone	None	None	Field	Back	5.7	52	1.3	163.30914	L	23.201	36.8163	9.98642		152	26	39.3464316		1618400251	-181799	30:01:00
14/04/2021	14/04/2021 11:37	2	IR_2021-04-14_0185.jpg	B	B2	Obs1	Obs2	Standing	Alone	None	None	Field	Back	5.7	52	1.3	163.30914	R	31.5722	37.7687	16.382		152	26	39.3464316		1618400265	-181785	30:15:00
14/04/2021	14/04/2021 11:37	2	IR_2021-04-14_0186.jpg	B	B2	Obs1	Obs2	Standing	Alone	None	None	Field	Back	5.7	52	1.3	163.30914	L	24.2903	37.4824	16.0448		152	26	39.3464316		1618400275	-181775	30:25:00
14/04/2021	14/04/2021 11:38	2	IR_2021-04-14_0191.jpg	B	B2	Obs1	Obs2	Standing	Alone	None	None	Field	Front	5.7	52	1.3	163.30914	L	27.4786	36.2982	11.4428		152	26	39.3464316		1618400321	-181729	31:11:00
14/04/2021	14/04/2021 11:40	2	IR_2021-04-14_0193.jpg	B	B1	Obs2	Obs1	Standing	Alone	None	None	Field	Front	6.4	55	1.1	163.30914	R	28.4978	36.3824	11.687		153	26	41.10631914		1618400417	-182053	25:47:00
14/04/2021	14/04/2021 11:40	2	IR_2021-04-14_0194.jpg	B	B1	Obs2	Obs1	Standing	Alone	Ruminating	None	Field	Front	6.4	55	1.1	163.30914	L	28.2418	36.3411	21.042		153	26	41.10631914		1618400427	-182043	25:57:00
14/04/2021	14/04/2021 11:40	2	IR_2021-04-14_0197.jpg	B	B1	Obs2	Obs1	Standing	Alone	Ruminating	None	Field	Right	6.4	55	1.1	163.30914	R	32.522	37.8883	20.2163		153	26	41.10631914		1618400457	-182013	26:27:00
14/04/2021	14/04/2021 11:41	2	IR_2021-04-14_0200.jpg	B	B1	Obs2	Obs1	Standing	Alone	Ruminating	None	Field	Right	6.4	55	1.1	163.30914	L	31.7649	36.7767	25.2533		153	26	41.10631914		1618400477	-181993	26:47:00
14/04/2021	14/04/2021 11:41	2	IR_2021-04-14_0201.jpg	B	B1	Obs2	Obs1	Standing	Alone	Ruminating	None	Field	Right	6.4	55	1.1	163.30914	R	31.564	38.0016	22.3934		153	26	41.10631914		1618400485	-181985	26:55:00
14/04/2021	14/04/2021 11:41	2	IR_2021-04-14_0203.jpg	B	B1	Obs2	Obs1	Standing	Alone	Ruminating	None	Field	Right	6.4	55	1.1	163.30914	L	31.9654	37.5386	17.4915		153	26	41.10631914		1618400499	-181971	27:09:00
14/04/2021	14/04/2021 11:42	2	IR_2021-04-14_0206.jpg	B	B1	Obs2	Obs1	Standing	Alone	Ruminating	None	Field	Left	6.4	55	1.1	163.30914	R	32.075	37.8656	18.5124		153	26	41.10631914		1618400537	-181933	27:47:00
14/04/2021	14/04/2021 11:43	2	IR_2021-04-14_0212.jpg	B	B1	Obs2	Obs1	Standing	Alone	Ruminating	None	Field	Left	6.4	55	1.1	163.30914	L	30.1917	35.5345	13.8907		153	26	41.10631914		1618400595	-181875	28:45:00
14/04/2021	14/04/2021 11:43	2	IR_2021-04-14_0215.jpg	B	B1	Obs2	Obs1	Standing	Alone	Ruminating	None	Field	Back	6.4	55	1.1	163.30914	R	32.9295	37.6749	28.3157		153	26	41.10631914		1618400631	-181839	29:21:00
14/04/2021	14/04/2021 11:47	2	IR_2021-04-14_0227.jpg	B	B4	Obs1	Obs2	Standing	Alone	None	None	Field	Back	6.8	55	1.2	163.30914	L	27.0329	35.1852	18.5105		154	26	41.42969545		1618400825	-182245	22:35
14/04/2021	14/04/2021 11:47	2	IR_2021-04-14_0228.jpg	B	B4	Obs1	Obs2	Standing	Alone	None	None	Field	Back	6.8	55	1.2	163.30914	R	23.3382	36.4766	21.4549		154	26	41.42969545		1618400829	-182241	22:39
14/04/2021	14/04/2021 11:47	2	IR_2021-04-14_0235.jpg	B	B4	Obs1	Obs2	Standing	Alone	None	None	Field	Back	6.8	55	1.2	163.30914	L	28.2815	35.6896	19.7347		154	26	41.42969545		1618400867	-182203	23:17
14/04/2021	14/04/2021 11:47	2	IR_2021-04-14_0236.jpg	B	B4	Obs1	Obs2	Standing	Alone	None	None	Field	Back	6.8	55	1.2	163.30914	R	26.4384	36.3894	20.8812		154	26	41.42969545		1618400877	-182193	23:27
14/04/2021	14/04/2021 11:48	2	IR_2021-04-14_0238.jpg	B	B4	Obs1	Obs2	Standing	Alone	None	None	Field	Back	6.8	55	1.2	163.30914	L	28.5963	35.2316	16.4754		154	26	41.42969545		1618400885	-182185	23:35
14/04/2021	14/04/2021 11:48	2	IR_2021-04-14_0243.jpg	B	B4	Obs1	Obs2	Standing	Alone	None	None	Field	Back	6.8	55	1.2	163.30914	R	24.385	36.2654	20.9128		154	26	41.42969545		1618400909	-182161	23:59
14/04/2021	14/04/2021 11:50	2	IR_2021-04-14_0254.jpg	B	B4	Obs1	Obs2	Standing	Alone	Feeding	None	Field	Front	6.8	55	1.2	163.30914	L	30.4332	35.6712	22.1351		154	26	41.42969545		1618401009	-182061	25:39:00
14/04/2021	14/04/2021 11:50	2	IR_2021-04-14_0260.jpg	B	B4	Obs1	Obs2	Standing	Alone	Feeding	None	Field	Left	6.8	55	1.2	163.30914	R	27.242	35.7912	28.6994		154	26	41.42969545		1618401045	-182025	26:15:00
14/04/2021	14/04/2021 11:50	2	IR_2021-04-14_0261.jpg	B	B4	Obs1	Obs2	Standing	Alone	Feeding	None	Field	Left	6.8	55	1.2	163.30914	L	30.2155	35.1992	19.9426		154	26	41.42969545		1618401051	-182019	26:21:00
14/04/2021	14/04/2021 12:04	2	IR_2021-04-14_0266.jpg	B	B3	Obs2	Obs1	Lying	Alone	Ruminating	None	Field	Back left	10.3	46	0.8	163.30914	R	33.3606	36.2401	36.598		155	26	43.28840666		1618401879	-181611	33:09:00
14/04/2021	14/04/2021 12:04	2	IR_2021-04-14_0267.jpg	B	B3	Obs2	Obs1	Lying	Alone	Ruminating	None	Field	Back left	10.3	46	0.8	163.30914	L	31.2933	35.5534	36.5705		155	26	43.28840666		1618401887	-181603	33:17:00
14/04/2021	14/04/2021 12:05	2	IR_2021-04-14_0272.jpg	B	B3	Obs2	Obs1	Lying	Alone	Ruminating	None	Field	Back left	10.3	46	0.8	163.30914	L	31.662	35.835	35.7612		155	26	43.28840666		1618401921	-181569	33:51:00
14/04/2021	14/04/2021 12:06	2	IR_2021-04-14_0276.jpg	B	B3	Obs2	Obs1	Lying	Alone	Ruminating	None	Field	Back left	10.3	46	0.8	163.30914	R	33.99	37.2742	37.6653		155	26	43.28840666		1618401965	-181525	34:35:00
14/04/2021	14/04/2021 12:06	2	IR_2021-04-14_0278.jpg	B	B3	Obs2	Obs1	Lying	Alone	Ruminating	None	Field	Back left	10.3	46	0.8	163.30914	L	33.337	36.9046	36.7628		155	26	43.28840666		1618401985	-181505	34:55:00
14/04/2021	14/04/2021 12:06	2	IR_2021-04-14_0281.jpg	B	B3	Obs2	Obs1	Lying	Alone	Ruminating	None	Field	Back left	10.3	46	0.8	163.30914	L	33.4877	36.7994	36.8954		155	26	43.28840666		1618402013	-181477	35:23:00
14/04/2021	14/04/2021 12:07	2	IR_2021-04-14_0283.jpg	B	B3	Obs2	Obs1	Lying	Alone	Ruminating	None	Field	Back left	10.3	46	0.8	163.30914	R	34.4388	37.2104	38.516		155	26	43.28840666		1618402037	-181453	35:47:00
14/04/2021	14/04/2021 12:07	2	IR_2021-04-14_0285.jpg	B	B3	Obs2	Obs1	Lying	Alone	Ruminating	None	Field	Back left	10.3	46	0.8	163.30914	L	31.9389	35.0996	35.8535		155	26	43.28840666		1618402059	-181431	36:09:00
14/04/2021	14/04/2021 12:08	2	IR_2021-04-14_0290.jpg	B	B3	Obs2	Obs1	Lying	Alone	Ruminating	None	Field	Back left	10.3	46	0.8	163.30914	R	34.3595	36.5247	38.534		155	26	43.28840666		1618402113	-181377	37:03:00
14/04/2021	14/04/2021 12:14	2	IR_2021-04-14_0295.jpg	B	B6	Obs1	Obs2	Lying	Alone	Ruminating	None	Field	Front	7.7	46	0.6	163.30914	R	33.4329	36.0671	36.0027		156	26	40.48976933		1618402447	-181523	34:37:00
14/04/2021	14/04/2021 12:14	2	IR_2021-04-14_0297.jpg	B	B6	Obs1	Obs2	Lying	Alone	Ruminating	None	Field	Front	7.7	46	0.6	163.30914	L	33.301	37.235	36.5127		156	26	40.48976933		1618402469	-181501	34:59:00
14/04/2021	14/04/2021 12:14	2	IR_2021-04-14_0299.jpg	B	B6	Obs1	Obs2	Lying	Alone	Ruminating	None	Field	Front	7.7	46	0.6	163.30914	R	32.5398	37.0434	36.1729		156	26	40.48976933		1618402489	-181481	35:19:00
14/04/2021	14/04/2021 12:14	2	IR_2021-04-14_0300.jpg	B	B6	Obs1	Obs2	Lying	Alone	Ruminating	None	Field	Front	7.7	46	0.6	163.30914	L	33.898	37.1848	35.4488		156	26	40.48976933		1618402495	-181475	35:25:00
14/04/2021	14/04/2021 12:15	2	IR_2021-04-14_0303.jpg	B	B6	Obs1	Obs2	Lying	Alone	Ruminating	None	Field	Front	7.7	46	0.6	163.30914	R	32.1073	36.8424	36.0303		156	26	40.48976933		1618402509	-181461	35:39:00
14/04/2021	14/04/2021 12:15	2	IR_2021-04-14_0305.jpg	B	B6	Obs1	Obs2	Lying	Alone	Ruminating	None	Field	Front	7.7	46	0.6	163.30914	L	32.8146	36.8744	35.4488		156	26	40.48976933		1618402525	-181445	35:55:00
14/04/2021	14/04/2021 12:16	2	IR_2021-04-14_0307.jpg	B	B6	Obs1	Obs2	Lying	Alone	Ruminating	None	Field	Front	7.7	46	0.6	163.30914	R	28.6898	36.1913	35.2451		156	26	40.48976933		1618402563	-181407	36:33:00
14/04/2021	14/04/2021 12:16	2	IR_2021-04-14_0309.jpg	B	B6	Obs1	Obs2	Lying	Alone	Ruminating	None	Field	Front	7.7	46	0.6	163.30914	L	31.1366	36.3889	33.6868		156	26	40.48976933		1618402581	-181389	36:51:00
14/04/2021	14/04/2021 12:16	2	IR_2021-04-14_0310.jpg	B	B6	Obs1	Obs2	Lying	Alone	Ruminating	None	Field	Front	7.7	46	0.6	163.30914	R	28.9937	35.9705	34.6969		156	26	40.48976933		1618402619	-181351	37:29:00
14/04/2021	14/04/2021 12:18	2	IR_2021-04-14_0315.jpg	B	B6	Obs1	Obs2	Lying	Alone	Ruminating	None	Field	Front	7.7	46	0.6	163.30914	L	29.4626	36.0211	34.5944		156	26	40.48976933		1618402683	-181287	38:33:00
14/04/2021	14/04/2021 12:18	2	IR_2021-04-14_0318.jpg	B	B6	Obs1	Obs2	Lying	Alone	Ruminating	None	Field	Front	7.7	46	0.6	163.30914	R	28.9202	35.8184	32.772		156	26	40.48976933		1618402735	-181235	39:25:00
14/04/2021	14/04/2021 12:27	3	IR_2021-04-14_0324.jpg	B	B5	Obs1	Obs2	Standing	Alone	None	None	Field	Back right	7.1	49	1.3	163.30914	R	29.4512	36.8622	30.8326		157	27	39.97236959		1618403225	-506875	12:05
14/04/2021	14/04/2021 12:27	3	IR_2021-04-14_0326.jpg	B	B5	Obs1	Obs2	Standing	Alone	None	None	Field	Back right	7.1	49	1.3	163.30914	L	29.1289	36.1834	29.8844		157	27	39.97236959		1618403233	-506867	12:13
14/04/2021	14/04/2021 12:28	3	IR_2021-04-14_0335.jpg	B	B5	Obs1	Obs2	Standing	Alone	None	None	Field	Back right	7.1	49	1.3	163.30914	R	28.6142	35.496	27.3043		157	27	39.97236959		1618403299	-506801	13:19
14/04/2021	14/04/2021 12:28	3	IR_2021-04-14_0338.jpg	B	B5	Obs1	Obs2	Standing	Alone	None	None	Field	Back right	7.1	49	1.3	163.30914	L	28.5699	36.3443	27.7806		157	27	39.97236959		1618403315	-506785	13:35
14/04/2021	14/04/2021 12:29	3	IR_2021-04-14_0342.jpg	B	B5	Obs1	Obs2	Standing	Alone	None	None	Field	Back right	7.1	49	1.3	163.30914	R	30.2143	36.8531			157	27	39.97236959		1618403359	-506741	14:19
14/04/2021	14/04/2021 12:29	3	IR_2021-04-14_0346.jpg	B	B5	Obs1	Obs2	Standing	Alone	None	None	Field	Back right	7.1	49	1.3	163.30914	L	27.6221	36.6654	25.9133		157	27	39.97236959		1618403377	-506723	14:37
14/04/2021	14/04/2021 12:30	3	IR_2021-04-14_0357.jpg	B	B5	Obs1	Obs2	Standing	Alone	None	None	Field	Back right	7.1	49	1.3	163.30914	R	29.1631	36.5462	31.0492		157	27	39.97236959		1618403431	-506669	15:31
14/04/2021	14/04/2021 12:30	3	IR_2021-04-14_0361.jpg	B	B5	Obs1	Obs2	Standing	Alone	None	None	Field	Back right	7.1	49	1.3	163.30914	L	27.6865	36.3213	27.1401		157	27	39.97236959		1618403443	-506657	15:43
14/04/2021	14/04/2021 12:30	3	IR_2021-04-14_0363.jpg	B	B5	Obs1	Obs2	Standing	Alone	None	None	Field	Back right	7.1	49	1.3	163.30914	R	29.5341	36.7433	29.0359		157	27	39.97236959		1618403459	-506641	15:59
14/04/2021	14/04/2021 12:31	3	IR_2021-04-14_0364.jpg	B	B5	Obs1	Obs2	Standing	Alone	None	None	Field	Back right	7.1	49	1.3	163.30914	L	27.3938	36.257	26.6761		157	27	39.97236959		1618403465	-506635	16:05
14/04/2021	14/04/2021 12:31	3	IR_2021-04-14_0369.jpg	B	B5	Obs1	Obs2	Standing	Alone	None	None	Field	Back right	7.1	49	1.3	163.30914	R	29.6266	37.1546	28.023		157	27	39.97236959		1618403485	-506615	16:25
14/04/2021	14/04/2021 12:31	3	IR_2021-04-14_0370.jpg	B	B5	Obs1	Obs2	Standing	Alone	None	None	Field	Back right	7.1	49	1.3	163.30914	L	28.5453	36.9765	28.0822		157	27	39.97236959		1618403489	-506611	16:29
14/04/2021	14/04/2021 12:39	3	IR_2021-04-14_0372.jpg	B	B2	Obs2	Obs1	Walking	Alone	None	None	Field	Back right	6.8	49	2.4	163.30914	L	30.3162	36.0498	34.3663		158	27	38.54969545		1618403983	-506567	17:13
14/04/2021	14/04/2021 12:39	3	IR_2021-04-14_0374.jpg	B	B2	Obs2	Obs1	Walking	Alone	None	None	Field	Back right	6.8	49	2.4	163.30914	R	30.1709	35.847	34.4597		158	27	38.54969545		1618403997	-506553	17:27
14/04/2021	14/04/2021 12:40	3	IR_2021-04-14_0376.jpg	B	B2	Obs2	Obs1	Standing	Alone	Feeding	None	Field	Back left	6.8	49	2.4	163.30914	R	31.2847	36.0406	33.6588		158	27	38.54969545		1618404031	-506519	18:01
14/04/2021	14/04/2021 12:41	3	IR_2021-04-14_0378.jpg	B	B2	Obs2	Obs1	Standing	Social proximity	None	Head resting	Field	Back right	6.8	49	2.4	163.30914	L	30.8183	35.6901	34.0904		158	27	38.54969545		1618404063	-506487	18:33
14/04/2021	14/04/2021 12:41	3	IR_2021-04-14_0383.jpg	B	B2	Obs2	Obs1	Standing	Alone	None	None	Field	Front	6.8	49	2.4	163.30914	L	28.8795	35.2551	33.2586		158	27	38.54969545		1618404117	-506433	19:27
14/04/2021	14/04/2021 12:42	3	IR_2021-04-14_0384.jpg	B	B2	Obs2	Obs1	Standing	Alone	None	None	Field	Front	6.8	49	2.4	163.30914	R	28.4916	34.581	34.972		158	27	38.54969545		1618404123	-506427	19:33
14/04/2021	14/04/2021 12:47	3	IR_2021-04-14_0388.jpg	B	B1	Obs1	Obs2	Standing	Alone	Drinking	None	Field	No wind	6.7	50	0	163.30914	L	29.409	35.4836	29.5942		159	27	41.12309496		1618404423	-506547	17:33
14/04/2021	14/04/2021 12:47	3	IR_2021-04-14_0391.jpg	B	B1	Obs1	Obs2	Standing	Alone	None	None	Field	No wind	6.7	50	0	163.30914	L	28.2368	36.6897			159	27	41.12309496		1618404463	-506507	18:13
14/04/2021	14/04/2021 12:48	3	IR_2021-04-14_0395.jpg	B	B1	Obs1	Obs2	Walking	Alone	None	None	Field	No wind	6.7	50	0	163.30914	R	26.4876	35.9592	27.9011		159	27	41.12309496		1618404495	-506475	18:45
14/04/2021	14/04/2021 12:48	3	IR_2021-04-14_0397.jpg	B	B1	Obs1	Obs2	Standing	Alone	None	None	Field	No wind	6.7	50	0	163.30914	L	27.9159	36.263	30.3611		159	27	41.12309496		1618404509	-506461	18:59
14/04/2021	14/04/2021 12:50	3	IR_2021-04-14_0399.jpg	B	B1	Obs1	Obs2	Standing	Alone	None	None	Field	No wind	6.7	50	0	163.30914	L	27.5494	36.708			159	27	41.12309496		1618404649	-506321	21:19
14/04/2021	14/04/2021 12:50	3	IR_2021-04-14_0400.jpg	B	B1	Obs1	Obs2	Standing	Alone	None	None	Field	No wind	6.7	50	0	163.30914	R	27.8467	35.5299	25.0809		159	27	41.12309496		1618404653	-506317	21:23
14/04/2021	14/04/2021 12:51	3	IR_2021-04-14_0403.jpg	B	B1	Obs1	Obs2	Standing	Alone	None	None	Field	No wind	6.7	50	0	163.30914	L	30.1432	34.2416	29.282		159	27	41.12309496		1618404663	-506307	21:33
14/04/2021	14/04/2021 12:51	3	IR_2021-04-14_0404.jpg	B	B1	Obs1	Obs2	Standing	Alone	None	None	Field	No wind	6.7	50	0	163.30914	R	26.9924	36.621	25.3141		159	27	41.12309496		1618404671	-506299	21:41
14/04/2021	14/04/2021 12:51	3	IR_2021-04-14_0407.jpg	B	B1	Obs1	Obs2	Standing	Alone	None	None	Field	No wind	6.7	50	0	163.30914	L	29.6477	37.1149	27.6833		159	27	41.12309496		1618404681	-506289	21:51
14/04/2021	14/04/2021 12:51	3	IR_2021-04-14_0408.jpg	B	B1	Obs1	Obs2	Standing	Alone	None	None	Field	No wind	6.7	50	0	163.30914	R	27.5047	36.8499	26.1515		159	27	41.12309496		1618404697	-506273	22:07
14/04/2021	14/04/2021 12:51	3	IR_2021-04-14_0410.jpg	B	B1	Obs1	Obs2	Standing	Alone	None	None	Field	No wind	6.7	50	0	163.30914	L	30.4675	37.0464	28.2368		159	27	41.12309496		1618404705	-506265	22:15
14/04/2021	14/04/2021 12:53	3	IR_2021-04-14_0415.jpg	B	B4	Obs2	Obs1	Standing	Social proximity	None	None	Field	Right	7.4	43	0.6	163.30914	R	29.74	35.6434			160	27	39.31914319		1618404823	-506567	17:13
14/04/2021	14/04/2021 12:53	3	IR_2021-04-14_0417.jpg	B	B4	Obs2	Obs1	Standing	Alone	None	None	Field	Right	7.4	43	0.6	163.30914	L	29.4089	36.4216	22.9404		160	27	39.31914319		1618404835	-506555	17:25
14/04/2021	14/04/2021 12:54	3	IR_2021-04-14_0421.jpg	B	B4	Obs2	Obs1	Standing	Alone	None	None	Field	Front left	7.4	43	0.6	163.30914	L	32.136	36.316	20.1289		160	27	39.31914319		1618404885	-506505	18:15
14/04/2021	14/04/2021 12:54	3	IR_2021-04-14_0423.jpg	B	B4	Obs2	Obs1	Standing	Alone	None	None	Field	Front left	7.4	43	0.6	163.30914	R	31.5298	36.1137	21.9368		160	27	39.31914319		1618404895	-506495	18:25
14/04/2021	14/04/2021 12:55	3	IR_2021-04-14_0425.jpg	B	B4	Obs2	Obs1	Standing	Alone	None	None	Field	Front left	7.4	43	0.6	163.30914	L	31.9359	36.6462			160	27	39.31914319		1618404903	-506487	18:33
14/04/2021	14/04/2021 12:55	3	IR_2021-04-14_0430.jpg	B	B4	Obs2	Obs1	Standing	Alone	Feeding	None	Field	Left	7.4	43	0.6	163.30914	R	32.5352	36.7424			160	27	39.31914319		1618404955	-506435	19:25
14/04/2021	14/04/2021 12:56	3	IR_2021-04-14_0435.jpg	B	B4	Obs2	Obs1	Standing	Alone	Feeding	None	Field	Left	7.4	43	0.6	163.30914	L	32.0979	36.8201	20.1767		160	27	39.31914319		1618404993	-506397	20:03
14/04/2021	14/04/2021 13:08	3	IR_2021-04-14_0444.jpg	B	B3	Obs1	Obs2	Walking	Alone	None	None	Field	Back right	8.1	39	1.9	163.30914	R	28.5705	35.2989	31.8053		161	27	37.67621448		1618405685	-506695	15:05
14/04/2021	14/04/2021 13:08	3	IR_2021-04-14_0446.jpg	B	B3	Obs1	Obs2	Standing	Alone	None	None	Field	Back right	8.1	39	1.9	163.30914	L	29.4513	34.9556	34.0555		161	27	37.67621448		1618405693	-506687	15:13
14/04/2021	14/04/2021 13:08	3	IR_2021-04-14_0447.jpg	B	B3	Obs1	Obs2	Standing	Alone	None	None	Field	Back right	8.1	39	1.9	163.30914	R	30.4607	35.6273	31.3652		161	27	37.67621448		1618405697	-506683	15:17
14/04/2021	14/04/2021 13:08	3	IR_2021-04-14_0449.jpg	B	B3	Obs1	Obs2	Standing	Alone	None	None	Field	Back right	8.1	39	1.9	163.30914	L	30.5041	35.5303	34.5647		161	27	37.67621448		1618405705	-506675	15:25
14/04/2021	14/04/2021 13:08	3	IR_2021-04-14_0452.jpg	B	B3	Obs1	Obs2	Standing	Alone	None	None	Field	Back right	8.1	39	1.9	163.30914	R	31.6381	36.5063	35.2294		161	27	37.67621448		1618405721	-506659	15:41
14/04/2021	14/04/2021 13:08	3	IR_2021-04-14_0453.jpg	B	B3	Obs1	Obs2	Standing	Alone	None	None	Field	Back right	8.1	39	1.9	163.30914	L	31.0725	36.0838	35.6273		161	27	37.67621448		1618405725	-506655	15:45
14/04/2021	14/04/2021 13:09	3	IR_2021-04-14_0455.jpg	B	B3	Obs1	Obs2	Standing	Social proximity	None	None	Field	Right	8.1	39	1.9	163.30914	R	31.2166	36.2906	34.3314		161	27	37.67621448		1618405747	-506633	16:07
14/04/2021	14/04/2021 13:10	3	IR_2021-04-14_0458.jpg	B	B3	Obs1	Obs2	Standing	Alone	None	None	Field	Back	8.1	39	1.9	163.30914	R	29.2806	35.7566	33.4453		161	27	37.67621448		1618405805	-506575	17:05
14/04/2021	14/04/2021 13:12	3	IR_2021-04-14_0463.jpg	B	B3	Obs1	Obs2	Standing	Alone	None	None	Field	Front	8.1	39	1.9	163.30914	L	29.0851	35.5072	36.3917		161	27	37.67621448		1618405921	-506459	19:01
14/04/2021	14/04/2021 13:15	3	IR_2021-04-14_0471.jpg	B	B6	Obs2	Obs1	Standing	Alone	None	None	Field	Back	8	40	0.4	163.30914	L	28.2472	35.5921			162	27	39.34402492		1618406123	-506647	15:53
14/04/2021	14/04/2021 13:15	3	IR_2021-04-14_0474.jpg	B	B6	Obs2	Obs1	Standing	Alone	None	None	Field	Back	8	40	0.4	163.30914	R	27.5601	35.8875	25.4322		162	27	39.34402492		1618406139	-506631	16:09
14/04/2021	14/04/2021 13:16	3	IR_2021-04-14_0478.jpg	B	B6	Obs2	Obs1	Standing	Alone	None	None	Field	Front	8	40	0.4	163.30914	R	21.854	35.0735	22.3183		162	27	39.34402492		1618406185	-506585	16:55
14/04/2021	14/04/2021 13:16	3	IR_2021-04-14_0479.jpg	B	B6	Obs2	Obs1	Standing	Alone	None	None	Field	Front	8	40	0.4	163.30914	L	21.8644	34.3145	20.114		162	27	39.34402492		1618406189	-506581	16:59
14/04/2021	14/04/2021 13:17	3	IR_2021-04-14_0483.jpg	B	B6	Obs2	Obs1	Walking	Alone	Feeding	None	Field	Front left	8	40	0.4	163.30914	R	22.2506	33.2397	21.6918		162	27	39.34402492		1618406237	-506533	17:47
14/04/2021	14/04/2021 13:17	3	IR_2021-04-14_0485.jpg	B	B6	Obs2	Obs1	Standing	Alone	Feeding	None	Field	Front left	8	40	0.4	163.30914	R	22.0212	33.5223	21.3508		162	27	39.34402492		1618406261	-506509	18:11
14/04/2021	14/04/2021 13:18	3	IR_2021-04-14_0488.jpg	B	B6	Obs2	Obs1	Standing	Alone	None	None	Field	Front left	8	40	0.4	163.30914	L	26.7689	33.6257	21.0983		162	27	39.34402492		1618406287	-506483	18:37
14/04/2021	14/04/2021 13:47	4	IR_2021-04-14_0494.jpg	B	B5	Obs2	Obs1	Standing	Alone	Ruminating	None	Field	Back left	8.9	33	1.3	163.30914	L	27.2117	34.7633	32.6888		163	28	37.50663342		1618408063	-507377	03:43
14/04/2021	14/04/2021 13:47	4	IR_2021-04-14_0495.jpg	B	B5	Obs2	Obs1	Standing	Alone	Ruminating	None	Field	Back left	8.9	33	1.3	163.30914	R	29.6995	35.9436	30.9422		163	28	37.50663342		1618408067	-507373	03:47
14/04/2021	14/04/2021 13:48	4	IR_2021-04-14_0496.jpg	B	B5	Obs2	Obs1	Standing	Alone	Ruminating	None	Field	Back left	8.9	33	1.3	163.30914	L	27.9995	34.9771	32.8308		163	28	37.50663342		1618408091	-507349	04:11
14/04/2021	14/04/2021 13:48	4	IR_2021-04-14_0499.jpg	B	B5	Obs2	Obs1	Standing	Alone	Ruminating	None	Field	Back left	8.9	33	1.3	163.30914	R	30.6196	36.215	34.4139		163	28	37.50663342		1618408109	-507331	04:29
14/04/2021	14/04/2021 13:49	4	IR_2021-04-14_0503.jpg	B	B5	Obs2	Obs1	Standing	Alone	Ruminating	None	Field	Back left	8.9	33	1.3	163.30914	L	27.9896	35.5561	32.6793		163	28	37.50663342		1618408157	-507283	05:17
14/04/2021	14/04/2021 13:50	4	IR_2021-04-14_0513.jpg	B	B5	Obs2	Obs1	Standing	Alone	Feeding	None	Field	Left	8.9	33	1.3	163.30914	L	28.3002	34.5305	30.5568		163	28	37.50663342		1618408245	-507195	06:45
14/04/2021	14/04/2021 13:52	4	IR_2021-04-14_0522.jpg	B	B5	Obs2	Obs1	Standing	Alone	None	None	Field	Front	8.9	33	1.3	163.30914	R	28.438	36.4629			163	28	37.50663342		1618408329	-507111	08:09
14/04/2021	14/04/2021 14:07	4	IR_2021-04-14_0531.jpg	B	B2	Obs1	Obs2	Standing	Social proximity	None	None	Field	Back	10	26	2.1	163.30914	R	33.2842	35.6431	32.8075		164	28	36.03190983		1618409263	-506597	16:43
14/04/2021	14/04/2021 14:08	4	IR_2021-04-14_0534.jpg	B	B2	Obs1	Obs2	Standing	Alone	Feeding	None	Field	Back	10	26	2.1	163.30914	L	30.2492	34.958	29.6965		164	28	36.03190983		1618409293	-506567	17:13
14/04/2021	14/04/2021 14:08	4	IR_2021-04-14_0536.jpg	B	B2	Obs1	Obs2	Standing	Alone	Feeding	None	Field	Back	10	26	2.1	163.30914	R	34.6466	36.6678	35.9289		164	28	36.03190983		1618409305	-506555	17:25
14/04/2021	14/04/2021 14:09	4	IR_2021-04-14_0542.jpg	B	B2	Obs1	Obs2	Standing	Alone	Feeding	None	Field	Back	10	26	2.1	163.30914	L	29.3801	35.4028	35.5369		164	28	36.03190983		1618409355	-506505	18:15
14/04/2021	14/04/2021 14:09	4	IR_2021-04-14_0544.jpg	B	B2	Obs1	Obs2	Standing	Alone	Feeding	None	Field	Back	10	26	2.1	163.30914	R	34.6419	35.786	34.7815		164	28	36.03190983		1618409375	-506485	18:35
14/04/2021	14/04/2021 14:09	4	IR_2021-04-14_0547.jpg	B	B2	Obs1	Obs2	Standing	Alone	Feeding	None	Field	Back	10	26	2.1	163.30914	L	31.1308	35.1111	33.1287		164	28	36.03190983		1618409397	-506463	18:57
14/04/2021	14/04/2021 14:10	4	IR_2021-04-14_0550.jpg	B	B2	Obs1	Obs2	Standing	Alone	Feeding	None	Field	Back right	10	26	2.1	163.30914	R	30.698	36.3104			164	28	36.03190983		1618409429	-506431	19:29
14/04/2021	14/04/2021 14:11	4	IR_2021-04-14_0555.jpg	B	B2	Obs1	Obs2	Standing	Alone	Feeding	None	Field	Back	10	26	2.1	163.30914	L	28.4748	31.9913	35.3427		164	28	36.03190983		1618409481	-506379	20:21
14/04/2021	14/04/2021 14:11	4	IR_2021-04-14_0558.jpg	B	B2	Obs1	Obs2	Standing	Alone	Feeding	None	Field	Back	10	26	2.1	163.30914	R	33.2465	36.3563	36.0715		164	28	36.03190983		1618409499	-506361	20:39
14/04/2021	14/04/2021 14:14	4	IR_2021-04-14_0563.jpg	B	B1	Obs2	Obs1	Standing	Alone	Feeding	None	Field	Front right	8.5	34	4.2	163.30914	R	28.2037	35.2759	17.0591		165	28	34.42864173		1618409641	-506639	16:01
14/04/2021	14/04/2021 14:15	4	IR_2021-04-14_0571.jpg	B	B1	Obs2	Obs1	Standing	Alone	Feeding	None	Field	Right	8.5	34	4.2	163.30914	R	29.7307				165	28	34.42864173		1618409745	-506535	17:45
14/04/2021	14/04/2021 14:15	4	IR_2021-04-14_0572.jpg	B	B1	Obs2	Obs1	Standing	Alone	Feeding	None	Field	Right	8.5	34	4.2	163.30914	L	25.9635	34.1122			165	28	34.42864173		1618409751	-506529	17:51
14/04/2021	14/04/2021 14:16	4	IR_2021-04-14_0575.jpg	B	B1	Obs2	Obs1	Standing	Alone	Feeding	None	Field	Right	8.5	34	4.2	163.30914	R	26.9				165	28	34.42864173		1618409779	-506501	18:19
14/04/2021	14/04/2021 14:16	4	IR_2021-04-14_0578.jpg	B	B1	Obs2	Obs1	Standing	Alone	Feeding	None	Field	Back right	8.5	34	4.2	163.30914	L	31.5485	35.4887	25.1		165	28	34.42864173		1618409805	-506475	18:45
14/04/2021	14/04/2021 14:17	4	IR_2021-04-14_0581.jpg	B	B1	Obs2	Obs1	Standing	Alone	None	None	Field	Front right	8.5	34	4.2	163.30914	R	30.0123	36.529			165	28	34.42864173		1618409835	-506445	19:15
14/04/2021	14/04/2021 14:24	4	IR_2021-04-14_0586.jpg	B	B4	Obs1	Obs2	Standing	Alone	None	None	Field	Front right	8.2	33	1.9	163.30914	R	25.2159	34.1946	17.2072		166	28	36.10877766		1618410257	-506413	19:47
14/04/2021	14/04/2021 14:25	4	IR_2021-04-14_0599.jpg	B	B4	Obs1	Obs2	Standing	Alone	Self-grooming	None	Field	Right	8.2	33	1.9	163.30914	R	25.6051	35.6993			166	28	36.10877766		1618410329	-506341	20:59
14/04/2021	14/04/2021 14:26	4	IR_2021-04-14_0607.jpg	B	B4	Obs1	Obs2	Standing	Alone	None	None	Field	Front left	8.2	33	1.9	163.30914	R	23.7116	35.4452	17.5675		166	28	36.10877766		1618410387	-506283	21:57
14/04/2021	14/04/2021 14:26	4	IR_2021-04-14_0608.jpg	B	B4	Obs1	Obs2	Standing	Alone	None	None	Field	Front left	8.2	33	1.9	163.30914	L	26.4395	34.6936	21.1859		166	28	36.10877766		1618410393	-506277	22:03
14/04/2021	14/04/2021 14:27	4	IR_2021-04-14_0616.jpg	B	B4	Obs1	Obs2	Standing	Alone	Feeding	None	Field	Back right	8.2	33	1.9	163.30914	L	26.7095	34.9122	17.1306		166	28	36.10877766		1618410479	-506191	23:29
14/04/2021	14/04/2021 14:28	4	IR_2021-04-14_0622.jpg	B	B4	Obs1	Obs2	Walking	Alone	None	None	Field	Back	8.2	33	1.9	163.30914	R	24.9776	35.2323	17.959		166	28	36.10877766		1618410527	-506143	24:17:00
14/04/2021	14/04/2021 14:31	4	IR_2021-04-14_0629.jpg	B	B3	Obs2	Obs1	Standing	Alone	None	None	Field	Front left	9.5	34	2.9	163.30914	R	27.376	34.4202	30.7796		167	28	36.88325325		1618410713	-506437	19:23
14/04/2021	14/04/2021 14:32	4	IR_2021-04-14_0631.jpg	B	B3	Obs2	Obs1	Standing	Alone	None	None	Field	Front left	9.5	34	2.9	163.30914	L	25.4169	33.6993	30.234		167	28	36.88325325		1618410721	-506429	19:31
14/04/2021	14/04/2021 14:32	4	IR_2021-04-14_0634.jpg	B	B3	Obs2	Obs1	Standing	Alone	None	None	Field	Front left	9.5	34	2.9	163.30914	R	29.7684	35.1551	32.4815		167	28	36.88325325		1618410739	-506411	19:49
14/04/2021	14/04/2021 14:32	4	IR_2021-04-14_0638.jpg	B	B3	Obs2	Obs1	Standing	Alone	None	None	Field	Front left	9.5	34	2.9	163.30914	R	30.1226	33.4219	31.8295		167	28	36.88325325		1618410777	-506373	20:27
14/04/2021	14/04/2021 14:33	4	IR_2021-04-14_0640.jpg	B	B3	Obs2	Obs1	Standing	Alone	None	None	Field	Front left	9.5	34	2.9	163.30914	L	26.0119	34.6533	25.9616		167	28	36.88325325		1618410787	-506363	20:37
14/04/2021	14/04/2021 14:34	4	IR_2021-04-14_0643.jpg	B	B3	Obs2	Obs1	Standing	Alone	None	None	Field	Back left	9.5	34	2.9	163.30914	L	31.3177	35.9685	27.4951		167	28	36.88325325		1618410845	-506305	21:35
14/04/2021	14/04/2021 14:34	4	IR_2021-04-14_0644.jpg	B	B3	Obs2	Obs1	Standing	Alone	None	None	Field	Back	9.5	34	2.9	163.30914	R	31.4806	35.2618	34.3315		167	28	36.88325325		1618410849	-506301	21:39
14/04/2021	14/04/2021 14:34	4	IR_2021-04-14_0645.jpg	B	B3	Obs2	Obs1	Standing	Alone	None	None	Field	Back	9.5	34	2.9	163.30914	L	31.3273	35.6087	32.263		167	28	36.88325325		1618410853	-506297	21:43
14/04/2021	14/04/2021 14:34	4	IR_2021-04-14_0648.jpg	B	B3	Obs2	Obs1	Standing	Alone	None	None	Field	Back	9.5	34	2.9	163.30914	R	31.2506	34.9788	34.3548		167	28	36.88325325		1618410879	-506271	22:09
14/04/2021	14/04/2021 14:34	4	IR_2021-04-14_0649.jpg	B	B3	Obs2	Obs1	Standing	Alone	None	None	Field	Back	9.5	34	2.9	163.30914	L	33.2854	35.1644	30.8036		167	28	36.88325325		1618410885	-506265	22:15
14/04/2021	14/04/2021 14:34	4	IR_2021-04-14_0650.jpg	B	B3	Obs2	Obs1	Standing	Alone	None	None	Field	Back	9.5	34	2.9	163.30914	R	33.4172	36.1204	34.252		167	28	36.88325325		1618410893	-506257	22:23
14/04/2021	14/04/2021 14:35	4	IR_2021-04-14_0653.jpg	B	B3	Obs2	Obs1	Standing	Alone	None	None	Field	Back	9.5	34	2.9	163.30914	L	34.5274	34.6719	30.2436		167	28	36.88325325		1618410919	-506231	22:49
14/04/2021	14/04/2021 14:36	4	IR_2021-04-14_0654.jpg	B	B6	Obs1	Obs2	Standing	Alone	Feeding	None	Field	Back	9	30	2.3	163.30914	L	25.1802	35.8039			168	28	35.78195637		1618410993	-506967	10:33
14/04/2021	14/04/2021 14:36	4	IR_2021-04-14_0655.jpg	B	B6	Obs1	Obs2	Standing	Alone	Feeding	None	Field	Back	9	30	2.3	163.30914	R	25.3623	35.9882	19.6496		168	28	35.78195637		1618411001	-506959	10:41
14/04/2021	14/04/2021 14:39	4	IR_2021-04-14_0671.jpg	B	B6	Obs1	Obs2	Walking	Alone	None	None	Field	Left	9	30	2.3	163.30914	L	25.2966	36.0664	24.9165		168	28	35.78195637		1618411165	-506795	13:25
14/04/2021	14/04/2021 14:40	4	IR_2021-04-14_0675.jpg	B	B6	Obs1	Obs2	Walking	Alone	None	None	Field	Left	9	30	2.3	163.30914	R	27.8072	37.3883	28.9533		168	28	35.78195637		1618411215	-506745	14:15
14/04/2021	14/04/2021 14:40	4	IR_2021-04-14_0677.jpg	B	B6	Obs1	Obs2	Walking	Alone	None	None	Field	Left	9	30	2.3	163.30914	R	28.1183	36.6995	32.3467		168	28	35.78195637		1618411227	-506733	14:27
14/04/2021	14/04/2021 14:50	5	IR_2021-04-14_0684.jpg	B	B5	Obs1	Obs2	Standing	Alone	None	None	Field	Back right	10.9	23	1.4	163.30914	R	33.2066	36.1701	35.7328		169	29	36.96833787		1618411809	-506541	17:39
14/04/2021	14/04/2021 14:50	5	IR_2021-04-14_0685.jpg	B	B5	Obs1	Obs2	Standing	Alone	None	None	Field	Back right	10.9	23	1.4	163.30914	L	33.9862	36.0276	35.9908		169	29	36.96833787		1618411813	-506537	17:43
14/04/2021	14/04/2021 14:50	5	IR_2021-04-14_0687.jpg	B	B5	Obs1	Obs2	Standing	Alone	Feeding	None	Field	Back right	10.9	23	1.4	163.30914	R	29.2664	34.1639	35.2616		169	29	36.96833787		1618411851	-506499	18:21
14/04/2021	14/04/2021 14:51	5	IR_2021-04-14_0689.jpg	B	B5	Obs1	Obs2	Standing	Alone	Feeding	None	Field	Back right	10.9	23	1.4	163.30914	L	32.7108	35.8803	35.1365		169	29	36.96833787		1618411869	-506481	18:39
14/04/2021	14/04/2021 14:51	5	IR_2021-04-14_0694.jpg	B	B5	Obs1	Obs2	Standing	Alone	Feeding	None	Field	Back right	10.9	23	1.4	163.30914	R	30.9993	36.2573	35.9079		169	29	36.96833787		1618411911	-506439	19:21
14/04/2021	14/04/2021 14:51	5	IR_2021-04-14_0695.jpg	B	B5	Obs1	Obs2	Standing	Alone	Feeding	None	Field	Back right	10.9	23	1.4	163.30914	L	31.8177	35.4928	35.2801		169	29	36.96833787		1618411917	-506433	19:27
14/04/2021	14/04/2021 14:54	5	IR_2021-04-14_0706.jpg	B	B5	Obs1	Obs2	Standing	Alone	Feeding	None	Field	Right	10.9	23	1.4	163.30914	R	29.0808	34.318	34.0938		169	29	36.96833787		1618412057	-506293	21:47
14/04/2021	14/04/2021 14:54	5	IR_2021-04-14_0707.jpg	B	B5	Obs1	Obs2	Standing	Alone	Feeding	None	Field	Right	10.9	23	1.4	163.30914	L	31.1577	35.3587	34.346		169	29	36.96833787		1618412073	-506277	22:03
14/04/2021	14/04/2021 15:01	5	IR_2021-04-14_0713.jpg	B	B2	Obs2	Obs1	Standing	Alone	None	None	Field	Front	9	29	1.3	163.30914	L	31.5108	35.7512			170	29	36.50195637		1618412513	-506377	20:23
14/04/2021	14/04/2021 15:02	5	IR_2021-04-14_0715.jpg	B	B2	Obs2	Obs1	Standing	Alone	None	None	Field	Front	9	29	1.3	163.30914	L	30.5501	35.765	34.6997		170	29	36.50195637		1618412541	-506349	20:51
14/04/2021	14/04/2021 15:02	5	IR_2021-04-14_0716.jpg	B	B2	Obs2	Obs1	Standing	Alone	None	None	Field	Front	9	29	1.3	163.30914	R	28.6823	35.6589			170	29	36.50195637		1618412545	-506345	20:55
14/04/2021	14/04/2021 15:02	5	IR_2021-04-14_0718.jpg	B	B2	Obs2	Obs1	Standing	Alone	None	None	Field	Front right	9	29	1.3	163.30914	R	28.8489	35.6866	35.1872		170	29	36.50195637		1618412557	-506333	21:07
14/04/2021	14/04/2021 15:04	5	IR_2021-04-14_0725.jpg	B	B2	Obs2	Obs1	Standing	Alone	None	None	Field	Front right	9	29	1.3	163.30914	L	32.6057	33.9669	35.2243		170	29	36.50195637		1618412663	-506227	22:53
14/04/2021	14/04/2021 15:04	5	IR_2021-04-14_0727.jpg	B	B2	Obs2	Obs1	Standing	Alone	None	None	Field	Front right	9	29	1.3	163.30914	L	31.3289		35.4418		170	29	36.50195637		1618412683	-506207	23:13
14/04/2021	14/04/2021 15:05	5	IR_2021-04-14_0730.jpg	B	B2	Obs2	Obs1	Standing	Alone	None	None	Field	Back right	9	29	1.3	163.30914	R	32.8565	35.8664	35.6127		170	29	36.50195637		1618412715	-506175	23:45
14/04/2021	14/04/2021 15:09	5	IR_2021-04-14_0734.jpg	B	B1	Obs1	Obs2	Standing	Alone	Feeding	None	Field	Back left	9.5	30	2.3	163.30914	L	33.992	35.2354	34.5152		171	29	36.36325325		1618412989	-506291	21:49
14/04/2021	14/04/2021 15:10	5	IR_2021-04-14_0737.jpg	B	B1	Obs1	Obs2	Standing	Alone	Feeding	None	Field	Back left	9.5	30	2.3	163.30914	R	33.6685	35.8868	35.5315		171	29	36.36325325		1618413013	-506267	22:13
14/04/2021	14/04/2021 15:10	5	IR_2021-04-14_0739.jpg	B	B1	Obs1	Obs2	Standing	Alone	Feeding	None	Field	Back left	9.5	30	2.3	163.30914	L	33.0046	36.0664			171	29	36.36325325		1618413027	-506253	22:27
14/04/2021	14/04/2021 15:12	5	IR_2021-04-14_0743.jpg	B	B1	Obs1	Obs2	Standing	Alone	Feeding	None	Field	Right	9.5	30	2.3	163.30914	R	28.7273	35.6609	34.0949		171	29	36.36325325		1618413165	-506115	24:45:00
14/04/2021	14/04/2021 15:13	5	IR_2021-04-14_0747.jpg	B	B1	Obs1	Obs2	Standing	Alone	Feeding	None	Field	Right	9.5	30	2.3	163.30914	L	30.8356	36.2364	34.0294		171	29	36.36325325		1618413185	-506095	25:05:00
14/04/2021	14/04/2021 15:13	5	IR_2021-04-14_0750.jpg	B	B1	Obs1	Obs2	Standing	Alone	Feeding	None	Field	Right	9.5	30	2.3	163.30914	R	35.8223	35.3049	37.856		171	29	36.36325325		1618413225	-506055	25:45:00
14/04/2021	14/04/2021 15:14	5	IR_2021-04-14_0753.jpg	B	B1	Obs1	Obs2	Standing	Alone	Feeding	None	Field	Back	9.5	30	2.3	163.30914	L	34.0201	37.5384	33.8702		171	29	36.36325325		1618413247	-506033	26:07:00
14/04/2021	14/04/2021 15:16	5	IR_2021-04-14_0754.jpg	B	B4	Obs2	Obs1	Standing	Alone	Feeding	None	Field	Right	8.9	30	2.5	163.30914	L	34.0999	35.684	35.3606		172	29	35.46663342		1618413391	-506339	21:01
14/04/2021	14/04/2021 15:16	5	IR_2021-04-14_0755.jpg	B	B4	Obs2	Obs1	Standing	Alone	Feeding	None	Field	Right	8.9	30	2.5	163.30914	R	32.6645	35.9698	35.3236		172	29	35.46663342		1618413409	-506321	21:19
14/04/2021	14/04/2021 15:17	5	IR_2021-04-14_0758.jpg	B	B4	Obs2	Obs1	Standing	Alone	Feeding	None	Field	Right	8.9	30	2.5	163.30914	L	32.2184	35.2819	35.6656		172	29	35.46663342		1618413445	-506285	21:55
14/04/2021	14/04/2021 15:17	5	IR_2021-04-14_0760.jpg	B	B4	Obs2	Obs1	Standing	Alone	Feeding	None	Field	Right	8.9	30	2.5	163.30914	R	30.3298	34.5946	35.0455		172	29	35.46663342		1618413467	-506263	22:17
14/04/2021	14/04/2021 15:18	5	IR_2021-04-14_0762.jpg	B	B4	Obs2	Obs1	Standing	Alone	Feeding	None	Field	Front left	8.9	30	2.5	163.30914	L	31.5987		35.1151		172	29	35.46663342		1618413483	-506247	22:33
14/04/2021	14/04/2021 15:18	5	IR_2021-04-14_0764.jpg	B	B4	Obs2	Obs1	Standing	Alone	Feeding	None	Field	Front left	8.9	30	2.5	163.30914	R	31.0285	35.5132	34.7063		172	29	35.46663342		1618413503	-506227	22:53
14/04/2021	14/04/2021 15:19	5	IR_2021-04-14_0769.jpg	B	B4	Obs2	Obs1	Standing	Alone	Feeding	None	Field	Left	8.9	30	2.5	163.30914	L	29.7385	33.2832			172	29	35.46663342		1618413551	-506179	23:41
14/04/2021	14/04/2021 15:19	5	IR_2021-04-14_0771.jpg	B	B4	Obs2	Obs1	Standing	Alone	Feeding	None	Field	Left	8.9	30	2.5	163.30914	L	29.0708	34.9527	35.0687		172	29	35.46663342		1618413575	-506155	24:05:00
14/04/2021	14/04/2021 15:20	5	IR_2021-04-14_0778.jpg	B	B4	Obs2	Obs1	Standing	Alone	Feeding	None	Field	Left	8.9	30	2.5	163.30914	R	29.7093	34.3288	35.1151		172	29	35.46663342		1618413635	-506095	25:05:00
14/04/2021	14/04/2021 15:24	5	IR_2021-04-14_0782.jpg	B	B3	Obs1	Obs2	Standing	Alone	Feeding	None	Field	Front	8.3	35	2.4	163.30914	R	26.752	34.7997	32.5457		173	29	36.28170763		1618413875	-506185	23:35
14/04/2021	14/04/2021 15:24	5	IR_2021-04-14_0783.jpg	B	B3	Obs1	Obs2	Standing	Alone	Feeding	None	Field	Front	8.3	35	2.4	163.30914	L	28.7069	34.716	32.7068		173	29	36.28170763		1618413883	-506177	23:43
14/04/2021	14/04/2021 15:25	5	IR_2021-04-14_0790.jpg	B	B3	Obs1	Obs2	Standing	Alone	None	None	Field	Right	8.3	35	2.4	163.30914	R	27.8253	34.9345	31.7319		173	29	36.28170763		1618413937	-506123	24:37:00
14/04/2021	14/04/2021 15:26	5	IR_2021-04-14_0793.jpg	B	B3	Obs1	Obs2	Standing	Alone	None	None	Field	Right	8.3	35	2.4	163.30914	L	28.6873	34.4737	33.7063		173	29	36.28170763		1618413981	-506079	25:21:00
14/04/2021	14/04/2021 15:26	5	IR_2021-04-14_0798.jpg	B	B3	Obs1	Obs2	Walking	Social proximity	None	None	Field	Right	8.3	35	2.4	163.30914	L	29.1623	34.4317	32.3511		173	29	36.28170763		1618414017	-506043	25:57:00
14/04/2021	14/04/2021 15:27	5	IR_2021-04-14_0800.jpg	B	B3	Obs1	Obs2	Walking	Alone	None	None	Field	Back	8.3	35	2.4	163.30914	R	30.8257	35.0181			173	29	36.28170763		1618414031	-506029	26:11:00
14/04/2021	14/04/2021 15:27	5	IR_2021-04-14_0802.jpg	B	B3	Obs1	Obs2	Standing	Alone	None	None	Field	Right	8.3	35	2.4	163.30914	L	29.9898	35.6431	33.5795		173	29	36.28170763		1618414071	-505989	26:51:00
14/04/2021	14/04/2021 15:28	5	IR_2021-04-14_0808.jpg	B	B3	Obs1	Obs2	Standing	Alone	None	None	Field	Right	8.3	35	2.4	163.30914	R	30.7775	35.8922	32.5931		173	29	36.28170763		1618414103	-505957	27:23:00
14/04/2021	14/04/2021 15:28	5	IR_2021-04-14_0810.jpg	B	B3	Obs1	Obs2	Standing	Alone	None	None	Field	Right	8.3	35	2.4	163.30914	L	30.9604	35.68	35.2361		173	29	36.28170763		1618414113	-505947	27:33:00
14/04/2021	14/04/2021 15:29	5	IR_2021-04-14_0814.jpg	B	B3	Obs1	Obs2	Standing	Alone	None	None	Field	Right	8.3	35	2.4	163.30914	R	31.5742	36.1177	33.7673		173	29	36.28170763		1618414143	-505917	28:03:00
14/04/2021	14/04/2021 15:29	5	IR_2021-04-14_0816.jpg	B	B3	Obs1	Obs2	Standing	Alone	None	None	Field	Right	8.3	35	2.4	163.30914	L	30.0189	34.7578	33.6265		173	29	36.28170763		1618414157	-505903	28:17:00
14/04/2021	14/04/2021 15:30	5	IR_2021-04-14_0821.jpg	B	B6	Obs2	Obs1	Standing	Alone	None	None	Field	Front left	8.2	32	2.5	163.30914	L	26.2075	35.7434			174	29	35.22877766		1618414253	-506197	23:23
14/04/2021	14/04/2021 15:31	5	IR_2021-04-14_0823.jpg	B	B6	Obs2	Obs1	Standing	Alone	None	None	Field	Front left	8.2	32	2.5	163.30914	R	30.2467	36.291			174	29	35.22877766		1618414263	-506187	23:33
14/04/2021	14/04/2021 15:31	5	IR_2021-04-14_0826.jpg	B	B6	Obs2	Obs1	Standing	Alone	None	None	Field	Front left	8.2	32	2.5	163.30914	L	26.1574				174	29	35.22877766		1618414283	-506167	23:53
14/04/2021	14/04/2021 15:31	5	IR_2021-04-14_0828.jpg	B	B6	Obs2	Obs1	Standing	Alone	None	None	Field	Front left	8.2	32	2.5	163.30914	R	29.2896	36.7264	20.8425		174	29	35.22877766		1618414297	-506153	24:07:00
14/04/2021	14/04/2021 15:32	5	IR_2021-04-14_0833.jpg	B	B6	Obs2	Obs1	Standing	Alone	None	None	Field	Back	8.2	32	2.5	163.30914	L	29.9124	36.0797			174	29	35.22877766		1618414373	-506077	25:23:00
14/04/2021	14/04/2021 15:33	5	IR_2021-04-14_0837.jpg	B	B6	Obs2	Obs1	Standing	Alone	None	None	Field	Left	8.2	32	2.5	163.30914	R	30.6957	34.3188	21.5996		174	29	35.22877766		1618414437	-506013	26:27:00
14/04/2021	14/04/2021 15:34	5	IR_2021-04-14_0839.jpg	B	B6	Obs2	Obs1	Standing	Alone	None	None	Field	Back left	8.2	32	2.5	163.30914	L	29.3091				174	29	35.22877766		1618414451	-505999	26:41:00
16/04/2021	16/04/2021 09:16	1	IR_2021-04-16_0005.jpg	C	C4	Obs2	Obs1	Standing	Social proximity	Feeding	None	Centre of stall	Front right	8	58	0.4	238.30866	L		35.459	34.9158		175	30	45.06546202		1618564580	-358930	17:50
16/04/2021	16/04/2021 09:16	1	IR_2021-04-16_0007.jpg	C	C4	Obs2	Obs1	Standing	Social proximity	Feeding	None	Centre of stall	Front right	8	58	0.4	238.30866	R			34.2298		175	30	45.06546202		1618564600	-358910	18:10
16/04/2021	16/04/2021 09:16	1	IR_2021-04-16_0009.jpg	C	C4	Obs2	Obs1	Standing	Social proximity	Feeding	None	Centre of stall	Front right	8	58	0.4	238.30866	L		36.3725	35.3848		175	30	45.06546202		1618564612	-358898	18:22
16/04/2021	16/04/2021 09:17	1	IR_2021-04-16_0010.jpg	C	C4	Obs2	Obs1	Standing	Social proximity	Feeding	None	Centre of stall	Front right	8	58	0.4	238.30866	R		35.7227	33.7138		175	30	45.06546202		1618564636	-358874	18:46
16/04/2021	16/04/2021 09:17	1	IR_2021-04-16_0013.jpg	C	C4	Obs2	Obs1	Standing	Social proximity	Feeding	None	Centre of stall	Front right	8	58	0.4	238.30866	L		36.7854	35.1575		175	30	45.06546202		1618564660	-358850	19:10
16/04/2021	16/04/2021 09:18	1	IR_2021-04-16_0016.jpg	C	C4	Obs2	Obs1	Standing	Social proximity	Feeding	None	Centre of stall	Front right	8	58	0.4	238.30866	R			34.9158		175	30	45.06546202		1618564682	-358828	19:32
16/04/2021	16/04/2021 09:18	1	IR_2021-04-16_0017.jpg	C	C4	Obs2	Obs1	Standing	Social proximity	Feeding	None	Centre of stall	Front right	8	58	0.4	238.30866	L			35.0878		175	30	45.06546202		1618564696	-358814	19:46
16/04/2021	16/04/2021 09:19	1	IR_2021-04-16_0021.jpg	C	C4	Obs2	Obs1	Standing	Social proximity	Feeding	None	Centre of stall	Front right	8	58	0.4	238.30866	R		36.1655	33.0821		175	30	45.06546202		1618564798	-358712	21:28
16/04/2021	16/04/2021 09:24	1	IR_2021-04-16_0022.jpg	C	C2	Obs1	Obs2	Standing	Social proximity	Feeding	None	Centre of stall	Right	7.3	57	0.5	238.30866	R		36.3799	34.8213		176	30	43.91121602		1618565040	-359250	12:30
16/04/2021	16/04/2021 09:24	1	IR_2021-04-16_0024.jpg	C	C2	Obs1	Obs2	Standing	Social proximity	Feeding	None	Centre of stall	Right	7.3	57	0.5	238.30866	L		35.5638	36.0763		176	30	43.91121602		1618565056	-359234	12:46
16/04/2021	16/04/2021 09:24	1	IR_2021-04-16_0027.jpg	C	C2	Obs1	Obs2	Standing	Social proximity	Feeding	None	Centre of stall	Right	7.3	57	0.5	238.30866	R		35.7349	36.6323		176	30	43.91121602		1618565096	-359194	13:26
16/04/2021	16/04/2021 09:25	1	IR_2021-04-16_0028.jpg	C	C2	Obs1	Obs2	Standing	Social proximity	Feeding	None	Centre of stall	Right	7.3	57	0.5	238.30866	R		36.7881	36.614		176	30	43.91121602		1618565106	-359184	13:36
16/04/2021	16/04/2021 09:25	1	IR_2021-04-16_0031.jpg	C	C2	Obs1	Obs2	Standing	Social proximity	Feeding	None	Centre of stall	Right	7.3	57	0.5	238.30866	L		37.1767	35.2117		176	30	43.91121602		1618565116	-359174	13:46
16/04/2021	16/04/2021 09:25	1	IR_2021-04-16_0033.jpg	C	C2	Obs1	Obs2	Standing	Alone	Feeding	None	Centre of stall	Right	7.3	57	0.5	238.30866	R		36.4717	35.0259		176	30	43.91121602		1618565144	-359146	14:14
16/04/2021	16/04/2021 09:26	1	IR_2021-04-16_0035.jpg	C	C2	Obs1	Obs2	Standing	Alone	Feeding	None	Centre of stall	Right	7.3	57	0.5	238.30866	L		36.9071	33.8723		176	30	43.91121602		1618565164	-359126	14:34
16/04/2021	16/04/2021 09:26	1	IR_2021-04-16_0036.jpg	C	C2	Obs1	Obs2	Standing	Alone	Feeding	None	Centre of stall	Right	7.3	57	0.5	238.30866	R		36.7927	35.2442		176	30	43.91121602		1618565168	-359122	14:38
16/04/2021	16/04/2021 09:26	1	IR_2021-04-16_0038.jpg	C	C2	Obs1	Obs2	Standing	Alone	Feeding	None	Centre of stall	Right	7.3	57	0.5	238.30866	L		35.3925	34.0974		176	30	43.91121602		1618565182	-359108	14:52
16/04/2021	16/04/2021 09:26	1	IR_2021-04-16_0041.jpg	C	C2	Obs1	Obs2	Standing	Alone	Feeding	None	Centre of stall	Right	7.3	57	0.5	238.30866	R		35.9749	35.4527		176	30	43.91121602		1618565216	-359074	15:26
16/04/2021	16/04/2021 09:27	1	IR_2021-04-16_0044.jpg	C	C2	Obs1	Obs2	Standing	Alone	Feeding	None	Centre of stall	Right	7.3	57	0.5	238.30866	L		36.7332	34.2191		176	30	43.91121602		1618565276	-359014	16:26
16/04/2021	16/04/2021 09:28	1	IR_2021-04-16_0047.jpg	C	C2	Obs1	Obs2	Standing	Alone	Feeding	None	Centre of stall	Right	7.3	57	0.5	238.30866	R		36.288	33.7079		176	30	43.91121602		1618565294	-358996	16:44
16/04/2021	16/04/2021 09:35	1	IR_2021-04-16_0049.jpg	C	C1	Obs2	Obs1	Standing	Social proximity	None	None	Edge of stall	Right	9.1	61	1	238.30866	L		36.4827	20.6247		177	30	46.55903541		1618565756	-359044	15:56
16/04/2021	16/04/2021 09:36	1	IR_2021-04-16_0052.jpg	C	C1	Obs2	Obs1	Standing	Social proximity	None	None	Edge of stall	Right	9.1	61	1	238.30866	L		36.2206	23.0966		177	30	46.55903541		1618565778	-359022	16:18
16/04/2021	16/04/2021 09:36	1	IR_2021-04-16_0053.jpg	C	C1	Obs2	Obs1	Standing	Social proximity	None	None	Edge of stall	Right	9.1	61	1	238.30866	R		36.8726	15.7292		177	30	46.55903541		1618565796	-359004	16:36
16/04/2021	16/04/2021 09:37	1	IR_2021-04-16_0056.jpg	C	C1	Obs2	Obs1	Standing	Social proximity	Feeding	None	Edge of stall	Right	9.1	61	1	238.30866	L		36.6709	23.1586		177	30	46.55903541		1618565844	-358956	17:24
16/04/2021	16/04/2021 09:37	1	IR_2021-04-16_0057.jpg	C	C1	Obs2	Obs1	Standing	Social proximity	Feeding	None	Edge of stall	Right	9.1	61	1	238.30866	R		35.6807	17.657		177	30	46.55903541		1618565864	-358936	17:44
16/04/2021	16/04/2021 09:38	1	IR_2021-04-16_0059.jpg	C	C1	Obs2	Obs1	Standing	Social proximity	Feeding	None	Edge of stall	Right	9.1	61	1	238.30866	L		36.3126	15.6624		177	30	46.55903541		1618565882	-358918	18:02
16/04/2021	16/04/2021 09:38	1	IR_2021-04-16_0061.jpg	C	C1	Obs2	Obs1	Standing	Social proximity	Feeding	None	Edge of stall	Right	9.1	61	1	238.30866	R		36.5103	15.0372		177	30	46.55903541		1618565908	-358892	18:28
16/04/2021	16/04/2021 09:48	1	IR_2021-04-16_0067.jpg	C	C5	Obs1	Obs2	Standing	Social proximity	Ruminating	None	Centre of stall	Left	8.4	53	1.2	238.30866	R		36.8006	36.3924		178	30	43.31643489		1618566514	-358676	22:04
16/04/2021	16/04/2021 09:48	1	IR_2021-04-16_0068.jpg	C	C5	Obs1	Obs2	Standing	Social proximity	Ruminating	None	Centre of stall	Left	8.4	53	1.2	238.30866	R		36.9699	37.9262		178	30	43.31643489		1618566520	-358670	22:10
16/04/2021	16/04/2021 09:50	1	IR_2021-04-16_0074.jpg	C	C5	Obs1	Obs2	Standing	Social proximity	Ruminating	None	Centre of stall	Left	8.4	53	1.2	238.30866	L		37.4854	21.8275		178	30	43.31643489		1618566652	-358538	24:22:00
16/04/2021	16/04/2021 09:51	1	IR_2021-04-16_0077.jpg	C	C5	Obs1	Obs2	Standing	Social proximity	Ruminating	None	Centre of stall	Left	8.4	53	1.2	238.30866	L		37.2393	23.402		178	30	43.31643489		1618566676	-358514	24:46:00
16/04/2021	16/04/2021 09:51	1	IR_2021-04-16_0080.jpg	C	C5	Obs1	Obs2	Standing	Social proximity	Ruminating	None	Centre of stall	Left	8.4	53	1.2	238.30866	R		36.3097	34.5077		178	30	43.31643489		1618566700	-358490	25:10:00
16/04/2021	16/04/2021 09:52	1	IR_2021-04-16_0083.jpg	C	C5	Obs1	Obs2	Standing	Social proximity	Ruminating	None	Centre of stall	Left	8.4	53	1.2	238.30866	R		37.4535	36.1533		178	30	43.31643489		1618566722	-358468	25:32:00
16/04/2021	16/04/2021 09:52	1	IR_2021-04-16_0086.jpg	C	C5	Obs1	Obs2	Standing	Social proximity	Ruminating	None	Centre of stall	Left	8.4	53	1.2	238.30866	L		37.5855	22.7812		178	30	43.31643489		1618566748	-358442	25:58:00
16/04/2021	16/04/2021 09:53	1	IR_2021-04-16_0090.jpg	C	C5	Obs1	Obs2	Standing	Social proximity	Ruminating	None	Centre of stall	Left	8.4	53	1.2	238.30866	L		37.8989	23.7778		178	30	43.31643489		1618566792	-358398	26:42:00
16/04/2021	16/04/2021 09:53	1	IR_2021-04-16_0092.jpg	C	C5	Obs1	Obs2	Standing	Social proximity	Ruminating	None	Centre of stall	Left	8.4	53	1.2	238.30866	L		37.8127	24.6939		178	30	43.31643489		1618566804	-358386	26:54:00
16/04/2021	16/04/2021 09:56	1	IR_2021-04-16_0094.jpg	C	C3	Obs2	Obs1	Standing	Social proximity	Ruminating	None	Centre of stall	No wind	10	59		238.30866	L		37.9499	36.6082		179	30	48.05334693		1618567002	-358938	17:42
16/04/2021	16/04/2021 09:57	1	IR_2021-04-16_0096.jpg	C	C3	Obs2	Obs1	Standing	Social proximity	Ruminating	None	Centre of stall	No wind	10	59		238.30866	R		37.4633	35.8116		179	30	48.05334693		1618567026	-358914	18:06
16/04/2021	16/04/2021 09:57	1	IR_2021-04-16_0098.jpg	C	C3	Obs2	Obs1	Standing	Social proximity	Ruminating	None	Centre of stall	No wind	10	59		238.30866	L		36.9885	36.3325		179	30	48.05334693		1618567074	-358866	18:54
16/04/2021	16/04/2021 09:58	1	IR_2021-04-16_0100.jpg	C	C3	Obs2	Obs1	Standing	Social proximity	Ruminating	None	Centre of stall	No wind	10	59		238.30866	R		37.6909	36.8603		179	30	48.05334693		1618567122	-358818	19:42
16/04/2021	16/04/2021 09:59	1	IR_2021-04-16_0102.jpg	C	C3	Obs2	Obs1	Standing	Social proximity	Ruminating	None	Centre of stall	No wind	10	59		238.30866	L		36.5302	36.3371		179	30	48.05334693		1618567192	-358748	20:52
16/04/2021	16/04/2021 10:00	1	IR_2021-04-16_0106.jpg	C	C3	Obs2	Obs1	Standing	Social proximity	Ruminating	None	Centre of stall	No wind	10	59		238.30866	L		37.2535	36.5623		179	30	48.05334693		1618567258	-358682	21:58
16/04/2021	16/04/2021 10:08	1	IR_2021-04-16_0108.jpg	C	C6	Obs1	Obs2	Standing	Social proximity	Ruminating	None	Centre of stall	Front left	8.7	49	0.6	238.30866	R		37.1142	15.676	Cow is in the group of dry cows	180	30	43.13840332		1618567680	-358650	22:30
16/04/2021	16/04/2021 10:08	1	IR_2021-04-16_0110.jpg	C	C6	Obs1	Obs2	Standing	Social proximity	Ruminating	None	Centre of stall	Front left	8.7	49	0.6	238.30866	R		37.1644	15.5871	Cow is in the group of dry cows	180	30	43.13840332		1618567690	-358640	22:40
16/04/2021	16/04/2021 10:09	1	IR_2021-04-16_0112.jpg	C	C6	Obs1	Obs2	Standing	Social proximity	Ruminating	None	Centre of stall	Front left	8.7	49	0.6	238.30866	R		37.365	16.5837	Cow is in the group of dry cows	180	30	43.13840332		1618567748	-358582	23:38
16/04/2021	16/04/2021 10:10	1	IR_2021-04-16_0114.jpg	C	C6	Obs1	Obs2	Standing	Social proximity	Ruminating	None	Centre of stall	Front left	8.7	49	0.6	238.30866	R		36.3033	17.9734	Cow is in the group of dry cows	180	30	43.13840332		1618567816	-358514	24:46:00
16/04/2021	16/04/2021 10:11	1	IR_2021-04-16_0117.jpg	C	C6	Obs1	Obs2	Standing	Social proximity	Ruminating	None	Centre of stall	Front left	8.7	49	0.6	238.30866	R		37.5881	15.4924	Cow is in the group of dry cows	180	30	43.13840332		1618567888	-358442	25:58:00
16/04/2021	16/04/2021 10:12	1	IR_2021-04-16_0119.jpg	C	C6	Obs1	Obs2	Standing	Social proximity	Ruminating	None	Centre of stall	Front left	8.7	49	0.6	238.30866	R		37.0503	15.1744	Cow is in the group of dry cows	180	30	43.13840332		1618567926	-358404	26:36:00
16/04/2021	16/04/2021 10:12	1	IR_2021-04-16_0122.jpg	C	C6	Obs1	Obs2	Standing	Social proximity	Ruminating	None	Centre of stall	Front left	8.7	49	0.6	238.30866	L		35.8336	15.9703	Cow is in the group of dry cows	180	30	43.13840332		1618567960	-358370	27:10:00
16/04/2021	16/04/2021 10:12	1	IR_2021-04-16_0123.jpg	C	C6	Obs1	Obs2	Standing	Social proximity	Ruminating	None	Centre of stall	Front left	8.7	49	0.6	238.30866	R		37.3012	15.4311	Cow is in the group of dry cows	180	30	43.13840332		1618567972	-358358	27:22:00
16/04/2021	16/04/2021 10:36	2	IR_2021-04-16_0125.jpg	C	C4	Obs1	Obs2	Standing	Social proximity	Ruminating	None	Centre of stall	No wind	12.5	34		238.30866	L		36.7476	36.1418		181	31	44.08997916		1618569396	-357354	44:06:00
16/04/2021	16/04/2021 10:37	2	IR_2021-04-16_0127.jpg	C	C4	Obs1	Obs2	Standing	Social proximity	Ruminating	None	Centre of stall	No wind	12.5	34		238.30866	R		37.2136	36.3395		181	31	44.08997916		1618569420	-357330	44:30:00
16/04/2021	16/04/2021 10:37	2	IR_2021-04-16_0129.jpg	C	C4	Obs1	Obs2	Standing	Social proximity	Ruminating	None	Centre of stall	No wind	12.5	34		238.30866	L		36.4267	36.197		181	31	44.08997916		1618569440	-357310	44:50:00
16/04/2021	16/04/2021 10:38	2	IR_2021-04-16_0131.jpg	C	C4	Obs1	Obs2	Standing	Social proximity	Ruminating	None	Centre of stall	No wind	12.5	34		238.30866	L		36.4726	36.1924		181	31	44.08997916		1618569490	-357260	45:40:00
16/04/2021	16/04/2021 10:39	2	IR_2021-04-16_0135.jpg	C	C4	Obs1	Obs2	Lying	Social proximity	Ruminating	None	Centre of stall	No wind	12.5	34		238.30866	R		36.0543			181	31	44.08997916		1618569580	-357170	47:10:00
16/04/2021	16/04/2021 10:40	2	IR_2021-04-16_0138.jpg	C	C4	Obs1	Obs2	Lying	Social proximity	Ruminating	None	Centre of stall	No wind	12.5	34		238.30866	L			35.9899		181	31	44.08997916		1618569616	-357134	47:46:00
16/04/2021	16/04/2021 10:40	2	IR_2021-04-16_0139.jpg	C	C4	Obs1	Obs2	Lying	Social proximity	Ruminating	None	Centre of stall	No wind	12.5	34		238.30866	R		36.0589			181	31	44.08997916		1618569642	-357108	48:12:00
16/04/2021	16/04/2021 10:50	2	IR_2021-04-16_0142.jpg	C	C2	Obs2	Obs1	Standing	Social proximity	Feeding	None	Centre of stall	Front right	10.7	44	1	238.30866	R		35.5798	35.797		182	31	43.6888041		1618570200	-356940	51:00:00
16/04/2021	16/04/2021 10:50	2	IR_2021-04-16_0143.jpg	C	C2	Obs2	Obs1	Standing	Social proximity	Feeding	None	Centre of stall	Front right	10.7	44	1	238.30866	L		36.7351	35.4132		182	31	43.6888041		1618570210	-356930	51:10:00
16/04/2021	16/04/2021 10:50	2	IR_2021-04-16_0146.jpg	C	C2	Obs2	Obs1	Standing	Social proximity	Feeding	None	Centre of stall	Front right	10.7	44	1	238.30866	R			35.9308		182	31	43.6888041		1618570232	-356908	51:32:00
16/04/2021	16/04/2021 10:50	2	IR_2021-04-16_0148.jpg	C	C2	Obs2	Obs1	Standing	Social proximity	None	None	Centre of stall	Front right	10.7	44	1	238.30866	L		36.0783	36.671		182	31	43.6888041		1618570258	-356882	51:58:00
16/04/2021	16/04/2021 10:51	2	IR_2021-04-16_0149.jpg	C	C2	Obs2	Obs1	Standing	Social proximity	None	None	Centre of stall	Front right	10.7	44	1	238.30866	R		36.6939	34.4131		182	31	43.6888041		1618570276	-356864	52:16:00
16/04/2021	16/04/2021 10:52	2	IR_2021-04-16_0151.jpg	C	C2	Obs2	Obs1	Standing	Social proximity	None	None	Centre of stall	Front right	10.7	44	1	238.30866	L		36.2992	35.2139		182	31	43.6888041		1618570338	-356802	53:18:00
16/04/2021	16/04/2021 10:52	2	IR_2021-04-16_0154.jpg	C	C2	Obs2	Obs1	Standing	Social proximity	Feeding	None	Centre of stall	Front right	10.7	44	1	238.30866	R		36.437	35.6584		182	31	43.6888041		1618570370	-356770	53:50:00
16/04/2021	16/04/2021 10:53	2	IR_2021-04-16_0156.jpg	C	C2	Obs2	Obs1	Standing	Social proximity	Feeding	None	Centre of stall	Front right	10.7	44	1	238.30866	L		36.1382	35.8662		182	31	43.6888041		1618570386	-356754	54:06:00
16/04/2021	16/04/2021 10:53	2	IR_2021-04-16_0160.jpg	C	C2	Obs2	Obs1	Standing	Social proximity	Feeding	None	Centre of stall	Front right	10.7	44	1	238.30866	R		35.0328	35.737		182	31	43.6888041		1618570424	-356716	54:44:00
16/04/2021	16/04/2021 10:54	2	IR_2021-04-16_0164.jpg	C	C2	Obs2	Obs1	Standing	Social proximity	Feeding	None	Centre of stall	Front right	10.7	44	1	238.30866	L			36.2256		182	31	43.6888041		1618570468	-356672	55:28:00
16/04/2021	16/04/2021 10:57	2	IR_2021-04-16_0167.jpg	C	C1	Obs1	Obs2	Lying	Social proximity	None	None	Centre of stall	Front left	11.2	46	1.2	238.30866	R		37.6283	35.0588		183	31	44.6530183		1618570624	-356966	50:34:00
16/04/2021	16/04/2021 10:57	2	IR_2021-04-16_0168.jpg	C	C1	Obs1	Obs2	Lying	Social proximity	None	None	Centre of stall	Front left	11.2	46	1.2	238.30866	L		37.5965	36.4861		183	31	44.6530183		1618570628	-356962	50:38:00
16/04/2021	16/04/2021 10:57	2	IR_2021-04-16_0170.jpg	C	C1	Obs1	Obs2	Lying	Social proximity	None	None	Centre of stall	Front left	11.2	46	1.2	238.30866	R		37.5101	34.924		183	31	44.6530183		1618570658	-356932	51:08:00
16/04/2021	16/04/2021 10:57	2	IR_2021-04-16_0173.jpg	C	C1	Obs1	Obs2	Lying	Social proximity	None	None	Centre of stall	Front left	11.2	46	1.2	238.30866	L		37.3598	36.0215		183	31	44.6530183		1618570672	-356918	51:22:00
16/04/2021	16/04/2021 10:58	2	IR_2021-04-16_0175.jpg	C	C1	Obs1	Obs2	Lying	Social proximity	None	None	Centre of stall	Front left	11.2	46	1.2	238.30866	R		38.0369	36.0399		183	31	44.6530183		1618570694	-356896	51:44:00
16/04/2021	16/04/2021 10:58	2	IR_2021-04-16_0177.jpg	C	C1	Obs1	Obs2	Lying	Social proximity	None	None	Centre of stall	Front left	11.2	46	1.2	238.30866	L		37.8056	35.9339		183	31	44.6530183		1618570722	-356868	52:12:00
16/04/2021	16/04/2021 10:59	2	IR_2021-04-16_0179.jpg	C	C1	Obs1	Obs2	Lying	Social proximity	None	None	Centre of stall	Front left	11.2	46	1.2	238.30866	L		37.8464	36.408		183	31	44.6530183		1618570756	-356834	52:46:00
16/04/2021	16/04/2021 10:59	2	IR_2021-04-16_0181.jpg	C	C1	Obs1	Obs2	Lying	Social proximity	None	None	Centre of stall	Front left	11.2	46	1.2	238.30866	L		37.9326	37.0906		183	31	44.6530183		1618570792	-356798	53:22:00
16/04/2021	16/04/2021 11:01	2	IR_2021-04-16_0185.jpg	C	C1	Obs1	Obs2	Lying	Social proximity	None	None	Centre of stall	Front left	11.2	46	1.2	238.30866	R			38.0007		183	31	44.6530183		1618570870	-356720	54:40:00
16/04/2021	16/04/2021 11:05	2	IR_2021-04-16_0188.jpg	C	C5	Obs2	Obs1	Lying	Social proximity	None	None	Centre of stall	Back right	13.3	45	1	238.30866	R		36.6982	36.4044		184	31	47.1694661		1618571140	-356810	53:10:00
16/04/2021	16/04/2021 11:06	2	IR_2021-04-16_0189.jpg	C	C5	Obs2	Obs1	Lying	Social proximity	None	None	Centre of stall	Back right	13.3	45	1	238.30866	R		36.5606	36.432		184	31	47.1694661		1618571186	-356764	53:56:00
16/04/2021	16/04/2021 11:07	2	IR_2021-04-16_0192.jpg	C	C5	Obs2	Obs1	Lying	Social proximity	Ruminating	None	Centre of stall	Back right	13.3	45	1	238.30866	R			36.7807		184	31	47.1694661		1618571232	-356718	54:42:00
16/04/2021	16/04/2021 11:07	2	IR_2021-04-16_0194.jpg	C	C5	Obs2	Obs1	Lying	Social proximity	Ruminating	None	Centre of stall	Back right	13.3	45	1	238.30866	R			38.0022		184	31	47.1694661		1618571264	-356686	55:14:00
16/04/2021	16/04/2021 11:08	2	IR_2021-04-16_0196.jpg	C	C5	Obs2	Obs1	Lying	Social proximity	Ruminating	None	Centre of stall	Back right	13.3	45	1	238.30866	R			37.4978		184	31	47.1694661		1618571302	-356648	55:52:00
16/04/2021	16/04/2021 11:09	2	IR_2021-04-16_0198.jpg	C	C5	Obs2	Obs1	Lying	Social proximity	Ruminating	None	Centre of stall	Back right	13.3	45	1	238.30866	R			37.7298		184	31	47.1694661		1618571346	-356604	56:36:00
16/04/2021	16/04/2021 11:09	2	IR_2021-04-16_0199.jpg	C	C5	Obs2	Obs1	Lying	Social proximity	Ruminating	None	Centre of stall	Back right	13.3	45	1	238.30866	R			37.6571		184	31	47.1694661		1618571376	-356574	57:06:00
16/04/2021	16/04/2021 11:10	2	IR_2021-04-16_0201.jpg	C	C5	Obs2	Obs1	Lying	Social proximity	Ruminating	None	Centre of stall	Back right	13.3	45	1	238.30866	R			37.7935		184	31	47.1694661		1618571418	-356532	57:48:00
16/04/2021	16/04/2021 11:13	2	IR_2021-04-16_0202.jpg	C	C3	Obs1	Obs2	Lying	Social proximity	Ruminating	None	Centre of stall	Front left	11.9	45	0.9	238.30866	R		37.4351	35.0565		185	31	45.52849172		1618571588	-356752	54:08:00
16/04/2021	16/04/2021 11:13	2	IR_2021-04-16_0203.jpg	C	C3	Obs1	Obs2	Lying	Social proximity	Ruminating	None	Centre of stall	Front left	11.9	45	0.9	238.30866	R		37.6081	35.6638		185	31	45.52849172		1618571596	-356744	54:16:00
16/04/2021	16/04/2021 11:13	2	IR_2021-04-16_0205.jpg	C	C3	Obs1	Obs2	Lying	Social proximity	Ruminating	None	Centre of stall	Front left	11.9	45	0.9	238.30866	L		36.7407			185	31	45.52849172		1618571622	-356718	54:42:00
16/04/2021	16/04/2021 11:13	2	IR_2021-04-16_0206.jpg	C	C3	Obs1	Obs2	Lying	Social proximity	Ruminating	None	Centre of stall	Front left	11.9	45	0.9	238.30866	L			36.116		185	31	45.52849172		1618571636	-356704	54:56:00
16/04/2021	16/04/2021 11:14	2	IR_2021-04-16_0207.jpg	C	C3	Obs1	Obs2	Lying	Social proximity	Ruminating	None	Centre of stall	Front left	11.9	45	0.9	238.30866	L			36.2725		185	31	45.52849172		1618571640	-356700	55:00:00
16/04/2021	16/04/2021 11:15	2	IR_2021-04-16_0210.jpg	C	C3	Obs1	Obs2	Lying	Social proximity	Ruminating	None	Centre of stall	Front left	11.9	45	0.9	238.30866	L		37.7854			185	31	45.52849172		1618571706	-356634	56:06:00
16/04/2021	16/04/2021 11:15	2	IR_2021-04-16_0213.jpg	C	C3	Obs1	Obs2	Lying	Social proximity	Ruminating	None	Centre of stall	Front left	11.9	45	0.9	238.30866	L			34.81		185	31	45.52849172		1618571722	-356618	56:22:00
16/04/2021	16/04/2021 11:16	2	IR_2021-04-16_0217.jpg	C	C3	Obs1	Obs2	Lying	Social proximity	Ruminating	None	Centre of stall	Front left	11.9	45	0.9	238.30866	R		37.303	35.103		185	31	45.52849172		1618571794	-356546	57:34:00
16/04/2021	16/04/2021 11:17	2	IR_2021-04-16_0219.jpg	C	C3	Obs1	Obs2	Lying	Social proximity	Ruminating	None	Centre of stall	Front left	11.9	45	0.9	238.30866	R		37.8262	34.1515		185	31	45.52849172		1618571824	-356516	58:04:00
16/04/2021	16/04/2021 11:17	2	IR_2021-04-16_0222.jpg	C	C3	Obs1	Obs2	Lying	Social proximity	Ruminating	None	Centre of stall	Front left	11.9	45	0.9	238.30866	L		38.2703			185	31	45.52849172		1618571866	-356474	58:46:00
16/04/2021	16/04/2021 11:17	2	IR_2021-04-16_0224.jpg	C	C3	Obs1	Obs2	Lying	Social proximity	Ruminating	None	Centre of stall	Front left	11.9	45	0.9	238.30866	L			33.9593		185	31	45.52849172		1618571878	-356462	58:58:00
16/04/2021	16/04/2021 11:24	2	IR_2021-04-16_0225.jpg	C	C6	Obs2	Obs1	Lying	Social proximity	None	None	Centre of stall	Front left	12	42	0.8	238.30866	L		36.9688	21.6535		186	31	44.9115634		1618572250	-356450	59:10:00
16/04/2021	16/04/2021 11:25	2	IR_2021-04-16_0227.jpg	C	C6	Obs2	Obs1	Lying	Social proximity	None	None	Centre of stall	Front left	12	42	0.8	238.30866	R		37.6299			186	31	44.9115634		1618572310	-356390	00:10
16/04/2021	16/04/2021 11:25	2	IR_2021-04-16_0229.jpg	C	C6	Obs2	Obs1	Lying	Social proximity	None	None	Centre of stall	Front left	12	42	0.8	238.30866	R			18.5882		186	31	44.9115634		1618572354	-356346	00:54
16/04/2021	16/04/2021 11:26	2	IR_2021-04-16_0234.jpg	C	C6	Obs2	Obs1	Lying	Social proximity	None	None	Centre of stall	Front left	12	42	0.8	238.30866	L		37.115			186	31	44.9115634		1618572402	-356298	01:42
16/04/2021	16/04/2021 11:27	2	IR_2021-04-16_0236.jpg	C	C6	Obs2	Obs1	Lying	Social proximity	None	None	Centre of stall	Front left	12	42	0.8	238.30866	L			19.9298		186	31	44.9115634		1618572428	-356272	02:08
16/04/2021	16/04/2021 11:27	2	IR_2021-04-16_0237.jpg	C	C6	Obs2	Obs1	Lying	Social proximity	None	None	Centre of stall	Front left	12	42	0.8	238.30866	R		37.5526	18.0357		186	31	44.9115634		1618572436	-356264	02:16
16/04/2021	16/04/2021 11:27	2	IR_2021-04-16_0238.jpg	C	C6	Obs2	Obs1	Lying	Social proximity	None	None	Centre of stall	Front left	12	42	0.8	238.30866	L		36.9048	19.4917		186	31	44.9115634		1618572464	-356236	02:44
16/04/2021	16/04/2021 11:28	2	IR_2021-04-16_0241.jpg	C	C6	Obs2	Obs1	Lying	Social proximity	None	None	Centre of stall	Front left	12	42	0.8	238.30866	R		37.334	34.5999		186	31	44.9115634		1618572520	-356180	03:40
16/04/2021	16/04/2021 11:39	3	IR_2021-04-16_0243.jpg	C	C4	Obs2	Obs1	Standing	Social proximity	Feeding	None	Centre of stall	Front right	11.5	42	0.7	238.30866	L		35.4139			187	32	44.39833007		1618573140	-596520	18:00
16/04/2021	16/04/2021 11:39	3	IR_2021-04-16_0244.jpg	C	C4	Obs2	Obs1	Standing	Social proximity	Feeding	None	Centre of stall	Front right	11.5	42	0.7	238.30866	R		35.8392	33.7297		187	32	44.39833007		1618573148	-596512	18:08
16/04/2021	16/04/2021 11:39	3	IR_2021-04-16_0246.jpg	C	C4	Obs2	Obs1	Standing	Social proximity	Feeding	None	Centre of stall	Front right	11.5	42	0.7	238.30866	R		35.5342	33.7015		187	32	44.39833007		1618573168	-596492	18:28
16/04/2021	16/04/2021 11:39	3	IR_2021-04-16_0248.jpg	C	C4	Obs2	Obs1	Standing	Social proximity	Feeding	None	Centre of stall	Front right	11.5	42	0.7	238.30866	L			34.987		187	32	44.39833007		1618573192	-596468	18:52
16/04/2021	16/04/2021 11:41	3	IR_2021-04-16_0250.jpg	C	C4	Obs2	Obs1	Standing	Social proximity	None	None	Centre of stall	Front	11.5	42	0.7	238.30866	R		36.4377			187	32	44.39833007		1618573262	-596398	20:02
16/04/2021	16/04/2021 11:41	3	IR_2021-04-16_0251.jpg	C	C4	Obs2	Obs1	Standing	Social proximity	None	None	Centre of stall	Back left	11.5	42	0.7	238.30866	L		35.0799	31.9206		187	32	44.39833007		1618573292	-596368	20:32
16/04/2021	16/04/2021 11:47	3	IR_2021-04-16_0253.jpg	C	C2	Obs1	Obs2	Lying	Social proximity	Ruminating	None	Centre of stall	Back right	11.1	33	0.8	238.30866	L		37.4989	36.6537		188	32	41.29170324		1618573620	-597180	07:00
16/04/2021	16/04/2021 11:47	3	IR_2021-04-16_0256.jpg	C	C2	Obs1	Obs2	Lying	Social proximity	Ruminating	None	Centre of stall	Back right	11.1	33	0.8	238.30866	R		37.6582			188	32	41.29170324		1618573674	-597126	07:54
16/04/2021	16/04/2021 11:48	3	IR_2021-04-16_0257.jpg	C	C2	Obs1	Obs2	Lying	Social proximity	Ruminating	None	Centre of stall	Back right	11.1	33	0.8	238.30866	L		36.7739	34.976		188	32	41.29170324		1618573690	-597110	08:10
16/04/2021	16/04/2021 11:48	3	IR_2021-04-16_0259.jpg	C	C2	Obs1	Obs2	Lying	Social proximity	Ruminating	None	Centre of stall	Back right	11.1	33	0.8	238.30866	L		38.2562			188	32	41.29170324		1618573714	-597086	08:34
16/04/2021	16/04/2021 11:48	3	IR_2021-04-16_0260.jpg	C	C2	Obs1	Obs2	Lying	Social proximity	Ruminating	None	Centre of stall	Back right	11.1	33	0.8	238.30866	L			36.1363		188	32	41.29170324		1618573724	-597076	08:44
16/04/2021	16/04/2021 11:49	3	IR_2021-04-16_0263.jpg	C	C2	Obs1	Obs2	Lying	Social proximity	Ruminating	None	Centre of stall	Back right	11.1	33	0.8	238.30866	R		37.6764			188	32	41.29170324		1618573750	-597050	09:10
16/04/2021	16/04/2021 11:49	3	IR_2021-04-16_0265.jpg	C	C2	Obs1	Obs2	Lying	Social proximity	Ruminating	None	Centre of stall	Back right	11.1	33	0.8	238.30866	L		37.9802			188	32	41.29170324		1618573774	-597026	09:34
16/04/2021	16/04/2021 11:49	3	IR_2021-04-16_0266.jpg	C	C2	Obs1	Obs2	Lying	Social proximity	Ruminating	None	Centre of stall	Back right	11.1	33	0.8	238.30866	L			35.7769		188	32	41.29170324		1618573784	-597016	09:44
16/04/2021	16/04/2021 11:50	3	IR_2021-04-16_0269.jpg	C	C2	Obs1	Obs2	Lying	Social proximity	Ruminating	None	Centre of stall	Back right	11.1	33	0.8	238.30866	R		36.8608			188	32	41.29170324		1618573816	-596984	10:16
16/04/2021	16/04/2021 11:50	3	IR_2021-04-16_0271.jpg	C	C2	Obs1	Obs2	Lying	Social proximity	Ruminating	None	Centre of stall	Back right	11.1	33	0.8	238.30866	L		37.4537			188	32	41.29170324		1618573838	-596962	10:38
16/04/2021	16/04/2021 11:50	3	IR_2021-04-16_0273.jpg	C	C2	Obs1	Obs2	Lying	Social proximity	Ruminating	None	Centre of stall	Back right	11.1	33	0.8	238.30866	L			36.5587		188	32	41.29170324		1618573848	-596952	10:48
16/04/2021	16/04/2021 11:51	3	IR_2021-04-16_0275.jpg	C	C2	Obs1	Obs2	Lying	Social proximity	Ruminating	None	Centre of stall	Back right	11.1	33	0.8	238.30866	R		36.8517			188	32	41.29170324		1618573880	-596920	11:20
16/04/2021	16/04/2021 11:51	3	IR_2021-04-16_0277.jpg	C	C2	Obs1	Obs2	Lying	Social proximity	Ruminating	None	Centre of stall	Back right	11.1	33	0.8	238.30866	L		37.349			188	32	41.29170324		1618573914	-596886	11:54
16/04/2021	16/04/2021 11:51	3	IR_2021-04-16_0278.jpg	C	C2	Obs1	Obs2	Lying	Social proximity	Ruminating	None	Centre of stall	Back right	11.1	33	0.8	238.30866	L			37.3217		188	32	41.29170324		1618573918	-596882	11:58
16/04/2021	16/04/2021 11:57	3	IR_2021-04-16_0279.jpg	C	C1	Obs2	Obs1	Standing	Social proximity	None	None	Centre of stall	Back right	10.9	33	0.8	238.30866	L		36.5083	36.2743		189	32	41.04977497		1618574222	-597178	07:02
16/04/2021	16/04/2021 11:57	3	IR_2021-04-16_0281.jpg	C	C1	Obs2	Obs1	Standing	Social proximity	None	None	Centre of stall	Back right	10.9	33	0.8	238.30866	R		36.6275	34.6366		189	32	41.04977497		1618574232	-597168	07:12
16/04/2021	16/04/2021 11:58	3	IR_2021-04-16_0285.jpg	C	C1	Obs2	Obs1	Standing	Alone	None	None	Centre of stall	Back	10.9	33	0.8	238.30866	R		37.3673			189	32	41.04977497		1618574290	-597110	08:10
16/04/2021	16/04/2021 11:58	3	IR_2021-04-16_0287.jpg	C	C1	Obs2	Obs1	Standing	Alone	None	None	Centre of stall	Back	10.9	33	0.8	238.30866	R			36.7557		189	32	41.04977497		1618574308	-597092	08:28
16/04/2021	16/04/2021 11:58	3	IR_2021-04-16_0288.jpg	C	C1	Obs2	Obs1	Standing	Alone	None	None	Centre of stall	Back	10.9	33	0.8	238.30866	L		37.185	36.7099		189	32	41.04977497		1618574314	-597086	08:34
16/04/2021	16/04/2021 12:01	3	IR_2021-04-16_0291.jpg	C	C1	Obs2	Obs1	Standing	Social proximity	None	None	Centre of stall	Left	10.9	33	0.8	238.30866	R		36.9249			189	32	41.04977497		1618574464	-596936	11:04
16/04/2021	16/04/2021 12:01	3	IR_2021-04-16_0292.jpg	C	C1	Obs2	Obs1	Standing	Social proximity	None	None	Centre of stall	Left	10.9	33	0.8	238.30866	R			35.1201		189	32	41.04977497		1618574466	-596934	11:06
16/04/2021	16/04/2021 12:01	3	IR_2021-04-16_0294.jpg	C	C1	Obs2	Obs1	Standing	Social proximity	None	None	Centre of stall	Left	10.9	33	0.8	238.30866	L		37.2807	34.6785		189	32	41.04977497		1618574476	-596924	11:16
16/04/2021	16/04/2021 12:10	3	IR_2021-04-16_0302.jpg	C	C5	Obs1	Obs2	Standing	Social proximity	None	None	Centre of stall	Left	11.2	32	0.8	238.30866	R		36.1087			190	32	41.1330183		1618575018	-597102	08:18
16/04/2021	16/04/2021 12:10	3	IR_2021-04-16_0303.jpg	C	C5	Obs1	Obs2	Standing	Social proximity	None	None	Centre of stall	Left	11.2	32	0.8	238.30866	L		35.8323			190	32	41.1330183		1618575022	-597098	08:22
16/04/2021	16/04/2021 12:10	3	IR_2021-04-16_0306.jpg	C	C5	Obs1	Obs2	Standing	Social proximity	None	None	Centre of stall	Left	11.2	32	0.8	238.30866	R		36.632			190	32	41.1330183		1618575046	-597074	08:46
16/04/2021	16/04/2021 12:11	3	IR_2021-04-16_0309.jpg	C	C5	Obs1	Obs2	Standing	Social proximity	None	None	Centre of stall	Left	11.2	32	0.8	238.30866	L		36.058			190	32	41.1330183		1618575068	-597052	09:08
16/04/2021	16/04/2021 12:11	3	IR_2021-04-16_0311.jpg	C	C5	Obs1	Obs2	Standing	Social proximity	None	None	Centre of stall	Left	11.2	32	0.8	238.30866	R		36.1822			190	32	41.1330183		1618575084	-597036	09:24
16/04/2021	16/04/2021 12:12	3	IR_2021-04-16_0320.jpg	C	C5	Obs1	Obs2	Standing	Social proximity	None	None	Centre of stall	Left	11.2	32	0.8	238.30866	L		34.9714	18.6734		190	32	41.1330183		1618575174	-596946	10:54
16/04/2021	16/04/2021 12:13	3	IR_2021-04-16_0322.jpg	C	C5	Obs1	Obs2	Standing	Social proximity	None	None	Centre of stall	Left	11.2	32	0.8	238.30866	R		35.3656	25.3512		190	32	41.1330183		1618575208	-596912	11:28
16/04/2021	16/04/2021 12:13	3	IR_2021-04-16_0324.jpg	C	C5	Obs1	Obs2	Standing	Social proximity	None	None	Centre of stall	Left	11.2	32	0.8	238.30866	L		34.9249	20.0233		190	32	41.1330183		1618575226	-596894	11:46
16/04/2021	16/04/2021 12:13	3	IR_2021-04-16_0326.jpg	C	C5	Obs1	Obs2	Standing	Social proximity	None	None	Centre of stall	Left	11.2	32	0.8	238.30866	L		35.6523	20.3262		190	32	41.1330183		1618575232	-596888	11:52
16/04/2021	16/04/2021 12:14	3	IR_2021-04-16_0328.jpg	C	C5	Obs1	Obs2	Standing	Social proximity	None	None	Centre of stall	Left	11.2	32	0.8	238.30866	R		36.444			190	32	41.1330183		1618575254	-596866	12:14
16/04/2021	16/04/2021 12:14	3	IR_2021-04-16_0329.jpg	C	C5	Obs1	Obs2	Standing	Social proximity	None	None	Centre of stall	Left	11.2	32	0.8	238.30866	R			36.4073		190	32	41.1330183		1618575260	-596860	12:20
16/04/2021	16/04/2021 12:16	3	IR_2021-04-16_0333.jpg	C	C3	Obs2	Obs1	Standing	Social proximity	None	None	Centre of stall	Front left	11.1	33	0.9	238.30866	L		36.6366	22.495		191	32	41.19170324		1618575400	-597620	59:40:00
16/04/2021	16/04/2021 12:16	3	IR_2021-04-16_0334.jpg	C	C3	Obs2	Obs1	Standing	Social proximity	None	None	Centre of stall	Front left	11.1	33	0.9	238.30866	R		36.0028	20.0978		191	32	41.19170324		1618575406	-597614	59:46:00
16/04/2021	16/04/2021 12:17	3	IR_2021-04-16_0338.jpg	C	C3	Obs2	Obs1	Standing	Social proximity	None	None	Centre of stall	Front left	11.1	33	0.9	238.30866	L		35.883	18.4683		191	32	41.19170324		1618575440	-597580	00:20
16/04/2021	16/04/2021 12:18	3	IR_2021-04-16_0342.jpg	C	C3	Obs2	Obs1	Standing	Social proximity	None	None	Centre of stall	Front left	11.1	33	0.9	238.30866	R		36.6457	19.8369		191	32	41.19170324		1618575518	-597502	01:38
16/04/2021	16/04/2021 12:19	3	IR_2021-04-16_0345.jpg	C	C3	Obs2	Obs1	Standing	Social proximity	None	None	Centre of stall	Front left	11.1	33	0.9	238.30866	R		37.1941	22.8323		191	32	41.19170324		1618575556	-597464	02:16
16/04/2021	16/04/2021 12:23	3	IR_2021-04-16_0353.jpg	C	C6	Obs1	Obs2	Standing	Social proximity	None	None	Centre of stall	Front left	12.2	35	1	238.30866	L		36.4473	19.0145		192	32	42.99832577		1618575804	-597636	59:24:00
16/04/2021	16/04/2021 12:23	3	IR_2021-04-16_0355.jpg	C	C6	Obs1	Obs2	Standing	Social proximity	None	None	Centre of stall	Front left	12.2	35	1	238.30866	R		36.4932	21.6316		192	32	42.99832577		1618575830	-597610	59:50:00
16/04/2021	16/04/2021 12:23	3	IR_2021-04-16_0356.jpg	C	C6	Obs1	Obs2	Standing	Social proximity	None	None	Centre of stall	Front left	12.2	35	1	238.30866	L		37.7391	36.0473		192	32	42.99832577		1618575836	-597604	59:56:00
16/04/2021	16/04/2021 12:25	3	IR_2021-04-16_0360.jpg	C	C6	Obs1	Obs2	Standing	Social proximity	None	None	Centre of stall	Front left	12.2	35	1	238.30866	R			20.1161		192	32	42.99832577		1618575930	-597510	01:30
16/04/2021	16/04/2021 12:25	3	IR_2021-04-16_0362.jpg	C	C6	Obs1	Obs2	Standing	Social proximity	None	None	Centre of stall	Front left	12.2	35	1	238.30866	R		37.8253			192	32	42.99832577		1618575940	-597500	01:40
16/04/2021	16/04/2021 12:26	3	IR_2021-04-16_0364.jpg	C	C6	Obs1	Obs2	Standing	Social proximity	None	None	Centre of stall	Front left	12.2	35	1	238.30866	R			20.2596		192	32	42.99832577		1618575964	-597476	02:04
16/04/2021	16/04/2021 12:26	3	IR_2021-04-16_0365.jpg	C	C6	Obs1	Obs2	Standing	Social proximity	None	None	Centre of stall	Front left	12.2	35	1	238.30866	R		37.8661			192	32	42.99832577		1618575974	-597466	02:14
16/04/2021	16/04/2021 12:26	3	IR_2021-04-16_0367.jpg	C	C6	Obs1	Obs2	Standing	Social proximity	None	None	Centre of stall	Front left	12.2	35	1	238.30866	L		37.7118	35.5304		192	32	42.99832577		1618576002	-597438	02:42
16/04/2021	16/04/2021 12:27	3	IR_2021-04-16_0374.jpg	C	C6	Obs1	Obs2	Standing	Social proximity	None	None	Centre of stall	Front left	12.2	35	1	238.30866	L		37.1793	29.3364		192	32	42.99832577		1618576078	-597362	03:58
16/04/2021	16/04/2021 13:04	4	IR_2021-04-16_0377.jpg	C	C4	Obs1	Obs2	Standing	Social proximity	Ruminating	None	Edge of stall	Front left	14.5	22	0.9	238.30866	R		36.5641	35.6813		193	33	42.34972429		1618578294	-597396	03:24
16/04/2021	16/04/2021 13:05	4	IR_2021-04-16_0379.jpg	C	C4	Obs1	Obs2	Standing	Social proximity	Ruminating	None	Edge of stall	Front left	14.5	22	0.9	238.30866	L		34.5684	35.3022		193	33	42.34972429		1618578314	-597376	03:44
16/04/2021	16/04/2021 13:05	4	IR_2021-04-16_0381.jpg	C	C4	Obs1	Obs2	Standing	Social proximity	Ruminating	None	Edge of stall	Front left	14.5	22	0.9	238.30866	R		36.0637	34.5405		193	33	42.34972429		1618578328	-597362	03:58
16/04/2021	16/04/2021 13:06	4	IR_2021-04-16_0387.jpg	C	C4	Obs1	Obs2	Standing	Social proximity	Ruminating	None	Edge of stall	Front left	14.5	22	0.9	238.30866	L		36.0729	32.5002		193	33	42.34972429		1618578386	-597304	04:56
16/04/2021	16/04/2021 13:06	4	IR_2021-04-16_0389.jpg	C	C4	Obs1	Obs2	Standing	Social proximity	Ruminating	None	Edge of stall	Front left	14.5	22	0.9	238.30866	R		35.7689	33.7127		193	33	42.34972429		1618578400	-597290	05:10
[truncated: 6,464 more rows]
